# Supplementary material for: Identification and validation of a QTL for spikelet number on chromosome arm 6BL of common wheat (Triticum aestivum L.)
Source: Mol Breed. 2022 Mar 21;42(4):17. doi: 10.1007/s11032-022-01288-7 (PMC10248590; doi:10.1007/s11032-022-01288-7)
Supplement: Supplementary file 2 — Supplementary file2 (XLSX 17093 KB) [file 11032_2022_1288_MOESM2_ESM.xlsx]

## Sheet: HWWAMP_Data
Genotype_name	Kernel_width(mm)_BLUEs	Kernel_width(mm)_Greeley_2012_dryland	Kernel_width(mm)_Greeley_2012_irrigated	Kernel_width(mm)_Fort_Collins_2013_dryland	Kernel_width(mm)_Fort_Collins_2013_irrigated	Spikelet_number_per_spike_BLUEs	Spikelet_number_per_spike_Greeley_2012_dryland	Spikelet_number_per_spike_Greeley_2012_irrigated	Spikelet_number_per_spike_Fort_Collins_2013_dryland	Spikelet_number_per_spike_Fort_Collins_2013_irrigated	Thousand_kernel_weight(g)_BLUEs	Thousand_kernel_weight(g)_Greeley_2012_dryland	Thousand_kernel_weight(g)_Greeley_2012_irrigated	Thousand_kernel_weight(g)_Fort_Collins_2013_dryland	Thousand_kernel_weight(g)_Fort_Collins_2013_irrigated	Heading_date(JD)_BLUEs	Heading_date(JD)_Greeley_2012_dryland	Heading_date(JD)_Greeley_2012_irrigated	Heading_date(JD)_Fort_Collins_2013_dryland	Heading_date(JD)_Fort_Collins_2013_irrigated	QSn.csu-6B	WAPO-A1	PPD-B1	VRN-D3	Number of Superior Alleles	Region
2145	2.93702	2.88057	2.92833	2.73033	3.15101	15.2582	14.3176	15.8651	15.73	15.12	30.8992	29.3226	33.0542	25.64	35.58	146.96	137.42	143.616	154.17	152.635	b	b	b	b	8	Central
2180	2.96985	2.98836	3.14282	2.75084	3.09726	15.8117	16.3921	16.4645	15.34	15.05	29.4775	29.3969	33.0831	23.03	32.4	144.817	134.526	138.779	152.35	153.613	b	b	b	b	8	South
2174-05	2.99342	2.97202	3.11071	2.7749	3.23934	16.4796	15.5718	16.4466	16.79	17.11	31.3125	30.4108	33.0794	25.48	36.28	146.566	137.594	142.303	153.21	153.158	a	b	a	b	4	South
ABOVE	2.9009	2.83172	NA	2.62914	3.19589	15.9908	14.3341	16.6989	16.52	16.41	29.54	27.064	33.056	25.55	32.49	147.825	139.181	142.879	153.22	156.021	b	a	b	b	6	Central
AGATE	2.8357	2.81785	2.87098	2.57325	3.00286	15.2799	13.5285	15.5311	15.28	16.78	31.2112	31.1682	33.0668	25.33	35.28	147.952	140.225	146.353	152.3	152.931	b	b	b	b	8	Central
AKRON	2.81126	2.79916	NA	2.47775	2.90431	16.4948	15.7144	17.0449	15.96	17.26	29.3941	28.6821	33.0044	24.21	31.68	150.909	140.869	148.253	158.29	156.222	b	b	b	b	8	Central
ALICE	2.96402	2.9033	3.0474	2.81264	3.0826	16.2135	16.5667	15.7172	15.71	16.86	29.7754	28.5261	33.0555	25.32	32.2	147.149	137.211	141.176	154.06	156.15	b	b	b	a	6	North
ALLIANCE	2.67845	2.73725	2.76552	2.40204	2.81648	16.3961	15.141	17.4833	16.74	16.22	29.318	28.1136	33.0383	25.51	30.61	148.472	138.031	146.101	154.06	155.697	b	b	b	a	6	Central
ANTELOPE	2.86338	2.76571	2.95857	2.6533	3.10869	16.1882	16.3937	17.129	15.82	15.41	30.0906	27.7218	33.0505	25.8	33.79	148.609	138.674	144.254	156.31	155.198	b	b	NA	a	NA	Central
ANTON	3.02427	2.98637	3.08194	2.75347	3.3122	16.2238	16.8031	17.722	15.27	15.1	32.4275	32.2267	33.0732	27.32	37.09	147.149	136.48	143.286	154.8	154.031	a	b	b	a	4	Central
ARAPAHOE	2.70136	2.62635	2.65609	2.54116	2.93861	15.6201	14.3758	16.5946	14.63	16.88	29.9068	25.7676	33.0197	25.9	34.94	150.787	140.66	147.066	158.27	157.153	b	a	b	a	4	Central
ARLIN	3.28202	3.34306	3.38556	2.99858	3.3414	15.5207	15.5403	15.1527	15.87	15.52	33.2944	33.2423	33.1054	27.17	39.66	146.387	134.557	142.937	153.89	154.166	a	b	b	a	4	Central
AVALANCHE	2.96627	2.86956	NA	2.7698	3.18545	14.7896	13.2611	15.4172	15.68	14.8	30.1293	29.4656	33.0717	23.66	34.32	146.253	136.255	142.772	153.26	152.724	b	b	NA	a	NA	Central
BAKERS_WHITE	3.05214	3.03393	3.27449	2.77549	3.14949	15.7117	16.0248	15.6219	15.71	15.49	31.5049	29.9525	33.097	26.67	36.3	146.668	136.48	141.211	153.7	155.282	b	b	b	NA	NA	Other
BENNETT	2.93072	2.88779	3.0044	2.81884	2.98218	13.3724	11.8275	14.0321	14.06	13.57	30.5073	29.2313	33.0679	26.3	33.43	147.745	138.771	143.874	153.31	155.025	b	a	b	a	4	Central
BIG_SKY	2.80992	2.77918	2.71626	2.53952	3.08016	16.8478	15.3748	17.9862	16.79	17.24	29.6906	25.9191	33.0134	26.19	33.64	151.088	140.635	149.295	157.41	157.011	b	b	b	b	8	North
BILL_BROWN	2.9546	2.8095	NA	2.65981	3.36692	16.2351	15.4926	16.0777	16.78	16.59	30.3653	27.8803	33.0308	25.22	35.33	147.175	136.48	143.343	153.21	155.668	b	b	a	b	6	Central
BILLINGS	3.04576	3.01656	3.16597	2.70606	3.26795	14.8453	13.9936	15.4475	14.68	15.26	34.0938	34.8967	33.0983	27.4	40.98	146.22	136.085	142.968	153.32	152.507	a	b	b	b	NA	South
BISON	2.93516	2.86082	2.90063	2.81232	3.17605	15.2983	12.9369	16.0362	15.81	16.41	33.2417	32.7919	33.0549	28.64	38.48	148.352	138.326	145.73	156.63	152.722	b	b	b	a	6	Central
BOND_CL	2.9495	2.82244	NA	2.74873	3.14795	15.2531	15.4758	16.1265	15.19	14.22	31.0195	28.8184	33.0797	25.12	37.06	146.831	136.246	143.066	153.7	154.312	b	a	a	a	2	Central
BRONZE	2.72785	2.74847	2.61543	2.54891	2.98424	15.4307	13.1671	15.8357	15.69	17.03	29.8921	25.3951	33.0131	26.11	35.05	150.417	139.647	149.298	156.34	156.382	b	a	b	b	6	North
BUCKSKIN	2.92153	2.80013	2.96492	2.69311	3.19512	15.8305	14.004	16.4078	16.43	16.48	30.6608	27.6919	33.0614	24.43	37.46	148.571	140.137	144.124	153.25	156.772	b	b	b	a	6	Central
BURCHETT	2.98659	2.93689	3.09972	2.80263	3.10329	16.2067	15.4083	16.7885	16.41	16.22	31.5736	29.6631	33.0813	28.3	35.25	147.027	136.688	143.221	154.09	154.109	b	b	b	b	8	Other
BYRD	2.90767	2.86656	NA	2.69201	3.07424	15.7176	14.8854	16.8149	15.81	15.36	29.177	20.4193	33.0687	25.99	37.23	147.211	136.551	141.896	154.2	156.198	b	b	a	b	6	Central
CAMELOT	3.00806	3.00949	3.12397	2.70806	3.2901	16.1199	15.4468	16.8627	15.65	16.52	33.878	31.806	33.0859	27.9	42.72	148.691	139.688	141.732	156.81	156.532	b	b	b	a	6	Central
CAPROCK	3.0239	3.01994	3.11506	2.77517	3.2113	14.1053	13.79	13.9014	14.25	14.48	31.7092	30.1383	33.0784	28.4	35.22	146.448	136.255	141.186	154.18	154.172	b	b	b	b	8	South
CARSON	2.8962	2.92783	NA	2.50216	3.18673	16.8386	15.0025	18.0719	16.4	17.88	30.8931	28.9552	33.087	25.9	35.63	147.794	137.308	143.557	153.31	157.001	b	b	b	b	8	Central
CENTERFIELD	3.1615	3.11243	3.28963	2.90099	3.20886	15.8038	14.2633	15.7619	16.33	16.86	32.0822	30.47	33.0889	27.7	37.07	146.919	136.576	143.353	153.31	154.436	b	b	a	b	6	South
CENTURA	2.77999	2.72215	2.90252	NA	2.8977	15.2325	14.3795	15.1807	15.88	15.49	28.7024	26.0918	33.0576	23.51	32.15	147.509	137.991	142.96	155.04	154.043	b	b	a	b	6	Central
CENTURK78	2.63526	2.68829	NA	2.28035	2.95854	14.866	13.0618	15.8822	15.53	14.99	27.7406	24.7086	33.054	19.9	33.3	148.533	137.734	146.684	153.05	156.663	b	b	a	b	6	Central
CENTURY	2.67227	2.68719	2.58857	2.44409	2.97401	16.6949	14.0134	16.7264	17.3	18.74	27.7838	25.2077	33.0076	23.25	29.67	150.078	139.789	145.181	156.84	158.503	b	b	a	b	6	South
CHENEY	2.83833	2.86607	2.8736	2.67068	2.96722	14.849	13.7661	14.94	15.17	15.52	30.7416	29.2149	33.0515	27.03	33.67	147.78	138.883	144.37	153.22	154.647	b	b	b	a	6	Central
CHEYENNE	2.82186	2.71089	2.80153	2.62191	3.11327	15.4438	12.8503	16.6951	15.34	16.89	30.216	27.998	33.0361	25.05	34.78	151.484	142.403	147.179	158.06	158.295	b	b	b	b	8	Central
CHISHOLM	3.04779	3.02443	3.13469	2.85021	3.20652	15.4959	15.7194	14.7743	15.94	15.55	33.2377	32.5612	33.0995	25.94	41.35	146.718	135.016	143.186	154.21	154.46	b	b	b	a	6	South
CO03064	2.81204	2.76795	2.85523	2.59944	2.97568	16.6783	16.0101	17.0532	16.71	16.94	30.2621	29.2286	33.0496	25.16	33.61	147.203	136.551	143.131	154.17	154.959	b	b	a	b	6	Central
CO03W043	2.94252	2.88904	NA	2.59702	3.15433	15.1004	13.9337	16.288	15.47	14.71	31.4067	30.0349	33.0321	26.05	36.51	149.135	139.743	147.546	156.53	152.722	b	a	NA	a	NA	Central
CO03W054	2.94169	2.90629	NA	2.64234	3.27888	16.3053	14.9888	18.0325	15.78	16.42	32.4523	29.5704	33.0687	25.59	41.58	148.468	138.946	145.242	155.05	154.632	b	b	b	a	6	Central
CO04025	3.06802	3.0579	3.19128	2.77424	3.29606	14.8724	15.2275	14.4921	14.99	14.78	32.8381	32.9505	33.092	27.29	38.02	146.94	138.674	142.452	154.04	152.594	b	a	b	NA	NA	Central
CO04393	3.11301	3.06878	NA	2.7754	3.38036	15.7948	15.4085	16.0205	16.35	15.4	33.0088	32.4115	33.0937	25.22	41.31	146.604	136.576	142.834	153.18	153.826	b	b	b	a	6	Central
CO04499	3.07954	3.03395	NA	2.77458	3.39115	14.9722	14.2783	15.2305	15.01	15.37	33.3808	31.7559	33.0871	27.87	40.81	147.213	136.762	142.872	154.17	155.047	a	a	NA	a	NA	Central
CO04W320	2.9356	2.85257	NA	2.67125	3.24953	16.0516	14.3763	16.6203	16.37	16.84	31.2771	28.6176	33.0209	25.9	37.57	149.97	140.234	148.742	154.17	156.736	b	a	b	NA	NA	Central
CO050337-2	2.83666	2.87057	2.9514	2.57317	3.00425	16.3535	14.9107	16.8633	16.67	16.97	29.8291	26.3743	33.0622	25.73	34.15	148.379	138.526	142.758	155.75	156.481	b	b	a	b	6	Central
CO07W245	3.02126	3.03922	3.22244	2.77817	3.13841	16.1009	15.458	16.4955	16.31	16.14	30.9888	30.658	33.0871	26.66	33.55	147.223	136.493	141.437	155.92	155.043	b	b	b	b	8	Central
CO940610	2.99401	2.95935	NA	2.68488	3.34445	14.8947	15.1765	14.1922	15.09	15.12	32.1821	29.5636	33.0849	26.41	39.67	147.953	140.234	142.37	156.75	152.458	a	a	b	a	2	Central
COLT	2.82556	2.88143	2.90948	2.5938	2.94502	15.3086	14.9668	15.8377	14.98	15.45	29.8846	29.0226	33.0656	24.66	32.79	147.489	137.943	142.782	152.3	156.93	b	b	b	a	6	Central
COMANCHE	2.95557	2.94387	2.96004	2.79168	3.17737	14.1048	11.7266	14.9425	14.73	15.02	32.2753	30.7927	33.0585	28.01	37.24	147.956	139.197	143.476	152.17	156.983	b	b	b	a	6	Central
COSSACK	3.04012	3.04253	3.01852	2.87672	3.19111	17.1512	16.2961	18.0389	16.37	17.9	31.4709	31.3972	33.0665	25.47	35.95	147.339	136.986	143.148	152.36	156.863	b	b	b	b	8	Other
COUGAR	2.93933	3.00421	2.97905	2.66758	3.16685	15.4709	13.8408	16.7628	15.08	16.2	32.0471	28.9971	33.0712	27.46	38.66	151.305	143.173	148.234	155.87	157.944	b	b	b	b	8	Central
CREST	2.67523	2.63462	2.7144	2.4327	2.90733	17.4974	15.5977	17.282	18.7	18.41	26.8445	22.5268	33.0214	22.29	29.54	150.513	140.41	146.389	158.42	156.834	b	b	b	b	8	North
CRIMSON	2.72704	2.71396	2.64918	2.5566	2.88714	17.4429	15.4694	18.2222	16.89	19.19	29.9562	30.325	33.0197	24.47	32.01	150.431	140.94	146.457	156.71	157.615	b	b	NA	b	NA	North
CULVER	2.89061	2.83418	2.97839	2.66169	3.07898	15.7169	14.6718	16.576	15.85	15.77	31.1613	31.5162	33.079	24.81	35.24	147.836	139.83	143.801	153.32	154.393	b	b	b	a	6	Central
CUSTER	2.98569	2.96752	3.09308	2.76352	3.10055	16.2387	16.4004	16.7044	16.25	15.6	31.5874	30.3833	33.0862	26.16	36.72	145.37	135.065	138.444	153.3	154.673	a	b	b	NA	NA	South
CUTTER	2.99347	2.93064	3.11725	2.77745	3.11928	14.1876	13.9028	14.4378	14.76	13.65	31.9334	30.6584	33.095	26.47	37.51	146.814	136.48	142.399	153.31	155.066	b	a	a	a	2	Other
DANBY	2.99178	3.00976	3.06128	2.64856	3.20513	15.9259	13.9415	16.3722	16.42	16.97	29.9756	30.1474	33.065	23.37	33.32	147.947	139.913	142.608	152.33	156.937	b	b	a	a	4	Central
DARRELL	2.88507	NA	2.81782	2.79495	3.02588	15.5786	15.3666	16.1377	14.59	16.22	30.4813	29.0704	33.0448	25.26	34.55	148.71	139.913	145.775	152.43	156.722	b	b	b	a	6	North
DAWN	2.84155	2.7124	2.93909	2.68371	3.07846	15.1909	14.7418	15.4319	14.64	15.95	29.791	26.2527	33.0612	25.29	34.56	146.503	135.353	142.696	153.02	154.943	b	NA	a	a	NA	North
DECADE	2.76311	2.80212	2.7026	2.58959	3.08427	16.6628	15.6699	17.0315	16.39	17.56	29.713	26.8332	33.0088	24.45	34.56	150.757	140.72	148.066	156.8	157.442	b	a	b	a	4	North
DELIVER	3.07099	3.16614	3.01304	2.8083	3.3382	16.9854	16.0825	17.129	16.45	18.28	32.883	33.7483	33.0736	26.91	37.8	147.622	136.276	143.114	154.18	156.919	b	b	b	b	8	South
DENALI	2.99435	2.97304	NA	2.70117	3.19796	15.6323	13.9485	16.6406	15.73	16.21	29.7657	30.5424	33.0505	22.92	32.55	148.015	138.915	145.36	154.07	153.715	b	b	b	a	6	Central
DODGE	3.05663	3.06705	3.19593	2.8591	3.11213	14.9814	14.2242	15.3414	15.39	14.97	31.5401	30.2456	33.0849	27.35	35.48	146.158	134.567	141.261	153.22	155.583	b	b	b	a	6	Central
DUKE	2.66685	2.75263	NA	2.4458	2.79024	16.3176	14.4153	16.6249	16.17	18.06	28.8598	28.272	33.0472	23.24	30.88	146.829	137.956	142.719	153.7	152.943	b	b	a	b	6	Central
DUMAS	3.02177	3.03048	3.11921	2.80966	3.26416	17.6273	17.2227	19.4063	16.42	17.46	31.8326	30.3887	33.0719	27.1	36.77	145.656	134.808	138.273	154.11	155.432	a	b	a	NA	NA	Other
DUSTER	2.89473	2.82978	2.96257	2.7401	3.02671	15.8697	14.5851	15.5535	16.56	16.78	29.4879	28.6184	33.0533	26.05	30.23	149.335	137.734	142.752	159.37	157.482	b	b	b	b	8	South
E2041	3.12794	3.04772	3.24361	2.76468	3.40985	15.6	14.3787	15.5013	16.75	15.77	32.2708	31.0104	33.083	26.29	38.7	146.731	136.762	141.312	153.01	155.839	b	a	b	a	4	Other
EAGLE	2.90806	2.86725	2.94048	2.73637	3.1415	14.7049	13.8198	14.1899	14.84	15.97	32.4867	31.9943	33.0726	28.38	36.5	147.162	138.031	142.93	153.18	154.505	b	a	b	a	4	Central
ENDURANCE	2.88265	2.81718	2.90316	2.6789	3.13721	16.7454	16.6408	16.5408	16.37	17.43	29.8272	27.7286	33.0603	24.09	34.43	146.991	136.331	142.268	153.25	156.116	b	b	b	b	8	South
ENHANCER	2.81698	2.75658	2.9189	2.4811	3.15393	14.6431	14.0835	15.119	15.28	14.09	31.3206	28.7374	33.065	26.43	37.05	145.42	134.622	138.295	154.09	154.673	b	b	b	b	8	Other
EXPEDITION	2.94893	2.9061	3.1216	2.72901	3.20197	14.2661	13.8808	14.8135	13.75	14.62	32.0462	30.4186	33.0964	27.47	37.2	145.511	136.48	138.806	153.25	153.508	b	b	a	NA	NA	North
FULLER	3.05675	3.0889	3.15417	2.89286	3.18471	14.8513	14.4298	15.2654	14.96	14.75	30.9729	30.7382	33.0836	25.5	34.57	146.975	137.521	143.387	153.23	153.763	b	a	a	a	2	Central
G1878	3.18768	3.16045	3.26378	2.90896	3.4641	15.6228	13.2766	16.1046	16.6	16.51	35.3788	36.4014	33.1136	30.59	41.41	146.818	136.72	142.881	153.29	154.379	b	b	a	b	6	Other
GAGE	2.79439	2.73697	2.71244	2.57102	3.06423	16.2528	13.7923	16.6989	17.01	17.51	29.9168	27.1203	33.0271	25.55	33.97	148.77	138.722	146.355	154.05	155.951	b	b	b	b	8	Central
GALLAGHER	2.98633	3.14962	3.01075	2.68744	3.06303	18.1358	18.4834	18.0898	17.66	18.31	32.0168	34.1628	33.0745	24.99	35.84	148.862	138.471	143.678	156.55	156.75	b	b	b	b	8	South
GARRISON	3.07868	3.13895	3.20169	2.87679	3.17806	14.4153	14.404	15.2872	14.89	13.08	31.4474	29.8455	33.0842	27.06	35.8	146.747	136.271	141.69	153.7	155.327	b	b	a	b	6	South
GENOU	2.62066	2.54686	2.52684	2.46956	2.99166	18.2786	16.3329	20.4714	17.03	19.28	27.2389	22.3608	32.9948	22.57	31.03	152.178	141.367	150.823	157.55	158.974	b	b	b	b	8	North
GENT	2.88351	2.88025	2.94396	2.6787	3.17365	14.5374	13.9761	14.0336	15.66	14.48	31.8547	29.2694	33.0594	25.81	39.28	146.907	140.137	141.51	153.32	152.661	b	b	b	NA	NA	North
GOODSTREAK	2.75076	2.75167	2.84599	2.4701	2.91138	14.2242	13.051	15.0658	14.57	14.21	29.4994	27.1178	33.0498	25.18	32.65	148.796	139.099	142.721	156.51	156.853	b	a	b	b	6	Central
GUYMON	2.81356	2.80755	2.8941	2.53447	3.06339	16.4598	15.0276	17.9216	15.97	16.92	29.4216	28.2209	33.0556	23.61	32.8	148.591	137.734	145.797	154.18	156.655	b	b	a	b	6	South
HAIL	2.77356	2.80599	NA	2.42694	3.05656	16.8879	14.687	18.2745	16.97	17.62	30.6392	30.5985	33.0181	22.89	36.05	151.724	141.614	148.479	158.08	158.724	b	b	b	b	8	Central
HALLAM	2.95466	2.9675	3.01355	2.7157	3.14913	15.7817	15.4517	16.7152	14.99	15.97	32.0475	28.8872	33.073	25.73	40.5	147.011	138.326	142.466	153.11	154.142	b	b	b	a	6	Central
HALT	2.94104	2.95895	NA	2.60165	3.095	14.628	13.7953	15.1065	14.91	14.7	30.8773	28.8293	33.08	25.57	36.03	146.598	135.113	142.775	153.28	155.226	b	a	a	a	2	Central
HARDING	2.7822	2.79348	2.7422	2.62738	2.91717	15.8315	12.7787	17.2972	16.28	16.97	30.0289	27.7947	33.0407	25.94	33.34	150.725	139.904	146.455	158.29	158.251	b	a	b	b	6	North
HARRY	2.91788	2.90242	NA	2.61441	3.1055	16.828	15.7701	17.452	16.72	17.37	29.8688	26.1544	33.0506	27.32	32.95	149.362	141.81	146.598	152.3	156.742	a	a	NA	b	NA	Central
HATCHER	2.96738	2.90358	NA	2.65744	3.29387	15.7196	15.0175	15.8009	16.13	15.93	31.7854	29.382	33.0796	25.64	39.04	147.822	138.052	144.042	155.96	153.233	b	b	NA	b	NA	Central
HEYNE	2.97098	2.99284	3.18605	2.72184	3.01066	15.7487	14.5703	16.1345	15.39	16.9	29.522	27.1701	33.078	25.69	32.15	146.173	137.211	141.533	153.31	152.636	b	b	a	a	4	Central
HG-9	3.1765	3.11024	3.27408	2.94168	3.30193	17.2444	17.263	18.3147	16.67	16.73	33.1615	31.8186	33.1072	28.42	39.3	148.814	136.986	142.808	158.37	157.091	a	b	NA	b	NA	Other
HOMESTEAD	2.85306	2.81485	2.91014	2.62322	3.04488	13.9739	12.4785	13.6769	14.22	15.52	29.947	29.3904	33.0478	25.8	31.55	146.782	137.259	142.399	153.22	154.251	b	a	b	a	4	Central
HONDO	2.99253	2.99291	3.00471	2.71699	3.30988	15.3753	13.1648	16.1064	15.91	16.32	32.6381	30.9333	33.069	27.39	39.16	149.096	140.66	145.873	153.28	156.57	b	b	b	a	6	Other
HUME	2.68573	2.59888	2.57954	2.57188	2.98957	17.6471	16.4026	18.156	17.03	19	28.2185	24.5472	33.0067	23.29	32.03	150.846	141.689	146.509	156.83	158.358	b	b	b	b	8	North
HV906-865	2.77766	2.77703	2.7874	2.55175	2.95436	14.8088	13.5359	13.3294	16.5	15.87	26.6953	23.7738	33.0273	22.4	27.58	147.47	136.789	143.303	155.05	154.737	b	a	a	b	4	Other
HV9W03-1379R	2.79551	2.76544	2.78324	2.51345	3.10642	14.7704	13.7739	15.3777	14.73	15.2	28.4682	27.1667	33.0261	20.86	32.82	147.791	137.739	143.265	155.93	154.231	b	NA	a	a	NA	Other
HV9W03-1551WP	2.98469	2.92611	3.09052	2.64216	3.11575	15.0262	15.496	15.2789	14.24	15.09	31.4699	31.0398	33.0797	27.33	34.43	146.238	133.936	141.756	154.16	155.098	b	b	b	b	8	Other
HV9W03-1596R	2.94614	2.87929	2.98756	2.76718	3.14766	16.3753	14.7219	17.0492	16.89	16.84	31.8792	31.9054	33.0613	24.61	37.94	147.04	137.282	142.531	154.19	154.157	b	b	b	b	8	Other
HV9W05-1280R	3.17234	3.05654	3.33876	2.8412	3.43909	15.3418	14.566	15.3311	16.06	15.41	34.4956	34.6237	33.1187	29.23	41.01	147.323	136.172	141.412	155.75	155.956	b	b	b	b	8	Other
HV9W06-504	2.86095	2.94149	2.82292	2.59347	3.18639	16.4797	15.2205	17.9082	16.39	16.4	31.1365	27.7224	33.0138	26.01	37.8	147.773	137.794	142.841	152.43	158.026	b	b	a	a	4	Other
INFINITY_CL	2.85879	2.7966	2.73985	2.60945	3.14127	15.5596	15.1613	17.2972	15.35	14.43	30.064	26.7605	33.0256	22.87	37.6	149.563	138.771	149.225	154.05	156.208	a	b	b	a	4	Central
INTRADA	2.89177	2.87061	3.00855	2.64646	2.98441	15.2182	13.8959	15.5171	15.78	15.68	30.1997	27.7365	33.0622	26.07	33.93	148.291	137.956	145.757	153.31	156.142	b	b	b	NA	NA	South
JAGALENE	3.00515	2.95982	3.08322	2.76333	3.12671	15.2724	14.9823	15.1173	15.81	15.18	32.0465	31.3856	33.0803	25.59	38.13	146.981	137.739	141.365	153.03	155.791	b	a	a	a	2	Other
JAGGER	2.94774	2.9037	3.01859	2.7927	2.95493	14.975	14.4374	14.9126	15.27	15.28	30.5263	29.3279	33.0673	25.75	33.96	146.572	134.333	142.62	154.18	155.156	b	a	a	a	NA	Central
JERRY	2.79939	2.80736	2.76129	2.53157	3.09886	16.1477	15.012	16.8088	15.63	17.14	31.2815	30.1812	33.0548	25.09	36.8	151.65	142.855	146.331	158.37	159.043	a	b	b	b	6	North
JUDEE	2.84862	2.84448	2.80942	2.62503	3.14386	17.0432	16.5918	18.7311	15.95	16.9	30.6891	29.7939	33.0324	23.91	36.02	151.631	141.842	149.751	157.19	157.74	b	b	b	b	8	North
JUDITH	2.71559	2.63841	2.6522	2.56854	2.99155	16.8744	15.3731	18.3147	16.6	17.21	31.0666	28.8759	33.0306	26.74	35.62	150.908	140.419	148.596	157.43	157.185	b	b	b	b	8	North
JULES	2.64013	2.66021	NA	2.38468	2.81313	16.5747	16.2077	18.4812	15.21	16.4	27.8425	26.7611	33.0391	20.96	30.61	150.474	141.151	147.565	156.68	156.501	b	b	b	b	8	Central
KARL_92	2.89424	2.89409	3.04816	2.67994	3.00234	14.6189	14.8091	14.6767	14.86	14.13	31.2157	30.8356	33.0774	26.59	34.36	146.488	134.808	142.58	155	153.564	b	b	b	a	6	Central
KAW61	2.87292	2.81987	2.94255	2.68413	3.07762	14.9855	13.5007	15.3012	15.62	15.52	31.7175	30.8425	33.0477	27.29	35.69	146.611	137.739	140.615	154.09	153.999	b	b	b	b	8	Central
KEOTA	3.22729	3.19623	3.35454	2.95417	3.4746	14.5228	14.4559	14.4553	14.92	14.26	35.6318	34.4091	33.1181	30.4	44.6	147.845	137.259	143.916	157.66	152.546	a	b	b	b	6	Other
KHARKOF	2.74763	2.69133	2.7549	2.61474	2.88465	17.5576	15.8865	17.8241	18.54	17.98	29.3806	26.6903	33.0219	25.83	31.98	152.243	142.614	149.612	157.7	159.047	b	b	b	b	8	Other
KIOWA	2.93994	2.91581	2.96357	2.78255	3.14341	14.379	12.0038	14.4421	14.75	16.32	32.1721	30.5103	33.0581	26.87	38.25	148.156	139.647	143.306	152.83	156.841	b	a	b	b	6	Central
KIRWIN	2.93314	2.81787	3.08543	2.61055	3.10992	14.9822	13.5407	14.5079	15.74	16.14	32.0282	31.608	33.0848	27.45	35.97	147.181	139.934	143.86	152.15	152.781	b	b	a	b	6	Central
KS00F5-20-3	3.07894	3.07341	3.18006	2.83747	3.19341	15.065	14.419	15.3311	15.9	14.61	33.8702	33.6104	33.0904	29.83	38.95	147.145	136.688	143.225	154.13	154.536	b	a	a	NA	NA	Central
LAKIN	2.98213	3.02465	3.11101	2.64792	3.18434	14.4787	14.1307	14.8941	15.14	13.75	31.2225	31.0305	33.0795	25.39	35.39	146.631	136.567	142.96	154.09	152.905	a	b	b	a	4	Central
LAMAR	2.85639	2.80924	NA	2.56389	3.11565	16.9301	15.2232	17.5673	17.08	17.85	30.8087	28.4917	33.0429	25.65	36.05	148.93	140.234	146.652	152.3	156.535	b	b	a	b	6	Central
LANCER	2.82676	2.7851	2.8532	2.59702	3.08536	15.3628	14.1612	15.7901	15.9	15.6	30.2342	26.8981	33.0489	25.85	35.14	150.127	141.649	144.445	156.81	157.602	b	b	b	b	8	Central
LARNED	2.93695	2.93165	3.14879	2.69483	2.95821	14.3267	13.1809	14.4557	15.22	14.45	31.6255	31.7844	33.0877	26.06	35.57	147.419	138.031	143.203	153.3	155.143	b	a	b	a	4	Central
LINDON	2.79701	2.87548	NA	2.53911	2.92314	14.9078	14.1208	15.2305	15.53	14.75	29.7623	30.1772	33.0721	24.17	31.63	146.726	136.862	142.8	152.23	155.011	b	b	a	b	6	Central
LOCKETT	2.94865	2.98596	3.12292	2.6812	3.07201	14.5462	15.5137	15.101	14.13	13.44	31.5786	32.3686	33.0858	27.78	33.08	146.94	135.836	141.524	153.98	156.418	b	b	b	a	6	South
LONGHORN	3.1004	3.0645	3.23118	2.86331	3.28086	15.7425	16.5848	15.8854	15.61	14.89	31.9795	30.9749	33.0931	27.49	36.36	146.509	135.989	141.018	153.91	155.119	a	b	a	b	4	Other
LYMAN	NA	NA	NA	NA	NA	16.0809	14.094	15.6195	16.83	17.78	32.5717	31.4672	33.0596	27.26	38.5	145.096	138.552	140.96	149.6	151.272	b	b	NA	NA	NA	NA
MACE	2.87897	2.84497	2.9763	2.62253	3.05089	15.1441	14.5222	15.0444	15.36	15.65	29.2558	27.9424	33.0609	24.27	31.75	148.027	136.688	143.04	155.92	156.462	b	b	a	b	6	Central
MCGILL	2.73595	2.72565	2.7628	2.53442	3.02375	14.2155	13.051	15.101	14.95	13.76	29.0303	27.3531	33.0279	24.12	31.62	148.363	139.172	145.688	152.17	156.421	b	a	b	b	6	Central
MILLENNIUM	2.9312	2.86586	2.86835	2.70172	3.15163	15.0688	13.9631	16.3722	15.4	14.54	29.8562	26.997	33.0377	25.9	33.49	149.829	140.475	147.257	153.19	158.393	b	a	b	b	6	Central
MIT	3.02411	3.01897	NA	2.77303	3.218	14.0845	14.4626	13.5753	14.37	13.93	32.2559	30.3865	33.0971	27.3	38.24	145.234	134.285	138.521	153.96	154.169	a	b	b	b	6	South
MT0495	2.73673	2.73033	2.73552	2.59095	2.96258	15.5646	13.5132	16.5251	16.4	15.82	30.2012	29.877	33.0178	26.12	31.79	151.745	139.934	152.274	156.7	158.073	b	b	b	b	8	North
MT06103	2.9129	2.92927	2.92609	2.73652	3.16019	16.4298	15.1478	17.1813	16.31	17.08	31.5972	29.0084	33.0503	26.02	38.31	150.972	139.929	149.834	156.81	157.313	b	b	b	b	8	North
MT85200	2.85782	2.82739	2.92629	2.5977	3.08279	15.6004	15.0841	15.9475	15.73	15.64	29.8688	29.1648	33.0505	25.11	32.15	147.864	137.32	143.25	154.13	156.756	b	b	b	b	8	North
MT9513	2.69681	2.6471	2.58042	2.44924	3.09964	15.983	15.202	17.97	15.74	15.02	29.073	26.4614	33.0008	20.85	35.98	151.144	140.666	149.725	156.8	157.386	b	b	b	b	8	North
MT9904	2.76899	2.73962	2.75658	2.52907	3.06651	16.9219	14.0789	18.0389	16.82	18.75	29.7101	27.6633	33.0373	24.37	33.77	150.629	141.206	146.696	156.8	157.815	b	b	b	b	8	North
MT9982	2.97638	2.96917	3.00384	2.86053	3.18116	17.9224	15.229	20.4904	17.84	18.13	32.3285	31.4674	33.0664	27.22	37.56	150.431	142.839	147.569	152.43	158.886	b	b	b	b	8	North
MTS0531	2.80126	2.81984	2.81651	2.56534	3.03563	14.4813	13.0682	15.027	14.97	14.86	30.9471	28.3194	33.0391	25.45	36.98	150.531	140.957	148.294	156.53	156.341	b	a	b	a	4	North
NE02558	2.85809	2.88487	2.9007	2.49919	3.102	15.876	13.9017	17.8724	16.25	15.48	31.1273	30.2468	33.0524	24.5	36.71	148.152	139.172	144.961	153.9	154.575	b	b	b	b	8	Central
NE04490	2.92121	2.88358	2.94896	2.76707	3.20143	15.3456	15.0182	14.4541	15.83	16.08	31.2514	26.571	33.0645	26.94	38.43	145.629	NA	138.766	153.31	154.809	b	b	b	b	NA	Central
NE05430	2.78205	2.76161	2.80932	2.55111	2.93384	14.8247	13.8045	14.2844	14.83	16.38	28.9722	26.7799	33.0391	23.61	32.46	147.069	136.904	141.737	154.84	154.795	b	b	a	b	6	Central
NE05496	2.88107	2.94654	2.90274	2.63966	3.07727	16.9982	16.1966	18.4262	16.58	16.79	30.0984	28.3907	33.053	25.65	33.3	148.961	139.678	146.971	152.44	156.757	b	b	b	b	8	Central
NE05548	2.85198	2.79291	2.74448	2.67293	3.11707	16.1413	14.4066	16.7786	16.72	16.66	32.5483	32.6241	33.039	27.19	37.34	147.482	137.493	144.214	154.06	154.16	a	b	b	b	6	Central
NE06545	2.93065	2.94876	2.96816	2.61682	3.08311	15.3007	15.5622	15.1807	15.18	15.28	31.1609	27.8673	33.0563	26.23	37.49	146.578	136.276	140.989	154.05	154.997	b	b	b	b	8	Central
NE06607	2.87369	2.91882	2.83599	2.61135	3.196	14.1806	13.5428	13.8396	15.24	14.1	32.1821	30.2449	33.0633	28.15	37.27	146.546	136.762	142.811	152.32	154.291	b	a	b	b	6	Central
NE99495	2.85087	2.84613	2.81422	2.49844	3.13953	16.2217	15.1552	17.6514	14.97	17.11	31.8764	29.8364	33.049	26.72	37.9	149.378	139.615	149.792	153.92	154.185	b	b	b	a	6	Central
NEKOTA	2.97294	2.98295	3.01469	2.74045	3.08002	13.289	12.7053	14.6907	13.8	11.96	31.1889	29.5284	33.0671	27.05	35.11	147.738	138.215	146.534	153.24	152.964	b	a	b	a	4	Central
NELL	2.93844	2.84979	2.97242	2.76135	3.11288	13.9868	13.3516	13.8654	14.08	14.65	29.4628	29.0917	33.0595	25.79	29.91	146.7	137.308	142.288	153.3	153.903	b	b	b	a	6	North
NEOSHO	3.02104	3.09144	3.02752	2.79432	3.12144	17.4964	16.8531	18.4427	17.42	17.27	30.1197	30.6955	33.0633	24.2	32.52	146.385	136.271	140.933	153.91	154.425	b	b	a	a	4	Other
NEWTON	2.97387	3.10086	3.16041	2.61045	3.13658	16.1632	15.865	16.7478	15.68	16.36	31.2902	31.7123	33.0884	25.4	34.96	148.14	137.943	143.976	157.39	153.25	b	b	b	a	6	Central
NI06736	2.97425	2.96228	2.96197	2.80035	3.17591	15.9689	16.3542	16.2214	15.58	15.72	31.6533	30.5428	33.0602	25.83	37.18	147.175	137.299	143.32	153.3	154.781	a	b	b	a	4	Central
NI06737	2.82462	2.8506	2.81136	2.55411	3.02542	15.9239	14.9589	16.4567	15.82	16.46	29.4577	27.4918	33.0292	23.55	33.76	147.895	138.783	142.845	154.15	155.802	a	b	b	a	4	Central
NI07703	2.89211	2.96213	3.05426	2.54486	3.05505	16.8195	16.3032	17.2947	16.65	17.03	30.6452	28.9311	33.0898	25.99	34.57	146.654	135.353	142.93	154.1	154.233	b	b	a	a	4	Central
NI08707	2.88812	2.83001	2.97077	2.75086	2.99663	14.9779	13.9614	15.77	14.95	15.23	32.4423	31.0245	33.0747	28.07	37.6	146.615	137.308	142.972	153.22	152.959	b	NA	a	b	NA	Central
NI08708	3.04143	3.01805	3.28175	2.63143	3.29734	15.3454	14.4745	16.1373	15.16	15.61	32.9393	29.8093	33.118	25.78	43.05	147.94	138.184	142.965	153.92	156.69	b	b	a	b	6	Central
NIOBRARA	2.74697	2.70579	2.7369	2.51106	3.11775	15.7826	14.2384	16.6419	15.57	16.68	29.6594	26.9992	33.0282	24.14	34.47	149.399	139.057	147.667	154.16	156.709	b	a	b	a	4	Central
NORKAN	2.92741	2.85035	3.06883	2.66343	3.17347	13.9449	12.2738	14.0257	14.92	14.56	31.099	29.5641	33.082	25.31	36.44	147.547	138.674	143.064	154.06	154.39	b	a	NA	NA	NA	Central
NORRIS	3.04834	3.08863	3.10392	2.73207	3.18902	15.8619	14.2855	16.1721	16.69	16.3	31.6541	28.3018	33.0645	26.85	38.4	146.688	136.817	142.638	154.17	153.127	b	b	a	b	6	North
NUFRONTIER	2.82986	2.79687	2.66679	2.70007	3.06943	16.687	16.8195	16.7085	15.88	17.34	29.0414	27.3277	33.018	24.16	31.66	146.761	137.42	142.973	153.32	153.331	a	b	a	b	4	Other
NUHORIZON	2.92211	2.89604	2.84388	2.73424	3.20945	15.7963	13.5449	17.6403	15.06	16.94	31.8192	33.0412	33.0354	25.09	36.11	148.812	138.031	143.952	156.62	156.646	a	b	b	a	4	Other
NUPLAINS	2.81618	2.81168	2.79101	2.66236	3.06399	15.8103	14.1706	16.3506	15.9	16.82	30.6265	29.0185	33.0274	25.92	34.54	150.638	140.475	147.34	156.73	158.009	b	b	b	b	8	Central
NUSKY	2.66945	2.64446	2.65763	2.47691	2.85565	16.6893	13.8499	17.3772	17.28	18.25	27.8148	23.99	33.0093	24.03	30.23	151.567	142.855	148.256	158.48	156.678	b	b	b	b	8	North
NW03666	2.98382	2.97148	3.14074	2.65066	3.08075	14.957	14.1266	16.2214	14.3	15.18	31.5504	29.8256	33.0859	26.96	36.33	148.609	137.635	143.702	157.55	155.55	a	a	b	a	2	Central
OGALLALA	2.88991	2.90551	2.98054	2.55401	3.1326	15.5012	14.7906	16.4741	15.14	15.6	30.3764	26.8688	33.0566	25.56	36.02	147.091	136.271	141.334	155.74	155.018	b	b	a	a	4	Other
OK_BULLET	3.03789	3.04886	3.08677	2.89947	3.13772	16.0562	15.1427	16.0223	16.34	16.72	30.1789	28.7417	33.074	25.98	32.92	147.088	137.002	142.629	154.57	154.151	b	a	a	NA	NA	South
OK_RISING	3.04859	2.98511	3.12302	2.885	3.23597	15.2754	14.8284	15.5834	14.12	16.57	32.0008	30.6939	33.0692	27.35	36.89	146.195	135.819	140.911	153.7	154.349	b	a	a	a	2	South
OK02405	3.02938	3.02804	3.17567	2.79735	3.12961	16.4387	16.168	15.9068	16.15	17.53	31.205	30.352	33.0881	27.86	33.52	146.292	136.02	141.309	155.65	152.189	a	b	b	b	6	South
OK04111	2.96674	2.9443	3.0488	2.73857	3.18151	15.4917	13.885	15.6018	16.3	16.18	30.2431	28.3429	33.0695	25.12	34.44	147.106	138.014	143.117	155.04	152.254	b	b	a	b	6	South
OK04415	3.01801	2.97621	3.16852	2.68917	3.18403	15.7769	14.6074	16.1203	16.14	16.24	31.392	30.1888	33.0891	25.7	36.59	145.965	134.526	141.143	154	154.191	a	b	a	b	4	South
OK04505	2.92413	2.99451	2.935	2.75651	3.09727	15.025	14.6747	14.4354	15.62	15.37	30.7074	30.395	33.0547	24.83	34.55	146.984	135.353	143.402	154.16	155.022	b	a	a	a	2	South
OK04507	3.09854	2.97489	3.14107	2.93135	3.32466	16.6084	15.8635	16.7901	16.97	16.81	32.5813	28.9739	33.0812	28.32	39.95	146.746	136.904	141.177	152.16	156.743	b	b	a	NA	NA	South
OK04525	3.02118	2.9984	3.18971	2.65744	3.22811	14.5586	12.9051	15.7793	14.96	14.59	28.7058	24.8053	33.0681	24.19	32.76	147.613	136.48	142.881	154.2	156.893	b	b	a	b	6	South
OK05108	3.07163	3.07776	3.17042	2.75181	3.34536	16.8146	16.2487	17.1295	16.34	17.54	33.2025	31.5942	33.0757	28.73	39.41	148.052	137.002	142.744	155.65	156.813	b	b	a	a	4	South
OK05122	2.91874	2.96523	3.09845	2.55094	2.98845	14.708	13.0161	16.1058	14.43	15.28	31.5649	30.9562	33.0732	27.35	34.88	146.753	137.062	140.713	153.97	155.268	b	b	a	b	6	South
OK05134	3.06673	3.03064	3.09146	2.87029	3.18727	16.2875	14.7525	17.2174	16.82	16.36	32.8691	29.4726	33.0738	29.14	39.79	147.186	138.674	142.7	153.12	154.25	b	a	a	a	2	South
OK05204	3.15683	3.16234	3.24599	2.9553	3.32854	15.1236	14.0294	15.735	15.25	15.48	32.9946	32.0604	33.0981	27.8	39.02	148.453	138.184	142.831	156.81	155.988	a	a	a	b	2	South
OK05303	3.09224	3.11254	3.23825	2.82531	3.22143	16.281	15.3632	16.5307	16.17	17.06	32.3363	31.5677	33.0974	27.27	37.41	145.541	134.594	141.407	153.3	152.863	b	b	b	b	8	South
OK05312	3.00414	3.04135	3.02753	2.72884	3.22869	16.1979	15.5767	16.6249	16.27	16.32	32.6072	32.5835	33.0752	27.85	36.92	147.717	138.052	143.775	152.4	156.642	b	b	b	a	6	South
OK05511	3.07115	3.02413	3.27254	2.696	3.31098	16.7604	16.0422	16.5796	16.41	18.01	32.2994	32.8222	33.0954	26.15	37.13	146.774	135.539	141.198	154.17	156.19	a	b	a	b	4	South
OK05526	2.86427	2.87669	3.00065	2.5219	3.06531	16.1222	14.7462	16.3726	16.58	16.79	30.4718	29.2795	33.0577	25.3	34.25	146.745	135.819	142.649	154.21	154.3	b	a	NA	b	NA	South
OK05711W	2.90835	2.89492	2.99441	2.56481	3.08244	15.1932	14.2891	15.7536	14.67	16.06	29.5249	27.5966	33.0529	23.66	33.79	148.626	137.32	143.053	157.48	156.651	b	a	a	b	4	South
OK05723W	3.0799	3.14935	3.12327	2.78877	3.33834	15.8879	14.4282	15.5834	15.69	17.85	32.5394	31.7276	33.0702	26.35	39.01	147.819	137.002	143.445	153.32	157.51	a	b	a	a	2	South
OK05830	2.97738	2.94232	3.13905	2.76271	3.11543	15.9969	14.5787	16.1887	16.49	16.73	29.1003	27.7575	33.0535	23.75	31.84	147.984	137.211	142.918	153.69	158.116	b	b	a	NA	NA	South
OK06114	3.03546	2.99586	3.16868	2.7816	3.25317	15.9087	15.4675	15.9873	15.8	16.38	31.2363	31.8272	33.0878	23.65	36.38	146.717	136.789	143.374	153.04	153.663	b	b	b	b	8	South
OK06210	3.11886	3.12799	3.2491	2.78284	3.31403	15.2434	14.1097	16.1741	14.96	15.73	32.5159	30.1917	33.1019	26.99	39.78	147.916	138.674	143.748	154.16	155.083	b	a	a	a	2	South
OK06318	2.95728	2.92813	2.98862	2.70399	NA	16.0015	15.3214	16.6245	15.7	16.36	31.133	29.6342	33.0577	26.65	35.19	146.062	136.331	142.129	153	152.788	a	b	a	b	4	South
OK06319	3.03254	2.99955	3.12167	2.77092	3.18778	15.5827	14.6782	16.3726	15.79	15.49	32.8134	32.0882	33.0855	27.49	38.59	146.939	136.72	141.282	154.86	154.894	b	b	a	b	6	South
OK06336	3.0949	3.08569	3.15827	2.91264	3.21868	14.856	14.9577	15.1065	15.37	13.99	34.2003	33.0599	33.1014	31.16	39.48	146.268	135.523	141.087	154.11	154.352	a	b	b	b	6	South
OK07231	2.99732	2.96175	3.20935	2.75085	3.11367	15.0474	16.056	14.8135	14.44	14.88	31.1019	29.0254	33.1024	25.95	36.33	148.26	137.956	141.878	156.32	156.886	b	b	b	b	8	South
OK07S117	3.02291	3.06525	2.99637	2.84029	3.23799	15.3881	13.766	16.2963	14.54	16.95	32.7682	31.9532	33.0697	26.77	39.28	149.6	141.151	144.524	156.31	156.416	b	a	b	a	4	South
OK08328	2.86783	2.93586	2.91229	2.55034	3.11098	16.4041	15.1262	17.4502	16.64	16.4	30.4177	28.725	33.0458	23.03	36.87	148.575	138.44	146.371	152.22	157.269	b	b	b	a	6	South
OK09634	2.86209	2.89097	2.9306	2.5727	3.0569	14.6889	14.4706	13.8451	15.24	15.2	30.4391	30.3425	33.1038	23.95	34.36	146.431	135.748	140.91	153.04	156.025	b	a	a	b	4	South
OK101	2.87772	2.80809	2.86284	2.55506	3.1913	15.3228	15.8704	14.9209	14.82	15.68	30.7934	27.2596	33.0538	24.72	38.14	146.349	135.844	141.705	153.03	154.815	b	b	b	b	8	South
OK10119	2.96247	2.90455	2.88502	2.83622	3.1707	16.0435	14.951	17.2832	15.88	16.06	32.1902	31.7522	33.0485	27.98	35.98	151.649	141.392	150.107	158.29	156.808	a	b	b	a	4	South
OK102	2.98986	2.94301	3.13468	2.7386	3.114	15.7316	14.8301	16.2963	15.98	15.82	30.9425	28.8844	33.0857	26.37	35.43	147.528	137.225	143.543	153.09	156.254	a	b	a	b	4	South
OK1067071	2.95271	2.96428	3.08661	2.73813	3.05316	16.4969	15.6034	17.0842	15.63	17.67	30.2669	29.5684	33.0692	24.57	33.86	146.237	136.817	138.853	153.91	155.366	b	b	b	b	8	South
OK1067274	3.04267	3.02822	3.14851	2.76251	3.34386	16.518	17.5061	16.916	15.08	16.57	31.5195	29.3688	33.0792	25.64	37.99	146.214	135.441	141.715	153.23	154.469	b	b	b	b	8	South
OK1068002	3.02275	2.97285	3.13906	2.77877	3.04514	16.4355	14.764	15.9382	17.7	17.34	30.7262	29.587	33.0776	27.15	33.09	147.873	138.45	142.147	155.66	155.236	b	a	a	a	2	South
OK1068009	3.15838	3.19561	3.30689	2.80703	3.29175	16.2808	15.7231	17.4801	15.18	16.74	33.2091	32.3532	33.0931	29.41	37.98	147.245	137.991	142.291	152.14	156.559	b	b	a	b	6	South
OK1068026	3.17193	3.15619	3.18543	2.96864	3.36523	15.6599	14.3989	16.0205	16.05	16.17	33.6709	32.9837	33.0799	29.73	38.89	147.594	136.567	143.864	154.18	155.766	a	b	b	b	6	South
OK1068112	3.07679	2.97594	3.17415	2.72662	3.40761	17.4984	16.2432	18.3606	16.26	19.13	33.6756	34.1395	33.1028	26.35	41.11	146.749	137.002	141.43	153.99	154.576	a	b	NA	b	NA	South
OK1070267	2.98524	3.00315	2.80288	2.91541	3.23188	16.1546	14.2058	16.8627	16.58	16.97	31.4472	28.4934	33.0252	26.13	38.14	148.458	138.014	142.868	155.94	157.01	a	b	b	b	6	South
OK1070275	3.15821	3.07519	3.10942	2.97517	3.65516	15.7705	14.6834	16.2885	16.08	16.03	34.157	30.811	33.0469	27.32	45.45	147.617	139.83	142.844	153.24	154.554	b	b	a	a	4	South
ONAGA	3.00411	2.98739	3.08813	2.79767	3.11837	14.8501	12.71	14.6805	15.37	16.64	29.1673	26.5992	33.0602	26.25	30.76	146.137	135.125	141.589	153.92	153.915	b	b	b	b	8	Other
OVERLAND	2.81858	2.83542	2.84223	2.7625	2.85574	15.298	14.9127	16.9393	14.8	14.54	30.9235	28.4767	33.0572	27.03	35.13	148.337	140.137	143.964	154.12	155.128	b	b	b	b	8	Central
OVERLEY	3.11609	3.07708	3.13117	2.93863	3.34102	13.9459	12.4964	14.0173	14.72	14.55	32.6794	31.9613	33.0761	28.04	37.64	146.562	136.331	141.243	154.2	154.475	b	a	a	b	4	Central
PARKER	2.86938	2.90071	2.97215	2.56155	3.01776	15.1318	13.5164	15.3808	16.02	15.61	29.3352	28.2693	33.0613	24.91	31.1	147.529	136.862	142.892	154.19	156.17	b	b	a	b	6	Central
PARKER76	2.8226	2.80022	2.98904	2.51246	2.92887	15.3096	14.4214	15.3672	15.21	16.24	29.0072	27.8282	33.0706	24.05	31.08	147.151	136.493	141.52	155.65	154.941	b	b	a	b	6	Central
PETE	3.13641	3.13418	3.29886	2.94327	3.30374	15.3811	15.1945	15.1499	15.7	15.48	32.0742	31.5903	33.0865	27.19	36.43	145.08	134.381	138.851	152.82	154.27	b	b	a	b	6	South
PLATTE	2.99832	3.02043	NA	2.83552	3.17972	17.895	16.6608	19.0591	17.27	18.59	30.3581	29.2356	33.0267	25.02	34.15	146.771	136.904	142.969	152.82	154.393	b	b	a	b	6	Central
POSTROCK	2.99462	2.98506	3.19645	2.72019	3.16761	15.0487	14.8021	14.9328	14.94	15.52	31.1266	30.7118	33.0845	24.96	35.75	146.381	135.399	141.217	153.67	155.238	b	b	a	a	4	Other
PRAIRIE_RED	2.98503	2.95162	NA	2.75082	3.13915	14.0114	13.5319	14.4238	14.58	13.51	31.8847	30.6546	33.0942	27.69	36.1	146.295	136.48	140.966	153.3	154.435	b	a	a	a	2	Central
PRONGHORN	2.847	2.83233	3.08962	2.59812	2.82983	15.815	14.7672	16.7128	15.45	16.33	29.5845	29.161	33.087	22.4	33.69	147.467	136.977	143.679	154.07	155.141	b	b	a	b	6	Central
PROWERS	2.89531	2.91057	NA	2.49348	3.17079	16.5065	15.0989	17.2972	15.56	18.07	30.999	28.2704	33.0655	24.84	37.82	149.224	140.151	143.775	156.52	156.45	b	b	a	b	6	Central
RAWHIDE	2.84078	2.76352	2.98556	2.5378	3.17234	16.4949	15.1674	16.1422	17.24	17.43	29.1582	29.581	33.0619	23.96	30.03	147.373	137.32	142.988	152.35	156.833	b	b	a	b	6	Central
REDLAND	2.84477	2.93821	2.89346	2.48389	3.05343	15.8882	14.619	16.274	15.71	16.95	29.8106	28.8105	33.0519	24.52	32.86	147.522	138.014	145.107	154.19	152.778	b	b	b	b	8	Central
RIPPER	2.98294	2.93868	NA	2.73842	3.15745	14.7665	15.0795	15.2963	14	14.69	31.963	29.1829	33.0693	28.94	36.66	146.617	136.688	142.833	153.05	153.895	b	a	b	a	4	Central
RITA	2.55062	2.51575	2.50838	2.39297	2.78177	16.9199	14.4619	17.7976	17.53	17.89	26.2508	21.6666	32.9967	19.84	30.5	151.31	142.757	146.387	157.61	158.485	b	b	b	b	8	North
ROBIDOUX	3.00239	2.91839	3.01921	2.87091	3.11284	15.6046	14.4155	15.3331	15.79	16.88	31.471	29.1596	33.0744	27.99	35.66	147.669	138.151	142.633	153.11	156.782	a	b	b	a	4	Central
RONL	2.89238	2.96841	NA	2.52245	3.09361	16.3448	15.3385	17.2106	16.29	16.54	29.631	29.6446	33.0694	23.28	32.53	148.921	138.946	147.705	152.41	156.625	b	b	a	a	4	Central
ROSE	2.67454	2.72335	2.6931	2.53228	2.83482	16.5134	13.4829	16.9309	17.46	18.18	28.643	26.5153	33.0166	24.56	30.48	149.92	142.915	146.702	152.38	157.684	b	b	b	b	8	North
ROSEBUD	2.8044	2.76511	NA	2.62061	3.07494	16.4031	14.3178	17.7244	16.19	17.38	29.8582	28.1115	33.0511	24.43	33.84	149.858	141.252	146.538	154.96	156.681	b	b	b	b	8	North
SAGE	2.87912	2.80667	2.96409	2.71563	2.9712	14.314	12.8576	14.5286	14.83	15.04	31.1913	30.2472	33.0782	27	34.44	147.48	139.257	142.993	153.18	154.489	b	a	b	b	6	Central
SANDY	2.83647	2.79233	NA	2.57746	3.11142	15.9796	14.3194	17.209	16.58	15.81	29.8285	28.0782	33.0258	24.07	34.14	150.245	141.91	146.195	156.82	156.055	b	b	NA	b	NA	Central
SANTA_FE	2.91314	2.90816	2.93278	2.64925	3.1111	15.0286	14.0023	14.522	15.35	16.24	29.8542	28.8777	33.0591	23.46	34.02	146.26	134.526	141.26	154.19	155.065	b	a	a	a	2	Other
SCOUT66	2.86185	2.8825	2.89353	2.56251	3.2327	14.8541	13.786	15.3804	15.21	15.04	32.5029	31.3402	33.0613	26.38	39.23	147.504	139.406	144.028	153.33	153.253	b	b	b	NA	NA	Central
SD01058	2.85323	2.83152	2.87322	2.65213	3.04548	17.0847	15.8897	16.9393	17.17	18.34	31.0787	29.363	33.0517	27.36	34.54	149.305	139.929	144.865	155.84	156.587	b	b	b	b	8	North
SD01237	2.88773	2.83075	3.10878	2.54486	3.05096	14.6741	13.5259	14.7904	15.2	15.18	31.6622	30.6423	33.0865	26.26	36.66	146.581	137.259	141.794	154.2	153.071	b	a	a	a	2	North
SD05118	2.75954	2.70843	2.76985	2.45943	3.13144	15.8179	15.2618	17.4697	15.1	15.44	29.5571	27.145	33.0435	22.66	35.38	150.779	141.151	147.337	158.07	156.556	b	b	b	a	6	North
SD05210	2.80706	2.76422	2.8747	2.58345	3.02646	15.655	13.6793	16.4709	16.11	16.36	29.4411	27.8635	33.0608	25.41	31.43	148.919	140.882	143.41	153.29	158.092	b	a	b	a	4	North
SD05W018	2.80614	2.77873	2.90473	NA	2.92049	15.9414	14.8232	17.0424	16.14	15.76	28.708	27.662	33.0599	24.68	29.43	148.153	139.172	143.735	153.69	156.014	b	b	NA	b	NA	North
SETTLER_CL	2.95511	2.8652	3.09621	2.52532	3.26651	15.8062	16.5104	16.6244	15.64	14.45	32.1087	31.1971	33.0978	26.59	37.55	147.003	136.589	142.525	153.03	155.868	b	a	a	b	NA	Central
SHAWNEE	2.75728	2.75413	2.7241	2.53057	3.02174	16.4142	14.0595	17.3975	16.42	17.78	29.4741	26.4474	33.0188	23.85	34.58	149.207	139.197	146.273	155.46	155.898	b	b	a	b	6	Central
SHOCKER	3.10476	2.98849	3.22004	2.92422	3.23289	15.4726	15.5516	16.2186	14.95	15.17	31.747	29.4702	33.0879	27.42	37.01	146.742	137.991	140.073	155.84	153.064	a	a	a	a	0	Other
SIOUXLAND	2.92226	2.91828	3.05584	2.68716	3.12214	15.9419	15.0583	16.1591	16.41	16.14	30.318	29.1773	33.0648	24.59	34.44	147.55	138.184	141.391	152.43	158.196	b	b	b	b	8	Central
SMOKYHILL	2.90903	2.9787	3.09937	2.48429	3.08619	16.0304	15.1817	15.7901	15.61	17.54	30.1012	27.8558	33.0792	23.2	36.27	148.131	137.718	144.247	156.51	154.049	b	b	b	a	6	Other
SPARTAN	2.82623	2.72421	2.90381	2.46308	3.09193	14.4134	13.9781	15.5354	15.02	13.12	31.1585	29.0632	33.071	25.54	36.96	147.457	135.257	142.952	153.29	158.328	b	b	a	a	4	Other
STANTON	3.1053	3.06109	3.21565	2.89079	3.33587	15.2187	14.3894	15.3853	14.96	16.14	32.0474	31.3689	33.1005	26.4	37.32	147.461	138.014	142.292	153.71	155.826	a	a	a	a	0	Central
STURDY	2.9831	3.03394	3.14115	2.63279	3.19839	13.5725	13.521	13.6492	13.66	13.46	31.0359	29.9332	33.0805	25.7	35.43	146.006	134.494	141.151	154.06	154.319	b	b	b	NA	NA	South
STURDY_2K	3.02787	2.98685	3.15778	2.79435	3.18217	14.0654	13.9819	14.2697	14.42	13.59	32.7128	33.5583	33.1029	27.95	36.24	145.297	134.051	138.886	153.19	155.062	b	b	b	b	8	South
TAM105	2.97221	2.98417	3.11353	2.58159	3.21907	13.4761	12.8803	14.164	13.31	13.55	31.7166	29.5711	33.0752	27.38	36.84	146.807	136.48	142.908	153.3	154.542	b	a	b	a	4	South
TAM107	3.05933	3.03143	3.27226	2.79932	3.27258	14.8779	13.055	14.6767	15.25	16.53	32.926	32.3561	33.0977	27.25	39	146.029	134.808	140.099	154.12	155.088	b	a	NA	a	NA	South
TAM107-R7	3.06793	2.99278	3.20422	2.74728	3.16425	14.0391	13.8194	13.2672	14.7	14.37	32.0048	31.1418	33.0973	26.96	36.82	145.486	135.819	138.501	153.3	154.324	b	a	a	a	2	Central
TAM109	3.106	3.04879	3.14747	2.8884	3.30371	13.7734	13.277	13.7167	14.03	14.07	33.8893	33.1146	33.1027	29.77	39.57	145.961	135.298	143.567	152.44	152.538	b	a	b	NA	NA	South
TAM110	3.06374	2.99813	3.20869	2.70957	3.30612	14.9381	13.4711	15.0114	15.53	15.74	32.4132	32.3344	33.0885	27.62	36.61	145.915	136.172	141.497	153.04	152.953	b	a	a	a	2	South
TAM111	2.95608	2.94363	NA	2.76872	3.08868	16.3023	15.1558	16.7232	16.43	16.9	30.5136	28.5143	33.07	25.61	34.86	146.798	137.002	142.779	153.31	154.101	b	b	a	b	6	South
TAM112	3.03089	2.96794	3.11583	2.85895	3.2115	15.9705	16.3446	15.9873	15.39	16.16	31.7413	28.7881	33.077	29.29	35.81	146.779	137.718	143.074	152.83	153.495	b	b	a	a	4	South
TAM200	2.72842	2.71897	2.63982	2.50895	3.05079	15.7977	14.495	16.1058	16.53	16.06	29.4932	27.6284	33.0146	24.39	32.94	149.59	139.934	144.095	158.43	155.903	b	b	a	b	6	South
TAM202	3.02387	3.01328	3.20696	2.74491	3.13971	14.9379	13.7027	15.3588	15.54	15.15	31.9109	31.9086	33.085	25.24	37.41	147.109	137.002	141.407	153.93	156.097	b	b	a	a	4	South
TAM203	2.96981	2.8874	3.03931	2.80406	3.12228	14.6916	13.471	15.0955	15.15	15.05	31.1214	29.192	33.0735	27.53	34.69	147.155	135.857	142.845	155.02	154.9	a	a	a	NA	NA	South
TAM302	2.95615	2.96257	2.94611	2.6552	3.27326	15.4535	15.1723	15.4618	15.39	15.79	31.3137	30.992	33.0529	25.22	35.99	147.394	136.986	141.444	156.53	154.617	b	b	b	b	8	South
TAM303	2.97675	2.90104	3.19748	2.62357	3.28641	14.7149	13.4303	14.7294	15.58	15.12	32.4337	30.3775	33.0773	27.56	38.72	147.062	136.977	141.149	154.2	155.921	b	a	a	b	4	South
TAM304	2.87499	2.73806	3.07681	2.54373	3.02433	17.2593	17.4474	17.6498	16.17	17.77	27.977	25.4883	33.0696	21.57	31.78	146.374	136.48	141.481	153.09	154.445	b	b	b	b	8	South
TAM400	2.93748	2.95249	2.91103	2.82291	3.02832	14.992	14.6807	15.4374	15.29	14.56	30.9695	30.9139	33.054	25.02	34.89	146.777	135.353	142.957	154.18	154.616	a	a	a	a	0	South
TAM401	2.80001	2.80577	2.9633	2.60284	2.86349	16.1683	15.5743	16.5188	15.8	16.78	27.4001	24.6561	33.0442	22.72	29.18	146.788	135.326	142.881	154.12	154.827	b	b	a	b	6	South
TAMW-101	3.07858	3.03091	3.16453	2.85028	3.29025	13.5168	13.2344	13.0229	13.84	13.97	33.8664	32.6802	33.1055	30.59	39.09	146.789	136.688	142.903	152.44	155.124	b	a	b	a	4	South
TANDEM	2.97868	2.90534	3.09318	2.75719	3.14274	14.0751	11.6543	14.3761	15.39	14.88	31.496	28.0736	33.0905	27.63	37.19	147.617	139.929	143.719	153.19	153.631	b	a	b	a	4	North
TARKIO	2.96429	2.99465	3.06606	2.69607	3.1608	15.7337	15.3711	15.8535	16.15	15.56	32.1464	30.2604	33.0752	27.48	37.77	146.443	136.271	141.202	154.17	154.129	b	b	a	b	6	Other
TASCOSA	2.92413	2.94637	3.04759	2.7065	3.11389	14.757	14.0201	15.8579	14.73	14.42	31.0069	29.5085	33.0791	26.51	34.93	146.906	136.817	142.245	154.13	154.432	b	a	b	a	4	South
THUNDER_CL	3.0108	2.97978	NA	2.63237	3.26004	15.0075	14.4184	14.7917	15.22	15.6	30.2124	27.799	33.0206	22.58	37.45	149.487	140.917	146.081	154.18	156.769	a	a	NA	a	NA	Central
THUNDERBOLT	2.99268	3.02081	3.12502	2.70213	3.20161	14.5726	14.2681	15.2122	14.43	14.38	32.5007	31.1578	33.0751	28.43	37.34	148.606	137.493	144.399	156.6	155.932	b	a	a	NA	NA	Other
TREGO	3.10588	3.05614	3.21771	2.69326	3.45347	15.8302	14.4105	16.0504	16.22	16.64	33.2983	33.6167	33.0965	26.57	39.91	146.869	135.353	143.429	153.2	155.495	b	NA	a	a	NA	Central
TRISON	3.09266	3.05282	3.11529	2.88174	3.33083	15.0762	13.8386	14.7064	15.78	15.98	34.6308	33.0546	33.0784	30.79	41.6	145.768	135.326	139.577	153.31	154.86	b	b	a	a	4	Central
TRIUMPH64	3.04462	3.05421	3.07849	2.97102	3.14607	14.7334	13.8982	15.1254	14.95	14.96	33.388	32.3795	33.0824	30.9	37.19	145.258	134.136	138.461	154.13	154.305	b	b	a	a	4	South
TURKEY_NEBSEL	2.86955	2.83486	2.97668	2.70042	3.0906	16.2854	14.4772	15.8742	17.02	17.77	30.6758	28.115	33.0682	26.57	34.95	149.201	141.151	143.736	155.45	156.466	b	b	b	NA	NA	Other
TX00V1131	2.83086	2.89977	2.84804	2.55453	3.09501	15.7278	14.5318	15.6695	15.66	17.05	30.0547	28.8654	33.0533	24.02	34.28	147.672	137.002	142.047	155.08	156.559	b	b	b	b	8	South
TX01A5936	3.10628	3.10928	3.18291	2.779	3.28505	16.0412	15.4789	16.1058	16.04	16.54	32.3018	30.7163	33.091	27.19	38.21	146.92	138.465	143.399	153.01	152.807	a	a	a	a	0	South
TX01M5009-28	2.99396	2.93972	3.16809	2.68564	3.01822	17.3677	17.3916	17.6693	16.48	17.93	28.0604	26.2216	33.0602	23.11	29.85	147.345	136.688	142.901	153.11	156.681	b	b	a	a	4	South
TX01V5134RC-3	3.00058	2.96748	3.09934	2.77254	3.19948	15.3524	15.2465	15.4632	15.04	15.66	31.198	29.4008	33.0813	26.82	35.49	146.34	135.844	141.282	154.19	154.044	b	a	a	a	2	South
TX02A0252	2.90328	2.92578	2.86444	2.72089	3.10826	15.0024	13.3582	15.5013	15.3	15.85	30.8081	30.3328	33.0498	25.13	34.72	148.173	137.794	144.12	152.42	158.358	b	b	a	a	4	South
TX03A0148	3.04298	3.00625	3.38089	2.74345	3.13797	16.2299	16.2131	16.4466	16.34	15.92	32.0489	32.2948	33.1309	27	35.77	147.036	136.551	141.101	153.91	156.584	b	b	b	b	8	South
TX03A0563	2.88728	2.81417	2.90631	2.72148	3.12784	14.8965	14.4984	15.6675	14.88	14.54	30.5631	28.5825	33.0499	25.45	35.17	146.69	137.211	141.597	154.18	153.773	b	a	a	NA	NA	South
TX04A001246	3.05889	3.07586	3.15301	2.75064	3.1227	15.5702	16.0909	15.9301	15.87	14.39	31.7682	30.8661	33.0965	26.94	36.17	146.552	135.288	143.206	154.17	153.543	b	b	b	NA	NA	South
TX04M410164	2.9365	2.90805	3.08058	2.70846	3.02515	14.8235	15.5671	15.2171	13.76	14.75	30.2965	27.5891	33.0771	26.84	33.68	145.019	134.782	136.832	154.06	154.4	b	b	a	a	4	South
TX04M410211	2.97454	3.05235	3.11926	2.73921	3.01942	15.3903	14.9815	15.6299	15.35	15.6	30.7133	31.1225	33.0807	24.92	33.73	148.257	137.794	141.634	155.94	157.662	b	b	a	b	6	South
TX04V075080	3.02534	3.02147	3.20257	2.75015	3.09594	15.1428	14.6411	15.9599	14.77	15.2	32.0595	32.982	33.106	26.82	35.33	147.494	138.052	143.225	154.19	154.509	b	b	b	a	6	South
TX05A001188	2.8674	2.97448	3.11425	2.45128	2.94707	15.264	15.1452	14.1407	16.11	15.66	29.971	30.7001	33.0739	25.92	30.19	144.844	134.709	138.729	153.29	152.647	b	b	a	a	4	South
TX05A001822	2.95797	2.88896	3.14564	2.83513	2.89227	15.7371	15.7269	16.2214	15.74	15.26	31.3799	31.2559	33.0737	26.53	34.66	147.145	136.862	143.394	154.1	154.224	b	b	a	b	6	South
TX05V7259	2.99756	2.92542	3.07929	2.78391	3.11647	15.1367	14.602	15.0349	15.22	15.69	30.9519	27.9085	33.079	25.41	37.41	146.826	136.03	142.784	153.29	155.199	a	b	a	a	2	South
TX05V7269	2.91161	2.89109	2.96583	2.61168	3.16024	17.1391	17.6964	17.8101	16.27	16.78	30.3706	29.1858	33.0668	23.9	35.33	146.413	135.761	140.977	153.98	154.936	b	b	a	b	6	South
TX06A001132	3.13473	3.03112	3.20658	2.975	3.33427	16.3689	15.172	15.7536	16.74	17.81	34.0226	32.8116	33.099	27.87	42.31	146.374	135.326	143.043	152.81	154.316	b	b	a	b	6	South
TX06A001263	2.90083	2.86717	3.15603	2.48524	3.17223	15.8055	15.8734	16.4786	15.64	15.23	31.0113	30.0722	33.0929	25.46	35.42	146.616	135.836	141.482	153.9	155.246	b	b	a	a	4	South
TX06A001281	2.93877	2.98411	3.05255	2.68256	3.06514	15.4151	15.096	16.3042	15.56	14.7	30.5117	28.4003	33.0765	24.95	35.62	145.949	134.557	141.467	154.17	153.604	b	b	b	a	6	South
TX06A001386	2.85291	2.88313	2.96005	2.60954	3.01486	16.9092	17.3514	17.2354	16.18	16.87	30.2951	29.0022	33.0681	24.55	34.56	146.36	137.594	141.609	153.22	153.016	a	b	b	a	4	South
TX06V7266	2.89994	2.93819	3.01606	2.61389	3.081	16.9953	15.8369	17.0842	16.86	18.2	29.3647	27.6842	33.0546	24.34	32.38	146.141	136.752	141.393	153.3	153.119	b	b	b	a	6	South
TX07A001279	2.87284	2.92776	2.86997	2.64259	3.14274	16.103	14.5161	17.6559	16.12	16.12	30.1401	29.4949	33.0453	24.51	33.51	147.485	137.308	143.861	151.94	156.83	b	b	a	a	4	South
TX07A001318	3.0902	3.03152	3.1823	2.8054	3.18551	15.1612	14.7738	15.3808	15.64	14.85	32.863	31.7233	33.0985	28.51	38.12	147.547	136.528	143.314	154.07	156.278	b	b	a	a	4	South
TX07A001420	3.03925	3.10276	3.22648	2.69807	3.11537	15.3346	15.079	15.3696	15.55	15.34	31.0199	30.9663	33.0934	27.08	32.94	148.332	138.252	144.869	153.31	156.896	b	b	a	a	4	South
TX86A5606	3.09027	3.06072	3.29977	2.77556	3.07593	14.2909	13.366	14.5577	14.76	14.48	31.9972	30.1209	33.0977	26.6	38.17	146.613	134.622	141.803	153.29	156.737	b	a	a	NA	NA	South
TX86A6880	3.16268	3.12862	3.27104	2.80079	3.38834	13.6751	12.4793	14.5909	14.07	13.56	33.029	31.7671	33.0989	28.03	39.22	146.666	136.789	140.965	153.29	155.62	b	b	a	NA	NA	South
TX86A8072	3.06636	3.05914	3.18797	2.83565	3.27286	14.8234	14.0468	14.9467	14.96	15.34	33.4324	33.6638	33.0859	28.47	38.51	146.239	135.125	142.245	153.31	154.274	b	a	a	a	2	South
TX96D1073	3.02049	2.94763	3.07423	2.81221	3.11959	14.1441	13.6852	14.3513	14.73	13.81	30.2738	29.1625	33.0726	25.71	33.15	146.609	136.276	140.953	154.13	155.077	b	a	b	b	6	South
TX99A0153-1	2.9038	2.89815	3.01908	2.51387	3.11394	14.5496	14.0191	15.6993	14.8	13.68	32.2011	32.3823	33.1022	26.67	36.65	146.496	136.493	142.76	154.15	152.581	b	b	a	a	4	South
TX99U8618	3.04828	3.02468	3.07214	2.90754	3.1892	16.0143	16.0682	16.929	15.33	15.73	32.3359	30.5287	33.0849	26.89	38.84	146.122	135.225	140.52	153.04	155.703	b	b	a	NA	NA	South
VENANGO	2.85238	2.93295	2.89476	2.57906	3.07535	15.2643	15.0394	14.6877	15.51	15.82	30.2273	29.0482	33.0611	24.36	34.44	148.809	138.215	145.908	153.98	157.134	b	b	a	a	4	Other
VISTA	2.87574	3.01136	2.97409	2.45876	3.13605	15.1156	14.4769	15.1254	15.95	14.91	30.4629	31.2805	33.0709	23.16	34.34	146.764	136.789	144.227	152.15	153.891	b	b	b	a	6	Central
VONA	2.77459	2.80366	NA	2.53065	2.92939	15.3332	14.2878	15.005	15.77	16.27	29.8393	28.0302	33.0468	24.33	33.95	146.533	136.752	140.899	154.07	154.412	b	b	a	b	6	Central
W04-417	2.96179	3.00964	3.19801	2.5676	3.10805	14.7849	13.7046	14.2248	15.37	15.84	30.2062	30.0264	33.0785	25.18	32.54	146.342	135.225	141.767	154.17	154.206	b	a	b	a	4	Other
WAHOO	2.75247	2.7571	2.82691	2.55221	3.03308	16.3363	14.3848	17.2306	16.98	16.75	29.1767	29.3664	33.0304	23.1	31.21	150.975	140.666	148.84	157.43	156.962	b	b	b	b	8	Central
WARRIOR	2.79555	2.80993	2.80635	2.47427	3.1419	15.6492	13.731	15.9559	16.45	16.46	29.8065	27.7096	33.0363	24.22	34.26	149.42	139.929	143.878	156.78	157.093	b	b	b	b	8	Central
WB411W	3.06966	3.10105	3.13377	2.87285	3.16171	15.5637	14.7809	16.3237	15.25	15.9	30.9707	28.2205	33.0824	26.74	35.84	147.19	136.255	144.144	152.24	156.123	b	b	b	a	6	Other
WENDY	2.93092	2.86774	2.99194	2.64721	3.16565	14.6863	14.3716	14.6036	14.73	15.04	29.9324	28.6203	33.0594	24.31	33.74	146.708	137.259	143.006	153.29	153.278	b	a	b	NA	NA	North
WESLEY	2.87379	2.89902	3.02094	2.56511	2.96428	14.6897	13.8048	15.0241	14.35	15.58	31.5597	31.6464	33.0826	26.5	35.01	147.829	140.151	144.089	152.15	154.926	b	b	b	a	6	Central
WICHITA	3.02239	3.0343	3.17537	2.8302	3.15901	14.5294	13.5638	15.2637	14.54	14.75	31.7614	31.6317	33.0838	25.38	36.95	146.087	134.526	141.131	153.89	154.801	b	b	b	b	8	Central
WINDSTAR	2.91221	2.81462	2.92217	2.62714	3.29305	15.0084	14.3617	15.942	15.33	14.4	31.0533	27.9279	33.0553	25.39	37.84	145.833	135.087	141.402	152.14	154.702	b	b	a	NA	NA	Central
WINOKA	2.73737	2.74591	2.71199	2.42284	3.13927	16.3622	15.7494	16.3896	16.34	16.97	29.1052	27.9421	33.0287	21.16	34.29	147.741	137.259	144.138	156.81	152.755	b	b	a	b	6	North
YELLOWSTONE	2.8679	2.81333	2.88427	NA	3.20276	17.2347	14.8998	18.3689	17.44	18.23	31.1982	29.35	33.0427	26.09	36.31	151.445	140.644	148.909	157.19	159.036	b	b	b	NA	NA	North
YUMA	2.91337	2.90341	NA	2.60685	3.25753	15.557	15.0329	15.1952	16.31	15.69	30.9901	29.5421	33.0684	24.03	37.32	146.52	135.796	141.458	154.1	154.727	b	b	a	b	6	Central
YUMAR	2.82124	2.79178	NA	2.50038	3.10827	15.1453	13.7805	16.4605	14.7	15.64	30.3414	28.1495	33.046	24.58	35.59	146.327	137.211	142.803	153.02	152.275	b	b	b	b	8	Central

## Sheet: HWWAMP_90k_SNPs
marker	chrom	pos_(bp)	AKRON	CAMELOT	CO04W320	LINDON	MILLENNIUM	NUFRONTIER	OK_RISING	OK10119	OK1068002	OVERLAND	PETE	POSTROCK	GALLAGHER	CENTURA	REDLAND	TAM107-R7	TAM203	TAM400	TX86A6880	MT9513	TX05V7269	TX05A001188	BILLINGS	DANBY	E2041	DENALI	CO050337-2	BYRD	CO07W245	MCGILL	NE02558	NW03666	NE04490	NE05430	NE05496	NE05548	NE06545	NE06607	ROBIDOUX	NI06736	NI06737	NI07703	NI08707	NI08708	BRONZE	NELL	WINOKA
BobWhite_c10015_641	Unk	450	-1	-1	-1	-1	-1	1	-1	-1	-1	-1	-1	-1	1	-1	-1	-1	-1	-1	-1	-1	1	-1	-1	-1	-1	-1	-1	-1	-1	-1	-1	-1	-1	-1	-1	-1	-1	-1	-1	1	-1	-1	-1	-1	-1	-1	-1
BobWhite_c10017_644	Unk	460	-1	-1	-1	-1	-1	1	-1	-1	-1	-1	-1	-1	-1	-1	-1	-1	-1	-1	-1	-1	-1	-1	-1	1	-1	-1	-1	-1	1	-1	-1	-1	-1	-1	1	-1	-1	-1	-1	-1	-1	-1	-1	-1	-1	-1	1
BobWhite_c10126_263	5B	518078580	-1	-1	-1	-1	-1	-1	1	-1	-1	-1	-1	-1	-1	-1	-1	-1	-1	-1	-1	-1	-1	-1	-1	-1	-1	-1	-1	-1	-1	-1	1	-1	-1	-1	-1	-1	NA	-1	-1	-1	-1	-1	-1	-1	-1	-1	-1
BobWhite_c10140_297	6B	171971500	1	-1	1	-1	-1	-1	1	-1	1	1	-1	1	1	-1	1	1	1	1	1	-1	1	1	-1	1	1	-1	-1	1	1	1	1	-1	1	1	1	-1	1	1	1	-1	-1	1	1	-1	-1	-1	1
BobWhite_c10169_627	2A	743113909	1	1	1	1	1	1	1	1	1	1	1	1	1	1	1	1	1	1	1	1	1	1	1	1	1	1	1	1	1	1	1	1	1	1	1	1	1	1	1	1	1	1	1	1	1	1	1
BobWhite_c10247_316	5B	511361051	-1	-1	-1	-1	-1	-1	1	-1	-1	-1	-1	-1	-1	-1	-1	-1	-1	-1	-1	-1	-1	-1	-1	-1	-1	-1	-1	-1	-1	-1	1	-1	-1	-1	-1	-1	1	-1	-1	-1	-1	-1	-1	-1	-1	-1	-1
BobWhite_c1027_1127	1A	586993772	1	-1	1	-1	1	1	-1	-1	-1	1	-1	-1	-1	-1	1	-1	-1	1	-1	-1	-1	-1	-1	1	-1	-1	-1	-1	-1	1	1	-1	1	1	1	-1	-1	1	-1	1	1	1	-1	1	1	1	-1
BobWhite_c1027_474	1A	586995871	1	1	1	1	1	1	1	1	1	1	-1	1	1	1	1	1	1	1	NA	1	1	-1	1	-1	1	1	1	1	1	1	1	1	-1	1	1	1	1	1	1	1	1	1	1	1	1	1	1
BobWhite_c10343_320	6A	610899344	-1	-1	-1	1	-1	-1	-1	-1	1	1	-1	-1	-1	1	1	-1	-1	-1	-1	1	-1	-1	-1	-1	-1	1	NA	-1	-1	-1	-1	1	-1	1	-1	1	-1	-1	1	-1	-1	1	1	-1	-1	-1	1
BobWhite_c104_89	1A	520412991	-1	1	1	-1	-1	-1	1	1	-1	-1	1	1	-1	-1	-1	1	-1	-1	1	-1	-1	-1	-1	-1	-1	-1	-1	-1	-1	-1	-1	-1	-1	-1	-1	-1	-1	-1	-1	-1	-1	-1	-1	-1	-1	-1	-1
BobWhite_c10402_140	3B	100968234	1	-1	1	1	-1	-1	1	-1	-1	-1	-1	-1	-1	1	-1	1	-1	-1	1	-1	1	1	1	-1	1	1	1	1	-1	-1	1	-1	-1	-1	-1	-1	-1	-1	-1	-1	-1	1	-1	-1	-1	1	1
BobWhite_c10402_170	3B	100968204	1	-1	1	1	-1	-1	1	-1	-1	-1	-1	-1	1	1	-1	1	-1	1	1	-1	1	1	1	-1	1	1	1	1	-1	-1	1	-1	-1	-1	-1	-1	-1	-1	-1	-1	-1	1	-1	-1	-1	1	1
BobWhite_c10476_790	3B	691750249	1	1	1	1	-1	1	1	-1	-1	1	-1	1	1	1	1	1	-1	1	1	1	1	1	1	1	1	1	1	1	-1	-1	1	1	-1	-1	1	1	-1	1	1	-1	-1	-1	-1	-1	-1	1	1
BobWhite_c10583_352	7D	20952565	-1	1	-1	-1	-1	1	-1	-1	-1	-1	1	-1	1	-1	-1	-1	-1	-1	-1	-1	-1	-1	1	-1	-1	-1	-1	-1	-1	-1	-1	-1	-1	-1	-1	-1	-1	1	-1	-1	-1	-1	-1	-1	1	-1	-1
BobWhite_c1059_1825	Unk	470	-1	-1	1	-1	-1	1	-1	1	-1	-1	-1	-1	-1	-1	-1	-1	-1	-1	-1	-1	-1	-1	1	-1	-1	-1	-1	-1	-1	-1	-1	1	-1	-1	1	1	-1	-1	1	1	1	-1	-1	-1	1	1	-1
BobWhite_c10614_157	Unk	480	1	1	-1	1	-1	-1	-1	-1	-1	1	1	-1	-1	-1	-1	-1	-1	-1	-1	1	-1	1	-1	-1	1	1	1	1	-1	-1	-1	-1	1	-1	-1	-1	-1	1	1	-1	-1	-1	-1	1	-1	-1	-1
BobWhite_c10627_354	2D	569949092	-1	1	1	-1	-1	-1	-1	-1	-1	-1	-1	-1	-1	-1	-1	-1	-1	-1	-1	-1	-1	-1	1	-1	1	-1	-1	1	1	1	1	-1	-1	-1	1	-1	1	1	-1	1	1	-1	-1	-1	-1	1	-1
BobWhite_c10673_138	2A	10993220	1	-1	-1	-1	-1	-1	-1	-1	-1	1	NA	-1	-1	1	1	-1	-1	1	-1	-1	-1	-1	-1	-1	-1	-1	-1	-1	-1	1	-1	-1	-1	1	-1	1	-1	1	1	-1	-1	-1	-1	1	-1	-1	1
BobWhite_c10673_330	2A	10993028	1	-1	-1	-1	-1	-1	-1	-1	-1	1	1	-1	-1	1	1	-1	-1	1	-1	-1	-1	-1	-1	-1	-1	-1	-1	-1	-1	1	-1	-1	-1	1	-1	1	-1	1	1	-1	-1	-1	-1	1	-1	-1	1
BobWhite_c10740_179	6A	32658079	1	1	1	-1	1	1	1	1	1	1	-1	1	1	1	1	1	1	1	1	-1	1	1	1	-1	1	1	1	1	1	1	1	1	1	1	1	-1	1	1	1	-1	-1	-1	NA	1	-1	1	1
BobWhite_c10764_251	5D	420919311	-1	1	-1	-1	-1	1	-1	1	-1	1	-1	-1	-1	-1	1	-1	-1	1	1	1	-1	1	-1	-1	-1	1	-1	-1	-1	1	-1	-1	-1	-1	-1	1	-1	-1	1	-1	-1	-1	1	1	-1	-1	-1
BobWhite_c1082_134	6A	548411495	1	-1	1	-1	1	-1	-1	-1	1	-1	-1	-1	-1	1	-1	1	-1	-1	-1	-1	-1	1	1	1	-1	-1	NA	-1	-1	1	1	-1	-1	-1	1	-1	-1	-1	-1	-1	-1	-1	-1	-1	-1	-1	1
BobWhite_c10832_1131	6A	610200112	1	1	1	-1	1	-1	-1	1	-1	-1	1	1	1	-1	-1	1	1	1	1	-1	1	1	1	-1	1	-1	1	1	-1	1	-1	-1	-1	-1	1	-1	-1	1	-1	-1	-1	1	-1	1	1	-1	-1
BobWhite_c10852_309	Unk	490	-1	-1	-1	-1	-1	-1	-1	-1	1	1	-1	-1	-1	-1	-1	-1	-1	-1	-1	-1	-1	1	-1	-1	1	-1	-1	-1	-1	-1	-1	-1	1	-1	1	-1	-1	1	-1	-1	-1	-1	-1	-1	1	1	-1
BobWhite_c10901_240	5D	365699559	1	-1	-1	-1	-1	-1	-1	-1	-1	-1	-1	-1	-1	-1	-1	-1	-1	-1	-1	-1	1	-1	-1	-1	1	-1	-1	-1	-1	-1	-1	-1	-1	-1	-1	-1	-1	-1	-1	-1	-1	-1	-1	-1	-1	-1	-1
BobWhite_c10901_578	5A	467381940	-1	1	1	1	1	1	1	1	1	1	1	1	1	1	1	1	1	1	1	1	-1	1	1	1	-1	1	1	1	1	1	1	1	1	1	1	1	1	1	1	1	1	1	1	1	1	1	1
BobWhite_c10921_1183	5D	548025991	1	1	1	1	-1	1	1	1	1	1	1	1	1	1	1	1	1	1	1	1	1	1	1	1	1	1	1	1	1	1	1	-1	1	1	1	1	1	-1	1	1	1	1	1	1	1	-1	1
BobWhite_c10954_467	5B	64732553	1	1	-1	1	1	1	1	1	-1	-1	-1	1	1	-1	-1	1	1	1	1	-1	-1	-1	-1	1	1	1	-1	1	1	1	1	-1	1	1	-1	1	1	1	1	-1	-1	-1	1	-1	-1	-1	-1
BobWhite_c10975_60	7A	730431543	-1	-1	-1	-1	1	-1	-1	-1	1	-1	-1	-1	1	-1	-1	-1	1	-1	-1	-1	1	-1	-1	-1	1	-1	-1	-1	-1	-1	-1	-1	-1	-1	-1	1	-1	-1	-1	-1	-1	-1	-1	-1	-1	-1	-1
BobWhite_c11036_842	1A	185142466	-1	-1	-1	-1	-1	-1	-1	-1	-1	-1	-1	-1	1	-1	-1	1	-1	1	1	-1	-1	-1	-1	-1	-1	-1	-1	-1	-1	-1	-1	-1	-1	-1	-1	-1	-1	-1	-1	-1	-1	-1	-1	-1	-1	-1	-1
BobWhite_c11038_605	5B	654751510	-1	-1	1	-1	1	-1	1	1	-1	-1	1	1	1	-1	-1	1	1	1	1	1	1	1	1	-1	-1	1	NA	-1	-1	-1	-1	-1	-1	1	1	1	-1	-1	-1	-1	-1	-1	1	1	1	-1	-1
BobWhite_c11042_284	6B	127322391	-1	-1	1	-1	1	1	1	1	1	-1	-1	1	1	1	1	1	1	-1	1	-1	-1	1	1	1	-1	-1	1	1	1	1	1	1	1	1	1	1	1	1	-1	1	1	1	1	-1	1	1	1
BobWhite_c11044_322	1B	566687552	-1	1	1	-1	1	1	1	1	-1	1	1	-1	1	1	1	-1	1	1	-1	1	1	1	-1	-1	1	1	NA	-1	-1	-1	1	1	1	1	1	1	-1	1	-1	1	1	-1	1	1	1	1	1
BobWhite_c1105_745	2B	797625995	-1	1	-1	1	1	-1	-1	-1	-1	1	-1	-1	1	1	1	-1	-1	1	-1	-1	1	1	-1	1	-1	-1	-1	-1	1	1	-1	-1	1	1	-1	-1	-1	-1	-1	-1	-1	-1	1	-1	-1	-1	-1
BobWhite_c11059_169	2D	32054679	1	-1	1	1	-1	1	1	-1	1	1	-1	1	1	1	1	1	1	1	1	1	1	1	1	1	1	1	1	1	1	1	1	-1	1	1	1	1	1	1	1	-1	-1	1	1	1	1	1	1
BobWhite_c11153_266	2D	67441400	-1	-1	-1	-1	-1	-1	-1	-1	1	-1	1	-1	-1	-1	-1	-1	-1	-1	-1	-1	-1	-1	-1	-1	-1	-1	-1	-1	-1	-1	-1	-1	-1	-1	-1	-1	-1	-1	-1	-1	-1	-1	-1	-1	-1	-1	-1
BobWhite_c11178_914	Unk	500	1	1	-1	1	1	1	1	-1	1	1	-1	1	1	1	1	1	-1	1	1	1	1	1	1	1	1	1	1	1	1	1	1	1	-1	1	1	1	1	1	1	-1	1	1	1	1	1	1	1
BobWhite_c11225_941	3A	517079153	-1	1	-1	-1	1	1	1	-1	1	-1	1	1	-1	1	1	-1	-1	NA	NA	1	-1	-1	-1	-1	1	-1	-1	-1	-1	-1	1	1	1	1	-1	-1	1	-1	1	-1	-1	-1	-1	-1	1	-1	-1
BobWhite_c11231_615	Unk	510	1	1	1	1	1	1	1	1	1	1	1	1	1	1	1	1	1	1	1	1	1	-1	1	1	1	1	-1	1	1	1	1	1	-1	1	1	1	1	-1	1	1	1	1	1	1	1	1	1
BobWhite_c11235_370	1B	423960797	-1	-1	1	-1	-1	-1	-1	-1	-1	-1	-1	1	-1	-1	-1	1	-1	1	1	-1	-1	-1	-1	-1	-1	-1	NA	1	-1	-1	-1	1	-1	-1	-1	-1	-1	-1	-1	-1	-1	-1	-1	-1	-1	-1	-1
BobWhite_c1124_305	Unk	520	-1	-1	1	-1	1	-1	-1	1	-1	-1	1	-1	-1	-1	-1	-1	1	-1	-1	-1	-1	-1	-1	-1	-1	-1	-1	-1	-1	-1	-1	-1	1	-1	-1	-1	-1	-1	-1	1	-1	-1	-1	-1	1	-1	-1
BobWhite_c11298_512	3A	56676186	1	-1	-1	1	1	-1	-1	1	1	-1	1	-1	1	-1	1	-1	1	-1	-1	-1	-1	-1	-1	-1	1	-1	-1	-1	-1	-1	-1	-1	1	1	1	-1	1	-1	-1	-1	-1	-1	-1	-1	1	-1	1
BobWhite_c11327_185	7D	19405530	1	-1	1	1	1	1	1	1	1	1	-1	1	1	1	1	1	1	1	1	1	1	1	-1	1	1	1	1	1	1	1	1	1	1	1	1	1	1	-1	1	1	1	1	1	1	-1	1	1
BobWhite_c11354_376	Unk	530	1	1	-1	1	-1	1	1	1	1	-1	1	1	-1	-1	-1	1	-1	1	1	1	1	1	1	1	1	1	1	-1	1	-1	-1	-1	1	1	-1	1	1	1	1	1	1	1	1	1	1	1	-1
BobWhite_c11374_530	7A	605774600	1	1	1	1	1	1	1	1	-1	1	1	1	1	1	1	-1	-1	1	NA	1	1	-1	-1	1	1	1	1	-1	1	1	1	-1	-1	1	1	-1	1	1	1	1	1	1	NA	1	1	1	1
BobWhite_c11397_231	2B	10784233	1	1	1	-1	1	1	1	1	-1	-1	-1	1	1	-1	-1	1	1	1	1	1	1	1	1	-1	-1	1	1	1	-1	-1	1	1	1	-1	-1	1	-1	-1	-1	-1	-1	-1	-1	-1	1	-1	-1
BobWhite_c11405_356	Unk	540	1	-1	-1	-1	-1	-1	-1	-1	-1	-1	-1	-1	-1	-1	-1	-1	-1	-1	-1	-1	1	-1	-1	-1	1	-1	-1	-1	-1	-1	-1	-1	-1	-1	-1	-1	-1	-1	-1	-1	-1	-1	-1	-1	-1	-1	-1
BobWhite_c11460_291	1B	414775871	1	1	-1	1	1	1	1	1	1	1	1	-1	1	1	1	-1	1	-1	-1	1	1	1	1	1	1	1	NA	-1	1	1	1	-1	1	1	1	1	1	1	1	1	1	1	NA	1	1	1	1
BobWhite_c11495_120	5B	584072434	1	1	1	1	-1	1	1	1	1	1	1	1	1	1	1	1	1	1	1	1	1	1	1	1	-1	1	1	1	1	1	1	1	1	1	1	1	1	1	1	1	1	1	1	1	1	1	1
BobWhite_c11539_336	Unk	30025755	1	1	1	-1	1	1	-1	1	1	-1	1	-1	-1	-1	1	1	1	-1	1	-1	1	-1	-1	1	-1	1	-1	-1	1	1	1	1	1	1	1	1	1	1	1	-1	-1	1	1	1	1	1	1
BobWhite_c11540_60	3B	452103444	1	1	1	1	-1	1	1	1	1	1	1	1	-1	1	-1	1	1	1	-1	-1	-1	-1	-1	1	-1	-1	NA	1	1	1	-1	1	-1	1	1	1	1	1	-1	-1	-1	-1	1	1	1	1	1
BobWhite_c11692_148	1A	573060743	-1	1	-1	-1	1	-1	1	1	1	1	-1	1	-1	1	1	1	-1	1	1	-1	1	1	-1	-1	-1	1	1	1	1	1	1	-1	-1	1	-1	1	1	1	-1	1	1	-1	1	1	1	1	1
BobWhite_c11756_79	1A	583660877	-1	-1	-1	-1	-1	1	-1	-1	1	-1	1	-1	1	-1	-1	-1	-1	1	-1	-1	-1	-1	1	-1	-1	-1	-1	1	-1	-1	-1	-1	-1	-1	-1	-1	-1	-1	-1	-1	-1	-1	-1	-1	-1	NA	-1
BobWhite_c11861_557	5B	507706045	-1	-1	-1	-1	-1	-1	1	-1	-1	-1	-1	-1	-1	-1	-1	-1	-1	-1	-1	-1	-1	-1	-1	-1	-1	-1	-1	-1	-1	-1	1	-1	-1	-1	-1	-1	1	-1	-1	-1	-1	-1	-1	-1	-1	-1	-1
BobWhite_c11895_332	1D	207658165	-1	1	-1	-1	-1	-1	-1	-1	-1	-1	-1	-1	1	-1	-1	-1	-1	-1	-1	-1	-1	-1	-1	-1	-1	-1	-1	-1	-1	-1	-1	-1	-1	1	-1	1	-1	-1	-1	-1	-1	-1	1	-1	-1	-1	-1
BobWhite_c1196_297	3B	491520037	1	1	1	1	1	1	1	1	1	1	1	1	1	1	1	1	1	1	1	1	1	1	1	1	1	1	1	1	1	1	1	1	1	1	1	1	1	1	1	NA	-1	-1	1	1	1	1	1
BobWhite_c1201_384	7A	670780764	-1	-1	-1	-1	1	-1	-1	-1	-1	1	-1	1	-1	-1	-1	-1	-1	-1	-1	1	-1	-1	-1	1	-1	-1	1	-1	1	-1	-1	-1	-1	1	1	-1	-1	-1	-1	-1	-1	1	1	-1	-1	1	-1
BobWhite_c12032_371	6D	460570608	-1	-1	-1	-1	-1	1	1	-1	-1	-1	-1	1	-1	-1	-1	-1	1	-1	-1	-1	-1	-1	-1	-1	-1	-1	-1	-1	1	-1	1	-1	-1	-1	-1	-1	-1	-1	-1	-1	-1	-1	-1	-1	-1	-1	-1
BobWhite_c12090_117	2A	725346975	1	1	1	1	1	1	1	1	1	1	1	1	1	1	1	1	-1	1	1	1	1	1	1	1	-1	1	1	1	1	1	1	NA	-1	1	1	1	1	1	1	-1	-1	1	1	1	1	1	1
BobWhite_c12128_187	4A	610500094	1	1	1	1	1	-1	1	1	1	1	1	1	-1	1	1	1	1	1	1	1	1	1	1	1	1	1	1	1	1	1	1	1	1	1	1	1	1	1	1	1	1	1	1	1	-1	1	1
BobWhite_c12134_1140	2B	660465997	-1	1	1	1	1	-1	-1	1	1	-1	1	-1	-1	1	-1	-1	-1	1	-1	1	-1	1	1	-1	1	1	-1	1	1	-1	-1	-1	1	1	-1	-1	1	-1	1	-1	-1	1	NA	-1	1	1	-1
BobWhite_c12144_216	Unk	550	1	1	-1	-1	1	-1	-1	-1	-1	-1	-1	-1	1	-1	-1	1	-1	1	1	1	1	1	1	-1	-1	1	1	1	-1	-1	-1	1	-1	-1	-1	1	-1	-1	-1	-1	-1	-1	-1	-1	1	-1	-1
BobWhite_c1215_240	7A	664471856	1	-1	-1	-1	-1	-1	-1	1	1	-1	1	-1	-1	-1	-1	-1	1	-1	-1	-1	-1	-1	-1	-1	-1	-1	-1	-1	-1	-1	-1	-1	1	-1	-1	-1	-1	-1	-1	-1	-1	-1	-1	-1	-1	-1	-1
BobWhite_c12229_182	5B	466171778	1	1	1	1	1	1	-1	1	-1	1	1	1	1	-1	1	1	1	1	1	1	1	1	-1	1	-1	-1	1	1	-1	1	-1	1	-1	1	1	1	-1	1	1	1	1	1	-1	-1	1	1	-1
BobWhite_c12252_476	2A	85288963	-1	-1	1	-1	1	1	-1	1	-1	-1	-1	1	-1	-1	-1	-1	1	-1	-1	-1	1	-1	-1	-1	1	-1	-1	-1	-1	-1	-1	-1	1	-1	-1	-1	-1	-1	-1	1	-1	-1	-1	-1	-1	-1	-1
BobWhite_c12355_1548	7A	717090250	1	1	1	1	1	1	-1	1	-1	1	1	1	1	1	1	1	-1	1	1	1	1	-1	-1	-1	1	1	-1	1	-1	1	1	1	1	1	1	1	1	1	-1	-1	-1	1	1	1	1	1	-1
BobWhite_c12426_84	2B	21951216	1	1	-1	1	1	1	-1	-1	1	-1	NA	-1	1	1	-1	1	-1	1	1	NA	1	1	1	-1	1	1	1	1	-1	-1	-1	1	-1	-1	1	-1	-1	-1	1	1	1	1	1	1	1	1	1
BobWhite_c12457_433	3A	479772530	1	-1	1	1	-1	-1	1	-1	1	-1	-1	-1	-1	1	-1	1	-1	-1	-1	-1	-1	-1	-1	1	1	-1	-1	1	1	1	1	-1	1	1	1	1	1	1	1	-1	-1	-1	1	1	1	1	1
BobWhite_c12568_900	1A	491149118	1	1	-1	-1	1	1	-1	1	1	1	1	-1	1	1	1	1	1	1	1	1	1	1	-1	1	1	-1	1	1	1	1	1	1	1	1	1	-1	1	1	1	1	1	1	1	1	1	1	1
BobWhite_c12593_361	4B	646140316	1	1	-1	-1	-1	1	1	1	-1	1	-1	-1	-1	-1	1	1	1	-1	-1	-1	1	1	-1	-1	-1	-1	1	-1	1	-1	1	1	-1	-1	1	1	-1	-1	1	-1	-1	-1	-1	-1	-1	1	-1
BobWhite_c1265_607	1D	11619909	-1	-1	1	-1	1	1	1	1	1	1	1	1	-1	1	1	1	1	1	1	1	1	-1	1	-1	1	-1	1	1	-1	1	1	1	-1	1	-1	1	1	1	1	-1	-1	1	-1	-1	1	1	1
BobWhite_c12655_541	5D	362401858	-1	1	1	1	1	1	1	1	1	1	1	1	1	1	1	1	1	1	1	1	-1	1	1	1	-1	1	1	1	1	1	1	1	1	1	1	1	1	1	1	1	1	1	1	1	1	1	1
BobWhite_c12752_410	3A	12783890	-1	1	-1	-1	-1	1	-1	-1	-1	1	-1	-1	-1	-1	-1	-1	-1	-1	-1	-1	-1	-1	-1	-1	-1	-1	-1	-1	-1	-1	-1	-1	-1	1	-1	-1	-1	-1	NA	1	1	-1	-1	-1	-1	-1	-1
BobWhite_c12767_148	2A	734346381	1	1	1	1	1	1	-1	-1	-1	1	1	1	-1	1	1	1	-1	1	1	1	1	1	-1	1	-1	1	1	1	1	1	1	1	-1	1	1	-1	1	1	1	-1	-1	1	1	1	1	1	1
BobWhite_c12841_56	Unk	480223675	NA	1	-1	-1	1	1	-1	-1	-1	1	1	-1	-1	1	1	-1	1	-1	-1	1	1	1	1	1	1	1	NA	1	1	1	1	1	1	1	1	1	1	1	1	1	1	1	1	1	1	1	1
BobWhite_c12859_257	7A	657516931	1	1	-1	1	1	1	1	1	1	1	1	1	1	1	1	1	1	1	1	1	1	1	1	1	1	1	1	1	1	1	1	1	1	1	1	1	1	1	1	1	1	1	1	1	1	1	1
BobWhite_c12911_649	2B	780590326	-1	1	-1	1	-1	-1	-1	-1	-1	1	-1	-1	-1	-1	1	-1	-1	-1	-1	-1	-1	-1	-1	-1	-1	-1	1	-1	-1	1	-1	-1	-1	1	-1	-1	-1	-1	-1	-1	-1	-1	NA	1	-1	-1	-1
BobWhite_c12911_788	2B	780590443	-1	1	-1	1	-1	-1	-1	-1	-1	1	-1	-1	1	-1	1	-1	-1	-1	-1	-1	-1	1	-1	-1	1	-1	1	-1	-1	1	-1	-1	-1	1	-1	-1	-1	-1	-1	-1	-1	-1	-1	1	-1	-1	-1
BobWhite_c1295_470	4B	567175953	-1	-1	1	-1	-1	1	-1	-1	-1	-1	-1	-1	-1	-1	-1	-1	-1	-1	-1	-1	-1	-1	-1	-1	-1	-1	-1	-1	-1	-1	-1	-1	-1	-1	-1	-1	-1	-1	-1	1	1	-1	-1	-1	-1	-1	-1
BobWhite_c12960_138	1A	584674520	-1	-1	-1	-1	-1	-1	-1	1	-1	-1	-1	1	-1	-1	-1	-1	1	-1	-1	-1	-1	-1	-1	-1	-1	-1	-1	-1	-1	-1	1	-1	-1	-1	-1	-1	1	-1	-1	-1	-1	-1	-1	-1	-1	-1	-1
BobWhite_c13030_406	5D	546086647	1	1	1	1	-1	-1	-1	-1	-1	1	-1	-1	-1	1	1	1	-1	1	1	1	1	1	-1	1	-1	1	-1	-1	1	-1	-1	-1	-1	-1	-1	-1	-1	1	-1	-1	-1	-1	1	-1	-1	-1	-1
BobWhite_c13091_385	6B	562563663	-1	-1	-1	-1	-1	-1	-1	-1	-1	-1	-1	-1	-1	-1	-1	-1	-1	-1	-1	-1	-1	1	-1	-1	-1	-1	-1	-1	-1	-1	-1	-1	1	-1	-1	-1	-1	1	-1	-1	-1	-1	-1	1	-1	-1	-1
BobWhite_c13098_526	7A	534446396	1	-1	-1	-1	-1	-1	-1	-1	-1	-1	-1	-1	-1	-1	-1	-1	-1	-1	-1	-1	1	-1	-1	-1	-1	-1	-1	-1	-1	-1	-1	-1	1	-1	-1	-1	-1	-1	-1	-1	-1	-1	-1	-1	-1	-1	1
BobWhite_c13099_755	3D	433743468	1	-1	1	1	1	-1	1	-1	1	1	1	1	1	1	1	1	-1	-1	-1	-1	-1	1	1	1	1	1	1	1	1	1	-1	-1	1	1	-1	1	1	1	1	-1	-1	1	1	1	1	-1	1
BobWhite_c13124_430	1B	632001831	1	1	1	1	1	1	1	1	1	1	-1	1	-1	1	1	1	1	1	1	1	1	1	1	1	1	1	1	1	1	1	1	1	1	1	1	1	1	-1	1	1	1	1	-1	-1	1	1	1
BobWhite_c13156_773	7B	564173059	-1	-1	-1	-1	-1	-1	-1	-1	-1	-1	-1	-1	-1	-1	-1	-1	-1	-1	-1	-1	1	-1	-1	-1	-1	-1	-1	-1	-1	-1	-1	-1	1	-1	-1	-1	-1	-1	-1	-1	-1	1	NA	-1	1	-1	1
BobWhite_c1318_691	1A	365070235	1	1	1	1	1	1	1	1	1	1	1	-1	1	1	1	-1	1	-1	-1	1	1	1	-1	1	1	1	1	-1	1	-1	1	-1	1	-1	1	1	-1	1	1	1	1	1	1	1	1	1	1
BobWhite_c13202_399	6D	470629062	1	1	1	1	1	1	1	1	1	1	1	1	1	1	1	1	1	1	1	1	1	-1	-1	1	1	1	1	1	1	1	1	1	1	1	1	-1	1	1	1	1	1	1	1	1	1	1	1
BobWhite_c13202_462	6B	720507067	1	-1	-1	1	1	1	1	1	1	1	-1	1	-1	1	-1	1	1	1	1	1	1	1	1	1	-1	1	1	1	1	1	1	1	1	-1	-1	1	1	-1	-1	1	1	1	NA	-1	-1	-1	-1
BobWhite_c13210_115	3A	47084187	1	-1	-1	1	1	-1	-1	-1	-1	1	-1	-1	1	1	1	1	1	1	1	1	1	1	1	1	-1	1	1	1	1	1	-1	1	1	1	1	-1	1	1	1	-1	-1	1	1	1	1	-1	1
BobWhite_c13378_662	1A	59615202	1	1	1	1	1	1	1	1	1	1	1	1	-1	1	1	-1	1	-1	-1	1	1	1	1	1	1	1	1	1	1	1	1	1	1	1	1	1	1	1	1	1	1	1	1	1	1	1	1
BobWhite_c13400_608	7A	705125287	1	1	1	1	1	1	-1	1	1	1	1	1	1	1	1	1	1	1	1	1	1	1	1	1	1	1	1	1	1	1	-1	1	1	1	1	1	1	1	1	1	1	-1	1	1	1	1	1
BobWhite_c13407_242	2B	779855072	1	-1	1	-1	1	1	1	1	1	-1	1	1	-1	1	-1	1	NA	NA	1	1	1	-1	-1	1	-1	1	-1	1	1	-1	1	1	1	-1	1	1	1	1	1	1	1	1	NA	-1	1	1	1
BobWhite_c13435_700	6D	471008558	-1	-1	1	-1	-1	-1	-1	-1	-1	1	-1	1	-1	-1	-1	-1	-1	-1	-1	-1	-1	-1	-1	-1	-1	-1	-1	-1	-1	1	-1	1	-1	-1	-1	1	1	1	1	1	-1	1	-1	-1	-1	-1	-1
BobWhite_c13525_262	2A	735787619	-1	1	1	1	1	1	1	1	-1	1	-1	1	1	-1	1	1	1	-1	1	-1	1	1	-1	1	-1	1	1	1	1	1	1	1	-1	1	1	1	1	1	-1	1	1	1	NA	1	-1	1	1
BobWhite_c1354_386	7D	6141737	-1	-1	-1	1	-1	1	1	-1	1	1	1	-1	1	-1	-1	1	1	-1	1	1	-1	-1	-1	1	-1	-1	-1	1	1	-1	-1	-1	1	-1	-1	1	-1	1	-1	-1	-1	1	1	1	-1	1	-1
BobWhite_c1361_1187	1A	1339768	1	-1	-1	1	-1	-1	-1	-1	-1	-1	-1	-1	-1	-1	-1	1	-1	1	1	-1	-1	-1	-1	-1	-1	-1	-1	-1	-1	-1	-1	-1	-1	-1	-1	-1	-1	-1	-1	1	1	-1	-1	-1	-1	-1	-1
BobWhite_c13761_242	1B	313275636	1	-1	NA	-1	1	1	1	1	-1	1	-1	-1	1	1	1	-1	-1	1	-1	1	-1	-1	1	1	1	1	1	-1	-1	1	-1	-1	1	1	1	1	-1	1	1	-1	-1	1	-1	1	-1	1	1
BobWhite_c13839_135	6A	22443332	1	1	1	1	-1	-1	1	-1	-1	1	-1	-1	1	1	-1	1	-1	-1	1	1	1	1	-1	-1	1	1	1	1	1	1	-1	1	-1	-1	1	-1	1	1	1	1	1	1	-1	1	-1	1	-1
BobWhite_c13839_78	6A	22443278	1	1	1	1	-1	-1	1	-1	-1	1	-1	-1	1	1	-1	1	-1	-1	1	1	1	1	-1	-1	1	1	1	1	1	1	-1	1	-1	-1	1	-1	1	1	1	1	1	1	1	1	-1	1	-1
BobWhite_c13844_873	5B	54823736	-1	1	-1	-1	1	-1	-1	-1	-1	-1	-1	-1	-1	-1	-1	-1	-1	-1	-1	-1	-1	-1	-1	-1	-1	-1	1	-1	-1	-1	-1	-1	-1	1	-1	1	-1	-1	-1	-1	-1	-1	1	1	-1	-1	-1
BobWhite_c13845_195	6A	567933365	1	-1	1	1	1	1	1	1	1	1	1	1	1	1	1	1	1	1	1	1	-1	1	1	1	1	1	1	1	1	1	-1	1	1	1	1	1	1	1	1	1	1	1	1	1	1	1	1
BobWhite_c13900_53	5A	475466446	1	1	1	1	1	-1	1	-1	1	-1	1	-1	-1	1	1	1	-1	-1	-1	1	-1	-1	-1	-1	-1	-1	1	-1	-1	1	-1	-1	-1	1	1	1	1	1	-1	-1	-1	1	1	1	1	-1	-1
BobWhite_c13924_707	2D	607423030	-1	-1	-1	-1	-1	-1	1	1	1	-1	-1	-1	1	-1	-1	-1	1	-1	-1	-1	-1	-1	1	-1	1	-1	-1	-1	-1	-1	-1	-1	1	-1	-1	1	-1	-1	-1	1	1	-1	-1	-1	-1	-1	-1
BobWhite_c13977_91	Unk	560	1	-1	-1	-1	-1	-1	-1	-1	-1	-1	-1	-1	-1	-1	-1	-1	-1	-1	-1	-1	-1	1	-1	-1	1	-1	-1	-1	-1	-1	-1	-1	1	-1	-1	-1	-1	1	-1	-1	-1	-1	-1	1	-1	-1	-1
BobWhite_c14032_133	1D	10257281	-1	-1	1	-1	1	1	1	1	1	1	-1	1	1	1	1	1	1	1	1	1	1	1	-1	1	1	-1	1	1	1	-1	1	1	-1	-1	1	1	1	1	1	1	1	-1	1	1	1	1	-1
BobWhite_c14066_403	6D	398230591	-1	-1	-1	-1	-1	-1	-1	-1	1	1	1	1	1	1	-1	-1	-1	1	-1	-1	1	-1	-1	1	-1	-1	-1	-1	1	1	-1	-1	-1	1	-1	-1	-1	1	1	1	1	1	1	1	-1	-1	1
BobWhite_c14076_98	3D	392055799	1	-1	1	1	-1	-1	1	-1	-1	-1	-1	-1	-1	1	-1	1	-1	1	-1	1	1	1	-1	-1	-1	1	1	1	1	1	-1	-1	-1	1	-1	1	-1	-1	1	1	1	1	-1	-1	1	-1	1
BobWhite_c14092_485	5B	56564776	-1	-1	-1	-1	-1	-1	-1	-1	-1	-1	-1	-1	-1	-1	-1	-1	-1	-1	-1	-1	-1	-1	-1	-1	-1	-1	1	-1	-1	-1	-1	-1	-1	-1	-1	-1	-1	-1	-1	1	1	-1	-1	1	-1	-1	-1
BobWhite_c14172_113	5A	28671030	1	-1	1	1	1	1	1	1	1	1	1	1	-1	1	1	1	1	1	1	1	1	1	1	1	1	1	-1	1	1	1	1	1	1	1	1	1	1	1	-1	1	1	1	1	1	1	1	1
BobWhite_c14206_339	6D	338405047	1	-1	1	1	-1	-1	1	-1	1	1	-1	1	1	-1	1	1	-1	-1	1	1	1	1	-1	1	1	1	1	1	1	1	1	-1	1	1	1	-1	1	1	-1	-1	-1	1	-1	1	-1	1	1
BobWhite_c14223_602	5B	431799474	-1	1	1	1	1	1	1	1	1	1	1	1	1	1	1	1	1	1	1	1	-1	1	1	1	-1	1	1	1	1	1	1	1	1	1	1	1	1	1	1	1	1	1	1	1	1	1	1
BobWhite_c14271_1379	Unk	570	1	1	1	-1	1	-1	1	-1	-1	1	1	-1	1	1	1	-1	1	-1	-1	1	-1	-1	-1	-1	1	-1	-1	-1	-1	1	1	1	-1	-1	1	1	1	-1	-1	-1	-1	-1	1	-1	-1	1	1
BobWhite_c14291_666	Unk	580	1	1	1	1	1	1	1	1	1	-1	1	1	1	1	1	1	1	1	1	1	1	-1	1	1	1	1	1	1	1	1	1	-1	1	1	1	1	1	1	1	1	1	1	1	1	1	1	1
BobWhite_c14297_266	7A	270753573	1	1	-1	-1	-1	1	1	-1	1	1	-1	1	-1	1	1	1	-1	-1	NA	-1	1	1	1	1	-1	-1	1	1	-1	-1	1	1	-1	-1	1	-1	-1	-1	1	-1	-1	-1	NA	-1	1	-1	1
BobWhite_c14303_240	7A	12402953	1	1	1	1	1	1	1	1	1	-1	1	1	1	-1	1	1	1	1	1	1	-1	1	1	1	1	-1	-1	1	-1	1	1	1	1	1	-1	-1	-1	1	1	1	1	1	-1	1	1	1	1
BobWhite_c14304_687	4D	487671744	1	-1	-1	1	1	-1	-1	-1	-1	-1	-1	-1	-1	1	1	-1	-1	-1	-1	-1	1	-1	1	1	-1	1	NA	-1	1	1	-1	-1	-1	-1	-1	1	1	1	1	-1	-1	1	NA	-1	1	-1	1
BobWhite_c14323_288	5D	408776414	1	1	NA	1	1	1	-1	-1	1	1	-1	1	-1	1	1	1	1	1	1	-1	1	1	-1	1	-1	1	1	-1	1	1	-1	1	1	1	1	1	-1	-1	1	1	1	1	1	1	-1	1	1
BobWhite_c14362_86	1B	653888017	1	1	1	1	1	1	1	-1	1	1	1	1	1	1	1	1	1	1	1	1	1	1	1	1	-1	1	1	1	1	1	-1	1	1	1	1	1	1	1	-1	1	1	1	1	1	1	1	1
BobWhite_c14365_59	3B	640059418	1	1	1	1	-1	-1	1	-1	1	-1	1	1	1	1	1	1	-1	1	1	1	1	1	1	1	1	1	1	1	1	1	-1	-1	-1	1	-1	1	1	1	1	-1	-1	1	1	1	1	-1	1
BobWhite_c1441_1440	7A	632587388	1	-1	1	1	1	1	1	1	1	-1	1	-1	1	1	-1	1	1	1	1	1	1	1	1	1	-1	1	1	1	-1	1	-1	1	1	-1	1	1	-1	1	1	1	1	-1	1	1	1	1	1
BobWhite_c14422_282	1B	674661296	1	1	1	1	1	1	1	1	1	1	-1	1	1	1	1	1	1	1	NA	1	1	-1	1	-1	1	1	1	1	1	1	1	1	-1	1	1	1	1	1	1	1	1	1	1	1	1	1	1
BobWhite_c14471_411	7A	267569473	1	1	-1	-1	-1	1	1	-1	1	1	-1	1	1	1	1	1	1	1	NA	1	1	1	1	1	1	-1	1	1	-1	-1	1	1	1	-1	1	1	-1	-1	1	-1	-1	-1	NA	-1	1	-1	1
BobWhite_c14476_80	2A	86901274	1	1	-1	1	-1	-1	1	-1	1	1	1	-1	1	1	1	1	-1	1	1	1	-1	1	1	1	-1	1	1	1	1	1	1	1	-1	1	1	1	1	1	1	-1	1	1	1	1	1	1	1
BobWhite_c14495_230	7A	14189447	-1	-1	-1	-1	-1	-1	-1	-1	-1	1	-1	-1	-1	-1	1	-1	-1	-1	-1	1	-1	-1	1	-1	1	-1	-1	-1	-1	-1	-1	-1	-1	-1	-1	-1	-1	-1	-1	1	1	-1	-1	-1	1	-1	-1
BobWhite_c1456_615	1B	328642344	1	1	1	1	1	1	1	1	1	1	1	1	1	1	1	1	1	1	1	1	1	1	-1	1	1	-1	NA	1	1	-1	1	1	1	1	1	1	-1	1	1	1	1	-1	1	-1	1	1	1
BobWhite_c14575_323	6A	129738599	-1	-1	-1	-1	1	1	-1	1	-1	-1	-1	-1	-1	1	-1	-1	-1	-1	-1	-1	1	1	1	-1	-1	-1	-1	-1	-1	-1	-1	1	1	-1	-1	1	-1	1	-1	1	1	-1	1	-1	1	-1	-1
BobWhite_c14606_452	3B	480426075	-1	-1	-1	-1	-1	-1	-1	-1	-1	-1	-1	-1	-1	-1	-1	-1	-1	-1	-1	-1	-1	-1	-1	-1	1	-1	-1	-1	-1	-1	-1	-1	-1	-1	-1	-1	-1	-1	-1	1	1	1	-1	-1	-1	-1	-1
BobWhite_c14686_86	2B	463771117	1	1	1	1	1	1	1	1	1	-1	1	1	1	1	-1	1	1	1	1	1	1	1	1	1	-1	1	1	1	1	1	-1	1	1	1	-1	1	1	1	1	1	1	1	1	1	1	1	1
BobWhite_c14689_172	5A	616879554	1	1	1	1	1	1	1	1	1	1	1	1	1	1	1	1	1	-1	1	1	1	1	1	1	-1	1	NA	1	1	1	-1	1	1	1	1	1	-1	1	1	1	1	1	1	1	1	1	1
BobWhite_c14705_487	5A	444595597	1	1	1	1	1	1	1	1	1	1	1	1	1	1	1	1	1	1	1	1	1	1	1	1	-1	1	1	1	1	1	1	1	1	1	1	1	1	1	1	1	1	1	1	1	1	1	1
BobWhite_c14812_828	7B	106339881	1	-1	-1	-1	1	1	1	1	1	-1	-1	1	-1	-1	1	1	1	-1	-1	1	1	1	-1	1	-1	-1	-1	1	1	1	1	1	-1	1	1	1	1	1	-1	1	1	1	NA	1	-1	1	1
BobWhite_c1488_504	1A	362863091	NA	1	-1	-1	1	1	-1	-1	-1	1	1	-1	-1	1	1	-1	1	-1	-1	1	1	1	1	1	1	1	NA	1	1	1	1	1	1	1	1	1	1	1	1	1	1	1	1	1	1	1	1
BobWhite_c14882_143	6D	448791866	1	-1	-1	-1	1	-1	1	-1	1	-1	-1	1	-1	1	-1	1	1	-1	1	1	1	1	1	-1	1	-1	-1	-1	1	-1	-1	1	-1	-1	1	1	-1	-1	1	-1	-1	1	1	-1	1	1	1
BobWhite_c14948_295	6B	577359629	1	1	1	1	1	1	1	1	1	1	1	1	1	1	1	1	-1	-1	1	1	-1	-1	1	1	1	1	1	1	1	1	1	1	-1	1	1	1	1	-1	1	1	1	1	1	-1	1	1	1
BobWhite_c1499_59	3A	480104472	1	-1	1	1	-1	-1	1	-1	1	-1	-1	-1	-1	1	-1	1	-1	-1	-1	-1	-1	-1	-1	1	1	-1	-1	1	1	1	1	-1	1	1	1	1	1	1	1	-1	-1	-1	1	1	1	1	1
BobWhite_c15152_341	1B	589061492	1	1	-1	1	1	1	-1	-1	1	1	1	-1	-1	1	1	-1	-1	-1	-1	-1	1	1	1	1	1	-1	-1	1	1	1	-1	1	-1	1	1	-1	1	1	1	-1	-1	1	NA	1	-1	1	1
BobWhite_c1523_269	2A	766982016	-1	1	-1	1	1	-1	-1	-1	-1	1	-1	-1	1	1	1	-1	-1	1	-1	-1	1	1	-1	1	-1	-1	-1	-1	1	1	-1	-1	1	1	-1	-1	-1	-1	-1	-1	-1	-1	-1	-1	-1	-1	-1
BobWhite_c15352_394	7A	667214250	1	-1	-1	-1	-1	-1	-1	1	1	-1	-1	-1	-1	-1	-1	-1	1	-1	-1	-1	-1	-1	-1	-1	-1	-1	-1	-1	-1	-1	-1	-1	1	-1	-1	-1	-1	-1	-1	-1	-1	-1	-1	-1	-1	-1	-1
BobWhite_c15497_73	7A	635496010	1	1	1	1	1	1	1	1	1	1	1	1	1	1	1	1	1	1	1	1	1	1	1	1	1	1	1	1	1	1	1	1	1	1	1	1	1	-1	1	1	1	1	-1	-1	-1	1	1
BobWhite_c15522_250	1A	64693405	1	1	1	1	1	1	1	1	1	1	1	1	-1	1	1	-1	1	-1	-1	1	1	1	1	1	1	1	1	1	1	1	1	1	1	1	1	1	1	1	1	1	1	1	1	1	1	1	1
BobWhite_c15522_625	1D	66179458	1	1	1	1	1	1	1	1	1	1	1	1	-1	1	1	-1	1	-1	-1	1	1	1	1	1	1	1	1	1	1	1	1	1	1	1	1	1	1	1	1	1	1	1	1	1	1	1	1
BobWhite_c15529_288	5A	579411771	-1	-1	-1	-1	1	-1	-1	-1	-1	-1	-1	-1	1	-1	-1	-1	-1	-1	-1	-1	-1	-1	-1	1	-1	-1	-1	-1	1	-1	-1	-1	-1	-1	-1	-1	1	-1	-1	-1	-1	-1	-1	-1	-1	-1	-1
BobWhite_c15580_562	2D	179662230	-1	-1	1	-1	-1	-1	-1	1	-1	-1	-1	-1	-1	-1	-1	-1	1	-1	-1	-1	-1	-1	-1	-1	-1	-1	-1	-1	-1	-1	-1	-1	1	-1	-1	-1	-1	-1	-1	1	-1	-1	-1	-1	-1	-1	-1
BobWhite_c15585_87	5B	68846530	1	1	-1	1	1	1	1	1	-1	-1	-1	1	1	-1	-1	1	1	1	1	-1	-1	-1	-1	1	1	1	-1	1	1	1	1	-1	1	1	-1	1	1	1	1	-1	-1	-1	1	-1	-1	-1	-1
BobWhite_c1562_369	5D	513526322	-1	-1	-1	-1	-1	-1	1	1	-1	1	-1	-1	1	1	-1	-1	-1	1	-1	1	1	1	1	-1	-1	1	1	1	-1	1	1	-1	-1	-1	-1	1	1	-1	-1	-1	-1	-1	1	1	-1	-1	1
BobWhite_c15653_484	Unk	590	1	1	1	1	-1	1	1	-1	1	1	1	1	1	-1	1	1	1	1	1	1	-1	-1	1	1	1	1	1	1	1	1	1	1	-1	1	1	1	1	-1	1	1	1	1	-1	1	1	1	1
BobWhite_c15758_79	5A	595372995	-1	-1	1	-1	1	-1	-1	-1	-1	-1	-1	-1	-1	-1	-1	-1	1	-1	-1	-1	-1	-1	-1	-1	-1	-1	-1	-1	-1	-1	-1	-1	NA	-1	-1	-1	-1	-1	-1	-1	-1	-1	-1	-1	-1	-1	-1
BobWhite_c15773_166	2A	752092859	-1	-1	-1	-1	1	-1	-1	-1	-1	-1	-1	-1	-1	-1	-1	-1	-1	-1	-1	-1	-1	-1	-1	1	-1	-1	-1	-1	1	-1	-1	-1	-1	-1	-1	-1	-1	-1	-1	-1	-1	-1	-1	-1	-1	1	1
BobWhite_c15802_72	6D	10911639	-1	1	-1	-1	-1	1	-1	-1	-1	-1	-1	-1	1	-1	-1	-1	-1	-1	-1	-1	-1	-1	-1	-1	-1	-1	-1	-1	-1	-1	-1	-1	-1	-1	-1	1	-1	-1	-1	1	-1	-1	-1	1	1	-1	1
BobWhite_c15802_720	6D	10910992	1	-1	1	1	1	-1	1	1	1	1	1	1	-1	1	1	1	1	1	1	1	1	1	1	1	1	1	1	1	1	1	1	1	1	1	1	-1	1	1	1	-1	1	1	1	-1	-1	1	-1
BobWhite_c15867_215	2A	691478587	-1	NA	-1	-1	-1	1	1	-1	1	-1	-1	1	1	-1	-1	-1	1	1	-1	-1	-1	-1	1	-1	1	-1	-1	-1	-1	-1	-1	-1	-1	-1	-1	-1	-1	-1	-1	-1	-1	1	1	-1	-1	-1	-1
BobWhite_c15870_540	Unk	600	1	1	1	-1	1	-1	1	1	1	1	-1	1	1	1	-1	1	1	1	1	-1	1	1	-1	-1	1	1	1	1	1	1	-1	1	1	-1	1	-1	1	1	1	-1	-1	-1	1	1	-1	1	-1
BobWhite_c15977_107	6D	57113773	1	1	1	1	1	1	1	-1	1	1	1	-1	1	1	1	1	-1	1	1	1	1	1	1	1	-1	-1	-1	1	1	1	1	1	-1	1	1	1	1	1	1	-1	-1	1	1	-1	1	1	1
BobWhite_c16005_289	1D	391741516	-1	-1	1	1	-1	1	1	1	-1	-1	-1	-1	-1	-1	-1	-1	1	-1	-1	-1	1	-1	1	1	1	-1	-1	-1	1	1	1	1	1	-1	-1	-1	-1	-1	-1	-1	-1	1	NA	-1	1	-1	1
BobWhite_c16071_165	3D	36582754	-1	1	1	1	1	1	-1	1	1	1	-1	1	1	1	1	-1	1	1	-1	1	1	1	1	1	1	1	1	1	1	1	1	1	1	1	-1	1	1	1	-1	1	1	1	1	1	1	1	1
BobWhite_c16130_362	2B	561283604	-1	-1	-1	-1	-1	-1	-1	-1	-1	-1	-1	-1	1	-1	-1	-1	-1	-1	-1	-1	-1	-1	-1	-1	1	-1	-1	-1	-1	-1	-1	-1	-1	-1	-1	1	-1	-1	-1	1	1	-1	-1	-1	-1	-1	-1
BobWhite_c16159_288	4A	683499789	1	-1	1	-1	1	1	-1	1	-1	1	-1	-1	-1	-1	1	-1	-1	-1	-1	-1	1	-1	-1	1	-1	-1	-1	-1	1	-1	-1	-1	1	1	1	-1	-1	-1	-1	1	1	-1	-1	-1	1	1	-1
BobWhite_c162_145	4B	13977161	-1	-1	-1	1	-1	-1	-1	-1	1	-1	1	-1	1	-1	-1	1	-1	-1	1	-1	1	-1	-1	1	-1	-1	NA	1	1	-1	-1	-1	-1	1	1	1	-1	-1	1	-1	-1	-1	1	-1	-1	-1	-1
BobWhite_c16301_60	6B	236571843	-1	-1	-1	-1	-1	-1	-1	-1	-1	-1	-1	-1	-1	-1	-1	-1	1	1	-1	-1	-1	1	-1	-1	-1	-1	-1	-1	-1	-1	-1	-1	1	-1	-1	-1	-1	1	-1	-1	-1	-1	-1	-1	1	-1	-1
BobWhite_c16397_524	5A	619682348	1	-1	1	-1	-1	-1	1	-1	1	-1	-1	-1	-1	-1	-1	-1	1	-1	-1	-1	-1	-1	1	-1	1	-1	-1	1	-1	-1	-1	-1	1	-1	-1	-1	-1	1	-1	-1	-1	-1	NA	1	-1	-1	-1
BobWhite_c16398_128	5B	517679232	1	1	1	1	1	1	-1	1	1	1	1	1	1	1	1	1	1	1	1	1	1	1	1	1	1	1	1	1	1	1	-1	1	1	1	1	1	-1	1	1	1	1	1	1	1	1	1	1
BobWhite_c16439_1143	2D	62401901	-1	-1	-1	-1	-1	-1	-1	-1	1	1	1	-1	-1	-1	-1	-1	-1	1	-1	-1	-1	1	-1	-1	1	-1	-1	-1	-1	-1	-1	-1	-1	-1	-1	-1	-1	-1	-1	1	1	-1	1	1	-1	-1	-1
BobWhite_c1656_186	4B	7037407	1	1	-1	1	-1	-1	1	1	1	1	1	1	1	1	1	1	1	1	1	1	1	1	1	1	-1	1	1	1	1	1	1	1	1	-1	1	1	1	1	-1	-1	-1	-1	-1	-1	1	1	1
BobWhite_c16578_171	5D	548351212	-1	1	1	-1	1	1	-1	1	-1	-1	1	-1	1	-1	-1	-1	1	1	-1	1	-1	-1	-1	1	1	-1	-1	1	-1	1	-1	1	1	-1	1	1	-1	-1	1	1	1	-1	1	1	-1	1	-1
BobWhite_c16623_68	1A	48982473	-1	-1	-1	-1	-1	-1	-1	-1	-1	-1	-1	-1	1	-1	-1	1	-1	1	1	-1	-1	-1	-1	-1	-1	-1	-1	-1	-1	-1	-1	-1	-1	-1	-1	-1	-1	-1	-1	-1	-1	-1	-1	-1	-1	-1	-1
BobWhite_c16735_131	2B	442569592	1	1	1	1	1	1	1	1	1	-1	1	1	1	1	-1	1	1	1	1	1	1	1	1	1	1	1	1	1	1	1	-1	1	1	1	-1	1	1	1	1	1	1	1	1	1	1	1	1
BobWhite_c16735_176	2B	442569637	-1	-1	-1	-1	-1	-1	-1	-1	-1	1	-1	-1	-1	-1	1	-1	-1	-1	-1	-1	-1	-1	-1	-1	-1	-1	-1	-1	-1	-1	1	-1	-1	-1	1	-1	-1	-1	-1	-1	-1	-1	-1	-1	-1	-1	-1
BobWhite_c16792_432	7D	4516912	-1	1	-1	1	-1	-1	-1	-1	-1	-1	-1	-1	-1	-1	-1	-1	-1	-1	-1	-1	-1	-1	-1	-1	-1	-1	-1	-1	-1	-1	-1	-1	-1	-1	-1	-1	-1	-1	-1	-1	-1	-1	-1	-1	-1	-1	1
BobWhite_c16792_586	7A	4430659	-1	1	-1	1	-1	-1	-1	-1	-1	-1	-1	-1	-1	-1	-1	-1	-1	-1	-1	-1	-1	-1	-1	-1	-1	-1	-1	-1	-1	-1	-1	-1	-1	-1	-1	-1	-1	-1	-1	-1	-1	-1	-1	-1	-1	-1	1
BobWhite_c16824_151	1D	484265536	1	1	1	1	1	1	1	1	1	1	1	1	1	-1	1	1	1	1	-1	1	-1	1	1	1	1	-1	1	1	-1	1	1	1	-1	1	1	1	1	1	1	1	1	1	1	1	1	1	-1
BobWhite_c16847_99	3B	414186315	1	1	1	1	1	1	1	1	1	1	1	1	1	1	1	1	1	1	NA	1	1	1	1	-1	-1	1	1	1	-1	1	1	1	1	1	1	1	-1	1	1	1	1	-1	1	1	1	1	1
BobWhite_c16917_732	2B	702726046	1	1	1	1	1	1	1	1	1	1	1	1	1	1	1	1	-1	1	1	1	1	1	1	1	-1	1	1	1	1	1	1	1	-1	1	1	1	1	1	1	-1	-1	1	1	1	1	1	1
BobWhite_c17021_269	3A	13517592	-1	1	-1	-1	-1	1	-1	-1	-1	-1	-1	-1	-1	-1	-1	-1	-1	-1	-1	-1	-1	-1	-1	-1	-1	-1	-1	-1	-1	-1	-1	1	-1	-1	-1	-1	-1	-1	-1	-1	-1	-1	1	-1	1	-1	-1
BobWhite_c17021_297	3A	13517620	1	1	-1	-1	-1	1	1	1	1	1	1	1	-1	-1	1	1	1	1	1	1	1	1	-1	1	1	-1	1	-1	1	1	1	1	1	1	1	-1	-1	1	NA	1	1	1	-1	-1	-1	-1	-1
BobWhite_c17045_186	5A	666742928	1	-1	-1	-1	-1	1	1	1	-1	1	-1	1	-1	1	1	-1	1	1	-1	-1	1	-1	-1	-1	-1	-1	-1	1	-1	-1	1	-1	1	-1	-1	-1	-1	-1	1	1	1	-1	-1	-1	-1	-1	1
BobWhite_c17086_197	6A	225313011	1	1	1	1	1	-1	1	1	1	1	1	-1	1	1	1	1	1	1	1	1	1	1	1	1	1	1	1	1	1	1	1	1	1	1	1	1	1	1	1	1	1	1	1	1	1	1	1
BobWhite_c17095_237	7A	613728677	-1	-1	-1	-1	-1	1	-1	1	-1	-1	-1	1	1	-1	-1	-1	-1	-1	-1	-1	-1	-1	-1	-1	1	-1	-1	-1	1	-1	-1	-1	-1	-1	-1	-1	-1	-1	-1	-1	-1	1	1	-1	-1	-1	-1
BobWhite_c17257_454	1B	492307774	-1	1	1	1	1	1	1	1	1	1	1	-1	1	1	1	-1	1	1	-1	1	1	-1	1	-1	1	1	NA	-1	-1	1	1	1	1	1	1	1	-1	-1	1	1	1	1	1	1	1	1	1
BobWhite_c17332_325	Unk	610	-1	1	-1	-1	1	1	-1	1	-1	1	1	1	1	-1	1	-1	1	1	-1	1	-1	-1	-1	1	-1	-1	-1	-1	1	-1	-1	1	-1	-1	-1	-1	1	-1	-1	-1	-1	-1	-1	-1	1	-1	-1
BobWhite_c17385_55	6A	581733583	1	1	1	1	-1	1	1	1	-1	1	1	1	1	1	-1	-1	1	-1	1	1	1	-1	1	1	1	1	NA	1	1	1	1	1	1	1	1	-1	1	-1	-1	1	1	-1	1	1	-1	1	1
BobWhite_c17386_221	3A	389129527	-1	-1	-1	1	1	-1	-1	1	1	-1	-1	-1	-1	-1	-1	-1	1	-1	-1	-1	1	-1	-1	-1	-1	-1	-1	-1	1	-1	1	-1	1	1	1	1	-1	-1	-1	-1	-1	-1	-1	-1	-1	1	-1
BobWhite_c17403_635	2A	693241947	1	1	1	1	1	-1	-1	1	-1	1	1	-1	1	1	1	1	-1	1	1	1	1	1	-1	1	-1	1	1	1	1	1	1	1	1	1	1	1	1	1	1	1	1	-1	-1	1	1	1	1
BobWhite_c17440_130	5A	437208847	1	1	1	1	1	1	1	1	1	-1	1	1	1	1	1	1	1	1	1	1	1	1	1	1	1	1	1	1	1	1	1	-1	1	1	1	1	1	1	-1	1	1	1	1	1	1	1	1
BobWhite_c17445_83	5B	588160550	1	-1	1	-1	1	1	1	1	1	1	1	1	1	-1	1	1	1	1	1	1	1	1	1	1	-1	-1	-1	1	-1	1	-1	1	1	1	1	1	-1	1	1	1	1	1	1	1	-1	1	-1
BobWhite_c17457_89	4B	556060842	-1	1	-1	1	1	-1	-1	-1	-1	1	-1	-1	1	1	1	-1	-1	-1	1	1	-1	-1	-1	-1	1	1	-1	1	-1	-1	-1	1	-1	-1	1	1	1	-1	NA	-1	-1	-1	1	1	1	1	1
BobWhite_c17467_129	7A	6845878	-1	1	-1	1	-1	-1	-1	-1	-1	-1	-1	-1	-1	-1	-1	-1	1	1	-1	-1	-1	-1	-1	-1	-1	-1	-1	-1	-1	-1	-1	-1	-1	-1	-1	-1	-1	-1	-1	-1	-1	-1	-1	-1	-1	-1	1
BobWhite_c17476_149	2A	77939338	-1	-1	-1	-1	-1	-1	-1	-1	1	-1	1	-1	-1	-1	-1	-1	-1	-1	-1	-1	-1	-1	-1	-1	1	-1	-1	-1	-1	1	-1	-1	-1	1	-1	-1	-1	-1	1	-1	-1	-1	-1	-1	-1	-1	-1
BobWhite_c17562_566	Unk	31211459	-1	-1	-1	-1	-1	1	-1	-1	-1	-1	-1	-1	-1	-1	-1	-1	-1	-1	-1	-1	-1	-1	-1	-1	-1	-1	-1	-1	-1	-1	-1	-1	-1	-1	-1	1	-1	-1	-1	-1	-1	-1	-1	-1	-1	-1	-1
BobWhite_c1760_132	2A	752283070	1	-1	1	-1	1	-1	-1	-1	1	-1	-1	1	-1	-1	-1	-1	1	-1	-1	-1	-1	-1	1	1	1	1	1	-1	1	-1	-1	-1	-1	-1	-1	-1	-1	-1	-1	-1	-1	-1	-1	-1	-1	1	1
BobWhite_c17614_194	Unk	620	1	1	1	1	1	1	1	1	-1	1	-1	1	1	-1	1	1	1	-1	1	-1	1	1	-1	1	1	1	1	1	1	1	1	1	-1	1	1	1	1	1	-1	1	1	1	1	1	-1	1	1
BobWhite_c17614_323	2B	730998377	1	1	1	1	1	1	1	1	-1	1	-1	1	1	-1	1	1	1	-1	1	-1	1	1	-1	1	1	1	1	1	1	1	1	1	-1	1	1	1	1	1	-1	1	1	1	NA	1	-1	1	1
BobWhite_c17617_133	3D	33159833	1	-1	-1	-1	-1	-1	1	-1	-1	-1	1	-1	-1	-1	-1	1	-1	-1	1	-1	-1	-1	-1	-1	-1	-1	-1	-1	-1	-1	-1	-1	-1	-1	1	-1	-1	-1	1	-1	-1	-1	-1	-1	-1	-1	-1
BobWhite_c17644_112	1B	589072035	-1	-1	1	-1	-1	-1	1	1	-1	-1	-1	1	1	-1	-1	1	1	-1	1	-1	-1	-1	-1	-1	NA	-1	NA	-1	-1	-1	1	-1	1	-1	-1	1	-1	-1	-1	-1	-1	-1	-1	-1	-1	-1	-1
BobWhite_c17644_456	1B	589071333	-1	-1	1	-1	-1	-1	1	1	-1	-1	-1	1	1	-1	-1	1	1	-1	1	-1	-1	-1	-1	-1	-1	-1	NA	-1	-1	-1	1	-1	1	-1	-1	1	-1	-1	-1	-1	-1	-1	-1	-1	-1	-1	-1
BobWhite_c17735_131	5D	429713142	1	1	1	1	1	1	-1	1	1	1	1	1	1	1	1	1	1	1	1	1	1	1	1	1	1	1	1	1	1	1	-1	1	1	1	1	1	-1	1	1	1	1	1	1	1	1	1	1
BobWhite_c17735_194	5D	429713664	-1	-1	-1	-1	-1	-1	1	-1	-1	-1	-1	-1	-1	-1	-1	-1	-1	-1	-1	-1	-1	-1	-1	-1	-1	-1	-1	-1	-1	-1	1	-1	-1	-1	-1	-1	1	-1	-1	-1	-1	-1	-1	-1	-1	-1	-1
BobWhite_c17735_254	5D	429713699	1	1	1	1	1	1	-1	1	1	1	1	1	1	1	1	1	1	1	1	1	1	1	1	1	1	1	1	1	1	1	-1	1	1	1	1	1	-1	1	1	1	1	1	1	1	1	1	1
BobWhite_c17750_568	6B	206843435	1	1	1	1	-1	-1	1	-1	-1	-1	1	1	1	-1	1	1	-1	-1	1	1	-1	1	-1	1	-1	1	1	1	1	1	1	-1	1	1	-1	-1	1	1	1	-1	-1	1	-1	1	1	-1	1
BobWhite_c17783_174	2A	744820614	1	1	1	1	-1	1	1	-1	1	1	1	1	1	1	1	1	1	1	1	1	1	1	1	-1	1	1	1	1	-1	1	1	1	1	1	1	1	1	1	1	1	1	1	-1	1	1	-1	-1
BobWhite_c17845_132	5B	631026825	-1	1	-1	1	-1	1	1	1	1	1	-1	-1	1	1	1	-1	1	1	-1	1	1	1	1	1	1	1	1	1	1	1	1	1	1	1	1	1	1	1	1	1	1	1	1	1	1	1	1
BobWhite_c17852_511	3A	54662933	-1	1	1	-1	-1	1	1	1	1	1	1	1	-1	1	-1	1	-1	1	1	1	1	1	1	1	-1	1	1	1	1	1	1	1	-1	-1	-1	1	-1	1	1	1	1	1	1	1	-1	1	-1
BobWhite_c17862_276	5B	400451005	1	1	1	1	1	1	-1	1	1	1	1	1	1	-1	1	1	-1	1	1	1	1	1	-1	1	1	1	1	1	-1	1	-1	1	-1	1	1	1	-1	1	1	-1	-1	1	-1	1	1	1	-1
BobWhite_c17879_519	3A	658905380	-1	-1	-1	-1	-1	1	1	1	-1	-1	-1	-1	-1	-1	1	-1	1	-1	-1	1	-1	-1	-1	1	1	-1	-1	-1	-1	-1	1	1	1	1	1	-1	1	-1	1	-1	-1	-1	NA	-1	1	-1	-1
BobWhite_c17904_259	7A	8254907	1	1	1	1	1	1	1	1	1	-1	1	1	1	-1	1	1	1	1	1	1	-1	1	1	1	1	-1	-1	1	-1	1	1	1	1	1	-1	-1	-1	1	1	1	1	1	1	1	1	1	1
BobWhite_c1802_456	7B	680171220	1	1	1	1	1	-1	1	1	-1	1	1	-1	1	1	1	1	1	-1	1	1	1	-1	-1	1	1	1	1	1	1	1	1	1	1	-1	1	1	1	1	1	1	1	-1	1	1	1	1	1
BobWhite_c18071_171	2B	774835195	-1	1	-1	1	1	-1	-1	-1	-1	1	-1	-1	1	1	1	-1	-1	1	-1	-1	1	1	-1	1	-1	-1	-1	-1	1	1	-1	-1	1	1	-1	-1	-1	-1	-1	-1	-1	-1	1	-1	-1	-1	-1
BobWhite_c18136_441	6D	464985654	-1	-1	-1	-1	-1	-1	-1	-1	-1	-1	-1	-1	-1	-1	-1	-1	-1	-1	-1	-1	-1	-1	-1	-1	-1	-1	-1	-1	-1	-1	-1	-1	-1	-1	-1	-1	-1	-1	-1	-1	-1	-1	-1	-1	-1	-1	-1
BobWhite_c1824_1380	1A	583894403	1	1	1	1	1	1	1	1	1	1	-1	1	1	1	1	1	1	1	1	1	1	-1	1	-1	1	1	1	1	1	1	1	1	-1	1	1	1	1	1	1	1	1	1	1	1	1	NA	NA
BobWhite_c18256_105	Unk	630	1	1	1	-1	1	1	1	1	1	-1	1	1	1	1	1	1	1	1	1	1	1	1	1	1	-1	1	1	1	1	1	1	1	1	1	1	1	1	1	1	1	1	1	1	1	1	1	1
BobWhite_c18406_110	2A	762313596	1	-1	-1	-1	-1	-1	-1	-1	1	1	-1	-1	-1	-1	-1	-1	1	-1	-1	1	-1	-1	1	-1	-1	-1	-1	-1	-1	-1	-1	-1	-1	-1	-1	1	-1	1	-1	-1	-1	1	-1	-1	1	-1	1
BobWhite_c18408_199	3A	535195574	-1	1	-1	-1	1	-1	-1	-1	1	-1	-1	-1	-1	1	1	-1	-1	-1	NA	1	-1	-1	-1	-1	1	-1	NA	-1	-1	-1	-1	1	-1	-1	-1	-1	-1	-1	NA	-1	-1	-1	-1	-1	1	-1	-1
BobWhite_c18540_351	2B	682848604	1	1	1	1	1	1	1	1	1	1	-1	1	-1	1	1	1	1	1	1	-1	-1	-1	1	1	1	-1	-1	-1	-1	1	1	1	1	1	1	1	1	1	1	1	1	1	1	1	-1	1	1
BobWhite_c18540_97	2B	682848350	1	1	1	1	1	1	1	1	1	1	1	1	1	1	1	1	1	1	1	1	-1	-1	1	1	1	-1	-1	1	-1	1	1	1	1	1	1	1	1	1	1	1	1	1	1	1	1	1	1
BobWhite_c18550_159	6D	73071138	1	-1	1	-1	1	1	1	1	1	-1	-1	1	1	1	1	1	1	1	1	-1	1	-1	1	1	-1	-1	-1	1	1	1	1	1	-1	1	1	1	1	-1	1	1	1	1	1	-1	-1	1	1
BobWhite_c18593_955	3A	653243093	1	1	1	1	1	1	1	-1	1	1	1	1	1	1	-1	1	1	1	1	-1	1	1	1	1	1	1	1	1	1	1	1	-1	1	1	1	1	1	1	-1	1	1	1	1	1	1	1	1
BobWhite_c18721_190	6D	17311363	-1	1	1	-1	-1	-1	-1	1	1	-1	1	1	1	1	-1	-1	-1	-1	NA	1	-1	1	-1	1	1	-1	1	1	-1	-1	-1	1	1	-1	-1	-1	1	1	-1	1	1	1	NA	1	-1	-1	-1
BobWhite_c18852_91	2A	45120215	1	1	-1	-1	1	1	-1	-1	1	-1	1	-1	1	-1	1	1	-1	-1	1	1	1	-1	-1	-1	-1	-1	-1	-1	1	-1	-1	1	-1	1	1	1	-1	-1	-1	-1	-1	1	-1	-1	-1	-1	-1
BobWhite_c18873_582	2A	193875294	-1	-1	1	-1	-1	-1	-1	1	-1	-1	-1	-1	-1	-1	-1	-1	1	-1	-1	-1	-1	-1	-1	-1	-1	-1	-1	-1	-1	-1	-1	-1	1	-1	-1	-1	-1	-1	-1	1	-1	-1	-1	-1	-1	-1	-1
BobWhite_c18881_338	1D	387894895	1	-1	-1	-1	-1	1	-1	1	1	-1	1	-1	-1	-1	-1	-1	-1	-1	-1	-1	-1	-1	1	1	1	-1	-1	-1	1	-1	-1	-1	1	-1	1	-1	1	-1	-1	-1	-1	1	1	1	-1	-1	-1
BobWhite_c1897_1010	1D	495113025	1	1	1	1	1	1	1	1	1	1	-1	1	1	1	1	1	1	1	NA	1	1	-1	1	-1	1	1	1	1	1	1	1	1	-1	1	1	1	1	1	1	1	1	1	1	1	1	1	1
BobWhite_c1897_440	1B	688230741	1	1	1	1	1	1	1	1	1	1	-1	1	1	1	1	1	1	1	-1	1	1	-1	1	-1	1	1	1	1	1	1	1	1	-1	1	1	1	1	1	1	1	1	1	1	1	1	1	1
BobWhite_c1897_695	Unk	640	1	1	1	1	1	1	1	1	1	1	-1	1	1	1	1	1	1	1	NA	1	1	-1	1	-1	1	1	1	1	1	1	1	1	-1	1	1	1	1	1	1	1	1	1	1	1	1	1	1
BobWhite_c1907_124	4A	216145861	-1	-1	1	1	-1	-1	-1	-1	-1	-1	1	-1	-1	-1	-1	-1	-1	-1	-1	1	-1	-1	-1	-1	-1	-1	-1	-1	-1	-1	-1	-1	-1	-1	-1	-1	-1	-1	-1	1	1	-1	-1	-1	-1	1	-1
BobWhite_c19182_280	1A	566480171	1	-1	1	1	-1	1	-1	-1	-1	-1	1	-1	1	-1	-1	-1	-1	-1	-1	1	1	-1	1	1	-1	-1	-1	1	1	-1	-1	-1	1	-1	1	-1	-1	-1	1	-1	-1	1	-1	-1	-1	-1	-1
BobWhite_c19239_279	1B	77275956	1	1	1	1	1	1	1	1	1	1	1	1	1	1	1	1	1	1	1	1	1	1	1	1	1	1	1	1	1	1	1	1	1	1	1	1	1	1	1	1	1	1	1	1	1	1	1
BobWhite_c19298_232	6D	471924084	-1	1	-1	1	-1	1	1	1	1	1	1	-1	1	1	1	-1	1	1	-1	1	-1	1	1	1	-1	1	1	-1	1	1	1	1	1	1	-1	1	1	1	-1	1	1	1	1	-1	-1	1	1
BobWhite_c19298_97	6D	471924301	-1	1	1	-1	-1	1	-1	-1	-1	-1	1	-1	1	1	1	-1	1	1	-1	-1	-1	1	1	-1	1	-1	-1	-1	-1	-1	-1	-1	-1	1	1	1	-1	1	1	-1	-1	1	-1	-1	1	1	1
BobWhite_c19346_434	7A	692782532	-1	1	1	-1	1	-1	1	-1	1	1	1	1	1	1	1	1	1	1	1	-1	1	1	1	1	1	1	1	1	1	1	1	-1	1	1	1	1	1	1	1	1	-1	1	1	1	1	1	1
BobWhite_c19433_329	2A	30866076	1	1	1	1	1	-1	1	-1	1	1	1	1	-1	1	1	1	1	1	1	1	1	1	1	1	1	1	1	1	-1	1	1	1	1	1	-1	-1	1	-1	1	1	1	1	1	-1	-1	1	1
BobWhite_c19443_131	5D	442701407	1	1	1	1	1	1	1	1	-1	1	1	1	1	1	1	1	1	1	1	1	1	1	1	1	1	1	1	1	1	1	1	1	1	-1	1	1	1	1	1	1	1	1	1	1	1	1	1
BobWhite_c19647_159	6A	189576982	-1	1	-1	-1	-1	1	1	1	-1	-1	-1	1	-1	-1	-1	-1	1	1	1	1	1	1	1	-1	1	1	NA	1	1	-1	-1	-1	1	-1	-1	-1	-1	-1	-1	1	1	1	1	1	-1	-1	1
BobWhite_c1971_839	Unk	31214707	1	1	1	1	1	-1	1	1	1	1	1	1	1	1	1	1	1	1	1	1	1	1	1	1	1	1	1	1	1	1	1	1	1	1	1	-1	1	1	1	1	1	1	1	1	1	1	1
BobWhite_c19725_1329	3B	566278179	-1	-1	-1	-1	1	-1	-1	-1	1	-1	1	1	1	1	1	-1	-1	-1	-1	-1	-1	1	1	1	-1	-1	1	-1	-1	-1	-1	-1	1	-1	-1	-1	1	1	-1	-1	-1	1	1	1	-1	-1	-1
BobWhite_c19733_301	1B	641552717	-1	-1	-1	-1	1	-1	-1	-1	1	1	1	1	1	1	1	-1	1	-1	-1	-1	-1	-1	1	-1	-1	-1	-1	-1	-1	1	1	-1	1	-1	-1	1	1	1	-1	1	1	-1	1	1	-1	-1	-1
BobWhite_c19820_129	6A	548419475	1	-1	1	-1	1	-1	-1	-1	1	-1	-1	-1	-1	1	-1	1	-1	-1	-1	-1	-1	1	1	1	-1	-1	NA	-1	-1	1	1	-1	-1	-1	1	-1	-1	-1	-1	-1	-1	-1	-1	-1	-1	-1	1
BobWhite_c19919_516	4A	601279668	-1	1	1	1	1	1	1	1	1	1	1	1	1	1	1	1	1	1	1	-1	-1	1	-1	1	1	-1	-1	1	1	1	1	1	1	1	1	1	1	1	-1	-1	-1	1	NA	1	1	1	1
BobWhite_c20015_225	1B	512633667	-1	1	1	-1	1	-1	1	1	1	1	1	-1	1	1	1	-1	1	1	-1	1	-1	-1	-1	-1	-1	1	1	-1	-1	-1	1	-1	1	1	1	1	-1	-1	1	1	1	1	1	1	-1	1	-1
BobWhite_c20041_224	Unk	650	1	1	1	1	1	1	1	-1	1	1	1	1	1	1	-1	1	1	1	1	1	1	1	1	1	1	1	1	1	1	1	1	-1	1	1	1	1	1	1	-1	1	1	1	1	1	1	1	1
BobWhite_c20051_53	4B	449124867	-1	1	1	-1	-1	1	-1	-1	-1	-1	1	-1	1	-1	-1	-1	-1	-1	NA	1	-1	-1	-1	-1	1	-1	-1	-1	-1	-1	-1	-1	-1	-1	-1	-1	-1	-1	-1	1	1	-1	-1	-1	-1	-1	-1
BobWhite_c20073_382	1A	584674117	-1	-1	-1	-1	-1	1	-1	-1	1	-1	1	-1	1	-1	-1	-1	-1	1	-1	-1	-1	-1	1	-1	-1	-1	-1	1	-1	-1	-1	-1	-1	-1	-1	-1	-1	-1	-1	-1	-1	-1	-1	-1	-1	-1	-1
BobWhite_c20073_443	1A	584674178	-1	-1	-1	-1	-1	-1	-1	-1	-1	-1	1	-1	-1	-1	-1	-1	-1	-1	1	-1	-1	1	-1	1	-1	-1	-1	-1	-1	-1	-1	-1	1	-1	-1	-1	-1	-1	-1	-1	-1	-1	-1	-1	-1	-1	-1
BobWhite_c20183_318	4A	558217008	-1	1	-1	-1	-1	1	-1	-1	-1	-1	-1	-1	-1	-1	-1	-1	-1	-1	-1	-1	-1	-1	-1	-1	-1	-1	-1	-1	-1	-1	-1	-1	1	-1	-1	-1	-1	-1	-1	-1	-1	-1	-1	-1	1	-1	-1
BobWhite_c20266_115	Unk	660	1	1	1	1	1	1	-1	-1	1	1	1	-1	1	1	-1	1	-1	1	1	1	1	1	1	1	1	1	1	-1	1	-1	-1	1	1	-1	1	1	-1	-1	1	-1	-1	1	-1	-1	1	-1	1
BobWhite_c2027_84	1B	640555612	-1	-1	1	-1	1	1	1	1	1	-1	-1	-1	-1	-1	-1	1	-1	1	1	1	-1	-1	1	1	1	-1	1	1	1	-1	-1	1	-1	1	1	-1	-1	-1	1	-1	-1	1	-1	-1	1	-1	-1
BobWhite_c20282_164	5B	689853919	1	-1	-1	-1	-1	-1	-1	-1	-1	-1	-1	-1	-1	-1	-1	-1	-1	-1	-1	-1	-1	-1	-1	-1	-1	-1	-1	-1	-1	-1	-1	-1	-1	-1	-1	-1	-1	-1	-1	-1	-1	-1	-1	-1	1	-1	-1
BobWhite_c20290_226	7B	141963816	-1	-1	-1	-1	-1	1	-1	-1	-1	-1	-1	-1	-1	-1	-1	-1	-1	-1	1	-1	1	-1	-1	1	-1	-1	-1	-1	1	-1	-1	-1	1	-1	1	-1	-1	-1	-1	-1	-1	-1	-1	-1	-1	-1	1
BobWhite_c20306_111	7A	19899342	1	NA	1	1	1	1	1	1	1	1	-1	1	1	1	1	1	1	1	1	1	1	1	-1	1	1	1	1	1	1	1	1	1	1	1	1	1	1	-1	1	1	1	1	1	1	-1	1	1
BobWhite_c20322_183	4A	713522733	1	1	1	1	1	1	1	1	1	1	-1	1	1	1	1	1	1	1	1	1	1	1	-1	1	1	1	1	1	1	1	1	1	1	1	1	1	1	-1	1	1	1	1	1	1	-1	1	1
BobWhite_c20322_559	4A	713523112	-1	-1	-1	-1	-1	-1	-1	-1	-1	-1	1	-1	-1	-1	-1	-1	-1	-1	-1	-1	-1	-1	1	-1	-1	-1	-1	-1	-1	-1	-1	-1	-1	-1	-1	-1	-1	1	-1	-1	-1	-1	-1	-1	1	-1	-1
BobWhite_c20374_162	7A	284528237	-1	-1	1	1	1	-1	-1	1	-1	-1	1	-1	-1	-1	-1	-1	-1	-1	1	-1	-1	-1	-1	-1	-1	1	-1	-1	1	1	-1	-1	-1	1	-1	-1	1	1	-1	1	1	1	NA	1	-1	1	-1
BobWhite_c20382_117	4A	738750529	1	1	-1	1	1	1	1	1	1	1	1	1	1	1	1	1	1	1	1	-1	1	1	1	1	1	1	1	-1	-1	-1	-1	1	1	1	-1	1	-1	-1	1	1	1	1	1	1	1	-1	1
BobWhite_c20514_70	3A	688478939	-1	1	1	-1	-1	1	-1	-1	1	-1	-1	-1	-1	-1	-1	-1	1	-1	-1	-1	-1	-1	1	-1	-1	-1	-1	-1	-1	-1	-1	-1	-1	-1	-1	-1	-1	-1	-1	-1	-1	1	-1	-1	1	-1	-1
BobWhite_c20558_209	4A	737340374	-1	-1	-1	-1	-1	-1	-1	-1	-1	-1	-1	-1	-1	-1	-1	-1	-1	-1	-1	1	-1	-1	-1	-1	-1	-1	-1	1	1	1	1	-1	-1	-1	1	-1	1	1	-1	-1	-1	-1	-1	-1	-1	1	-1
BobWhite_c20558_413	4A	737340062	-1	-1	-1	-1	1	-1	1	1	-1	-1	-1	1	-1	-1	-1	-1	1	-1	-1	-1	-1	-1	-1	-1	-1	-1	-1	-1	-1	-1	-1	-1	-1	-1	-1	-1	-1	-1	-1	1	1	-1	-1	-1	-1	-1	1
BobWhite_c2058_367	Unk	479925558	1	1	1	1	1	1	-1	1	-1	1	1	-1	1	1	1	1	-1	1	1	1	1	1	1	1	1	1	1	1	1	1	1	1	1	1	1	1	1	1	1	1	1	-1	-1	1	1	1	1
BobWhite_c20591_89	1D	494555909	1	1	1	1	1	1	1	1	1	1	-1	1	1	1	1	1	1	1	-1	1	1	-1	1	-1	1	1	1	1	1	1	1	1	-1	1	1	1	1	1	1	1	1	1	1	1	1	1	1
BobWhite_c20621_541	Unk	670	1	1	-1	1	1	1	-1	-1	1	1	-1	1	1	1	1	-1	1	-1	-1	1	-1	-1	1	-1	1	1	-1	-1	-1	1	1	-1	1	1	-1	1	-1	1	1	1	1	-1	1	1	1	1	-1
BobWhite_c20621_683	1B	630831693	1	1	-1	1	1	1	-1	-1	1	1	-1	1	1	1	1	-1	1	-1	-1	1	-1	-1	1	-1	1	1	-1	-1	-1	1	1	-1	1	1	-1	1	-1	1	1	1	1	-1	1	1	1	1	-1
BobWhite_c20641_267	Unk	680	1	1	1	1	1	1	1	1	1	1	1	1	1	1	1	1	1	1	1	1	1	1	1	1	1	1	1	1	1	1	1	1	1	1	1	1	1	1	1	1	1	1	1	1	1	1	1
BobWhite_c20689_427	5A	659865258	1	1	1	1	-1	1	1	1	1	1	1	1	1	-1	1	1	1	-1	1	1	-1	1	-1	-1	1	-1	-1	1	-1	1	1	1	1	-1	1	1	1	1	1	1	1	-1	1	1	1	1	1
BobWhite_c2069_1096	3A	10246058	-1	-1	-1	-1	1	1	-1	1	1	-1	-1	-1	1	-1	-1	-1	1	1	-1	-1	-1	1	-1	1	1	1	-1	-1	1	1	-1	-1	-1	1	-1	-1	1	1	-1	1	1	1	1	1	1	1	1
BobWhite_c20692_123	5B	505805867	1	1	1	1	1	1	-1	1	1	1	1	1	1	1	1	1	1	1	1	1	1	1	1	1	1	1	1	1	1	1	-1	1	1	1	1	1	-1	1	1	1	1	1	1	1	1	1	1
BobWhite_c20692_90	Unk	690	-1	-1	-1	-1	-1	-1	1	-1	-1	-1	-1	-1	-1	-1	-1	-1	-1	-1	-1	-1	-1	-1	-1	-1	-1	-1	-1	-1	-1	-1	1	-1	-1	-1	-1	-1	1	-1	-1	-1	-1	-1	-1	-1	-1	-1	-1
BobWhite_c20706_135	6A	352662865	1	1	1	1	1	-1	1	1	1	1	1	-1	1	1	1	1	1	1	1	1	1	1	1	1	1	1	1	1	1	1	1	1	1	1	1	1	1	1	1	1	1	1	1	1	1	1	NA
BobWhite_c20735_255	7B	2786931	1	-1	1	-1	1	-1	-1	-1	-1	1	-1	1	-1	1	-1	-1	1	-1	1	-1	1	1	-1	1	-1	-1	1	-1	-1	-1	-1	1	-1	-1	-1	1	1	-1	1	1	1	-1	NA	-1	-1	1	1
BobWhite_c20782_697	6A	107113248	1	1	1	1	1	1	-1	1	1	1	1	1	1	1	1	1	1	1	1	1	1	1	1	1	-1	-1	NA	1	1	1	1	1	1	1	1	1	1	1	1	-1	-1	1	NA	-1	1	1	1
BobWhite_c20876_475	3B	417261402	-1	-1	-1	-1	-1	-1	-1	-1	-1	-1	-1	-1	-1	-1	-1	-1	-1	-1	NA	-1	-1	-1	-1	-1	-1	-1	-1	-1	-1	-1	-1	-1	-1	-1	-1	-1	-1	-1	-1	1	1	1	-1	-1	-1	-1	-1
BobWhite_c20909_243	4A	598591937	-1	1	1	-1	1	1	1	1	1	1	1	-1	1	1	1	-1	1	-1	-1	1	1	1	1	1	-1	1	-1	1	1	1	1	1	1	1	1	1	1	1	1	1	1	1	NA	1	1	1	1
BobWhite_c20959_229	6B	169531	1	-1	1	1	1	1	1	1	1	1	1	1	1	1	1	1	-1	-1	1	-1	-1	1	1	1	1	1	1	-1	-1	1	1	1	1	1	1	1	1	1	1	-1	-1	1	1	1	1	1	1
BobWhite_c20974_103	5A	556684856	-1	-1	-1	-1	1	-1	-1	-1	1	-1	1	-1	-1	-1	-1	-1	-1	-1	-1	-1	-1	-1	-1	-1	NA	-1	-1	-1	-1	-1	1	-1	1	1	-1	-1	-1	1	-1	-1	-1	1	-1	1	NA	-1	-1
BobWhite_c21129_830	7B	732656559	-1	-1	1	-1	1	-1	-1	-1	1	1	-1	-1	1	-1	1	-1	1	-1	-1	-1	1	-1	-1	-1	1	-1	-1	-1	-1	1	1	-1	-1	1	-1	1	1	-1	-1	1	1	-1	-1	-1	1	-1	-1
BobWhite_c21200_281	7A	8263552	1	1	1	1	-1	1	-1	-1	1	1	1	-1	1	1	1	1	1	1	1	1	1	1	1	-1	1	1	1	1	1	1	1	1	-1	1	1	1	1	1	1	1	1	1	1	1	1	1	1
BobWhite_c21345_121	5D	558949707	-1	-1	-1	-1	1	-1	-1	-1	1	-1	-1	-1	-1	-1	-1	-1	-1	-1	-1	-1	-1	-1	-1	-1	-1	-1	-1	-1	-1	-1	-1	-1	-1	-1	-1	-1	-1	-1	-1	-1	-1	-1	-1	-1	-1	-1	1
BobWhite_c2135_96	Unk	700	-1	-1	-1	-1	-1	-1	-1	-1	-1	-1	1	-1	-1	-1	-1	-1	-1	-1	1	-1	-1	1	-1	1	-1	-1	-1	-1	-1	-1	-1	-1	1	-1	-1	-1	-1	-1	-1	-1	-1	-1	-1	-1	-1	-1	-1
BobWhite_c21423_295	3A	738131446	-1	-1	-1	-1	-1	-1	-1	-1	-1	-1	-1	-1	-1	-1	-1	-1	-1	-1	-1	-1	-1	-1	-1	-1	-1	-1	-1	-1	-1	-1	-1	-1	-1	-1	-1	-1	-1	-1	-1	-1	-1	-1	-1	-1	-1	-1	-1
BobWhite_c2143_229	6A	567091432	1	-1	1	1	1	1	1	1	1	1	1	1	1	1	1	1	1	1	1	1	-1	1	1	1	1	1	1	1	1	1	-1	1	1	1	1	1	1	1	1	1	1	1	1	1	1	1	1
BobWhite_c21482_192	5B	631029058	-1	1	-1	1	-1	1	1	1	1	1	-1	-1	1	1	1	-1	1	1	-1	1	1	1	1	1	1	1	1	1	1	1	1	1	1	1	1	1	1	1	1	1	1	1	1	1	1	1	1
BobWhite_c21678_328	6B	41435341	-1	-1	-1	-1	-1	-1	-1	-1	-1	-1	-1	-1	-1	-1	-1	-1	-1	-1	NA	-1	-1	-1	-1	-1	1	-1	-1	-1	-1	-1	-1	-1	-1	-1	-1	-1	-1	1	-1	-1	-1	-1	-1	-1	-1	NA	-1
BobWhite_c21705_196	Unk	710	-1	-1	-1	-1	-1	-1	-1	-1	-1	1	-1	-1	-1	-1	1	-1	1	-1	-1	-1	-1	-1	-1	-1	-1	-1	-1	-1	-1	-1	1	-1	-1	-1	1	-1	-1	-1	-1	-1	-1	-1	-1	-1	-1	-1	-1
BobWhite_c21705_722	2B	494375520	-1	-1	-1	-1	-1	-1	-1	-1	-1	1	-1	-1	-1	-1	1	-1	1	-1	-1	-1	-1	-1	-1	-1	-1	-1	-1	-1	-1	-1	1	-1	-1	-1	1	-1	-1	-1	-1	-1	-1	-1	-1	-1	-1	-1	-1
BobWhite_c21827_104	2B	778848928	-1	1	1	1	1	-1	1	1	1	1	-1	1	-1	-1	1	1	NA	NA	NA	-1	-1	-1	-1	-1	-1	1	1	1	-1	1	1	-1	-1	1	1	1	1	-1	NA	1	1	-1	-1	-1	-1	1	-1
BobWhite_c21838_152	7A	692784727	1	1	1	1	1	-1	1	1	-1	1	1	-1	1	1	1	1	1	-1	1	1	1	-1	-1	1	1	1	1	1	1	1	1	1	1	-1	1	1	1	1	1	1	1	-1	1	1	1	1	1
BobWhite_c22036_399	5B	617142065	-1	-1	-1	-1	-1	-1	-1	-1	-1	-1	-1	-1	-1	1	-1	-1	-1	-1	-1	-1	-1	1	-1	-1	-1	1	-1	-1	-1	-1	-1	1	1	-1	-1	-1	-1	-1	-1	-1	-1	-1	-1	-1	-1	-1	1
BobWhite_c22075_85	6B	575638302	1	1	-1	-1	-1	1	1	1	1	1	1	1	1	-1	1	1	-1	-1	1	-1	-1	-1	1	1	1	-1	-1	1	1	1	1	1	-1	1	-1	1	1	-1	1	1	1	1	-1	-1	-1	-1	1
BobWhite_c22086_444	6A	9327986	1	1	1	1	-1	1	1	1	1	1	1	1	1	1	1	1	1	1	1	1	1	1	-1	1	1	1	1	1	1	1	1	-1	1	1	1	1	1	1	1	1	-1	1	1	-1	1	1	1
BobWhite_c22106_204	2B	665189392	1	-1	-1	-1	-1	1	1	-1	-1	1	1	1	1	-1	1	1	1	-1	1	-1	1	-1	-1	1	-1	-1	1	-1	-1	1	1	1	-1	-1	1	-1	-1	1	-1	-1	-1	-1	NA	1	-1	-1	1
BobWhite_c22112_82	2A	423194125	1	1	-1	1	-1	1	1	-1	1	1	-1	1	1	1	1	1	-1	1	1	1	1	1	1	1	1	1	1	1	1	1	1	1	-1	1	1	1	1	1	1	NA	1	1	1	1	1	1	1
BobWhite_c22266_315	1B	329489675	1	-1	-1	-1	1	-1	-1	-1	-1	1	-1	-1	-1	1	1	-1	-1	-1	-1	1	-1	1	1	-1	-1	1	NA	1	-1	1	-1	1	-1	-1	1	1	1	1	-1	1	1	-1	NA	1	-1	1	-1
BobWhite_c22273_227	2D	606752893	1	1	1	1	1	1	-1	-1	-1	1	1	1	-1	1	1	1	-1	1	1	1	1	1	-1	1	-1	1	1	1	1	1	1	1	-1	1	1	-1	1	1	1	-1	-1	1	1	1	1	1	1
BobWhite_c22280_104	6D	455135535	-1	1	-1	-1	-1	-1	-1	-1	-1	-1	-1	-1	-1	-1	-1	-1	-1	-1	-1	-1	-1	-1	-1	-1	1	-1	-1	-1	-1	-1	-1	-1	-1	-1	-1	-1	-1	-1	-1	-1	-1	-1	-1	-1	-1	-1	-1
BobWhite_c22370_352	3A	31953163	1	-1	1	1	-1	1	1	1	-1	-1	1	1	-1	1	1	1	-1	1	1	1	1	1	1	1	-1	1	1	1	1	1	-1	-1	-1	1	-1	1	1	-1	1	1	1	1	1	1	1	1	1
BobWhite_c22503_605	2B	134090339	-1	1	-1	1	-1	1	-1	1	1	1	-1	1	1	-1	-1	-1	-1	-1	-1	-1	-1	1	-1	-1	1	-1	-1	-1	-1	-1	-1	-1	1	1	-1	-1	1	-1	-1	-1	-1	1	NA	1	1	-1	1
BobWhite_c22638_135	6B	496988214	1	1	1	1	1	-1	1	-1	1	1	1	1	1	1	1	1	-1	-1	1	1	1	1	-1	1	1	1	1	1	1	1	1	-1	1	1	1	-1	1	1	-1	-1	-1	1	1	1	1	1	1
BobWhite_c22728_257	2A	709830555	-1	-1	-1	-1	-1	-1	-1	-1	-1	-1	-1	-1	-1	-1	-1	-1	-1	-1	-1	-1	1	1	-1	-1	-1	1	1	-1	1	-1	-1	-1	-1	-1	-1	1	-1	-1	-1	-1	-1	-1	-1	-1	-1	-1	-1
BobWhite_c22728_78	Unk	720	1	1	1	1	1	1	1	1	1	1	-1	1	1	1	1	1	1	1	1	1	-1	-1	1	1	1	-1	-1	-1	-1	1	1	1	1	1	1	-1	1	1	1	1	1	1	1	1	1	1	1
BobWhite_c22767_189	6B	169316948	-1	1	-1	1	1	1	-1	1	1	1	1	-1	-1	1	-1	-1	1	1	-1	1	1	1	1	-1	1	1	1	-1	-1	-1	-1	-1	1	-1	-1	1	-1	1	-1	1	1	-1	1	1	1	1	-1
BobWhite_c22778_271	Unk	730	-1	1	1	1	1	1	-1	1	1	1	1	1	1	1	1	-1	-1	-1	1	1	1	-1	1	-1	1	1	-1	1	-1	1	1	1	1	1	-1	1	1	1	1	1	1	1	1	1	1	1	1
BobWhite_c22794_111	3B	710977079	1	1	1	1	-1	1	1	1	-1	1	-1	1	1	1	1	1	-1	1	1	1	1	-1	1	1	1	1	1	1	-1	1	1	1	-1	1	1	1	1	1	1	-1	-1	1	-1	-1	-1	1	1
BobWhite_c22794_470	Unk	313469159	1	1	1	1	-1	1	1	1	-1	1	-1	1	1	1	1	1	-1	1	1	1	1	-1	1	1	1	1	1	1	-1	1	1	1	-1	1	1	1	1	1	1	-1	-1	1	-1	-1	-1	1	1
BobWhite_c22827_193	6B	631740499	1	1	1	-1	1	1	1	1	1	1	1	1	1	1	1	1	1	1	1	-1	1	-1	1	1	1	-1	-1	1	1	1	1	1	-1	1	1	1	1	1	1	1	1	1	1	1	1	1	1
BobWhite_c2288_723	1D	492607099	-1	-1	-1	-1	-1	-1	-1	-1	-1	-1	1	-1	-1	-1	-1	-1	-1	-1	1	-1	-1	1	-1	1	-1	-1	-1	-1	-1	-1	-1	-1	1	-1	-1	-1	-1	-1	-1	-1	-1	-1	-1	-1	-1	-1	-1
BobWhite_c2297_1853	6B	22104604	1	1	1	1	1	1	-1	1	1	1	1	1	1	1	1	1	1	1	1	1	1	1	-1	-1	-1	-1	1	1	-1	-1	-1	-1	-1	1	-1	-1	1	-1	-1	-1	-1	-1	1	1	-1	-1	1
BobWhite_c23019_513	3B	59961902	-1	-1	-1	-1	-1	-1	-1	1	-1	1	-1	-1	-1	-1	-1	-1	-1	-1	-1	1	-1	-1	-1	-1	-1	-1	-1	1	-1	-1	-1	-1	-1	-1	-1	1	-1	-1	-1	-1	-1	-1	-1	-1	-1	-1	-1
BobWhite_c23074_304	7A	107870406	-1	1	1	1	1	1	1	-1	-1	1	1	1	1	1	1	-1	-1	-1	1	1	1	-1	1	1	-1	1	1	1	1	1	1	1	1	1	1	1	1	-1	-1	1	1	1	NA	-1	-1	1	-1
BobWhite_c23142_415	6A	115827658	-1	1	-1	1	-1	1	-1	-1	-1	1	1	-1	-1	-1	-1	-1	1	1	-1	1	-1	-1	1	-1	1	1	1	-1	-1	-1	-1	1	-1	-1	-1	1	-1	-1	-1	1	1	-1	-1	1	1	-1	-1
BobWhite_c23305_1192	3D	551998548	-1	-1	1	-1	-1	-1	-1	-1	-1	-1	-1	-1	-1	1	-1	-1	-1	-1	-1	-1	-1	-1	-1	-1	-1	-1	-1	-1	-1	-1	-1	-1	-1	-1	-1	-1	-1	-1	-1	1	1	-1	-1	-1	-1	-1	-1
BobWhite_c23362_393	2B	251770339	-1	-1	1	-1	1	-1	-1	1	-1	-1	1	-1	-1	-1	-1	-1	1	-1	-1	-1	-1	-1	-1	-1	-1	-1	-1	-1	-1	-1	-1	-1	1	-1	-1	-1	-1	-1	-1	1	-1	-1	-1	-1	1	-1	-1
BobWhite_c23392_496	3A	13496782	-1	-1	1	1	1	-1	-1	-1	-1	-1	-1	-1	1	1	-1	-1	-1	-1	-1	-1	-1	-1	1	-1	-1	1	-1	1	-1	-1	-1	-1	-1	-1	-1	1	1	-1	1	-1	-1	-1	1	1	1	1	1
BobWhite_c23443_337	2B	769058592	1	1	-1	1	-1	-1	-1	-1	-1	1	1	-1	1	1	1	-1	1	1	-1	1	-1	-1	-1	-1	1	1	1	-1	1	1	-1	1	1	1	1	-1	-1	-1	-1	-1	-1	1	1	-1	1	-1	1
BobWhite_c23455_184	7D	568754388	-1	-1	-1	-1	-1	1	-1	-1	-1	-1	-1	-1	-1	-1	-1	-1	-1	-1	-1	-1	-1	-1	1	-1	-1	-1	-1	-1	-1	-1	-1	-1	-1	1	-1	-1	-1	-1	1	1	1	-1	-1	-1	-1	-1	-1
BobWhite_c23530_161	Unk	31109805	-1	-1	-1	-1	-1	1	-1	-1	-1	-1	-1	-1	-1	-1	-1	-1	-1	-1	-1	-1	-1	-1	-1	-1	-1	-1	-1	-1	-1	-1	-1	-1	-1	-1	-1	1	-1	-1	-1	-1	-1	-1	-1	-1	-1	-1	-1
BobWhite_c23569_434	5D	420875515	-1	-1	-1	-1	-1	-1	1	-1	-1	-1	-1	-1	-1	-1	-1	-1	-1	-1	-1	-1	-1	-1	-1	-1	-1	-1	-1	-1	-1	-1	1	-1	-1	-1	-1	-1	1	-1	-1	-1	-1	-1	-1	-1	-1	-1	-1
BobWhite_c23617_167	1B	645571377	1	-1	1	1	1	1	1	1	1	1	1	1	1	1	1	1	1	-1	1	-1	1	1	1	1	1	1	1	-1	1	1	1	1	1	1	1	-1	1	1	1	1	1	1	1	1	-1	-1	1
BobWhite_c23632_322	1A	539762811	1	1	1	1	1	1	1	1	1	1	1	1	1	1	1	1	1	1	1	1	1	1	1	1	1	1	1	1	1	1	1	1	1	1	1	1	1	1	1	1	1	1	1	1	1	1	1
BobWhite_c23714_130	5D	8542983	1	1	1	1	1	1	1	1	1	1	-1	1	1	1	1	1	1	1	1	1	1	1	1	1	1	1	1	1	1	1	1	1	1	1	1	1	1	1	1	1	1	1	1	1	1	1	1
BobWhite_c23771_525	6B	710102554	1	-1	-1	-1	1	-1	1	1	1	-1	-1	1	-1	-1	-1	1	1	1	1	1	1	-1	-1	1	-1	1	1	1	1	1	1	1	1	-1	-1	-1	1	-1	-1	1	1	1	NA	1	-1	-1	-1
BobWhite_c23903_443	5B	548427978	1	1	1	1	NA	1	1	1	1	1	1	1	1	1	1	1	1	1	1	1	1	1	1	1	1	1	1	1	1	1	NA	1	1	1	-1	1	1	1	1	1	1	1	1	1	-1	-1	1
BobWhite_c23937_453	Unk	740	-1	-1	-1	-1	-1	-1	-1	-1	-1	-1	1	-1	-1	-1	-1	-1	-1	-1	-1	-1	-1	-1	-1	-1	-1	-1	-1	-1	-1	-1	-1	-1	-1	-1	-1	1	-1	-1	-1	-1	-1	-1	-1	-1	-1	-1	-1
BobWhite_c23953_312	2A	165924351	1	-1	1	-1	-1	1	-1	1	-1	-1	-1	-1	1	-1	-1	-1	1	1	-1	-1	1	1	1	-1	-1	-1	1	1	-1	1	1	-1	1	1	-1	-1	1	1	-1	1	-1	-1	-1	-1	-1	-1	-1
BobWhite_c24063_231	7A	232746015	-1	-1	-1	1	-1	-1	-1	1	-1	-1	1	-1	-1	-1	-1	-1	1	-1	-1	-1	-1	-1	-1	-1	-1	1	1	-1	1	-1	-1	-1	1	1	-1	1	-1	-1	-1	-1	-1	1	-1	-1	-1	-1	-1
BobWhite_c24069_257	2A	778425899	-1	1	1	1	1	-1	1	1	1	1	-1	1	-1	-1	1	1	-1	-1	1	-1	-1	-1	-1	-1	-1	1	1	1	-1	1	1	-1	-1	1	1	1	1	-1	1	1	1	-1	-1	-1	-1	1	-1
BobWhite_c24096_57	7D	614543873	-1	-1	1	-1	-1	-1	1	1	-1	1	-1	1	-1	-1	-1	1	-1	-1	1	-1	-1	-1	-1	-1	1	-1	-1	-1	1	1	1	-1	1	-1	1	-1	1	-1	-1	1	-1	-1	-1	-1	-1	-1	-1
BobWhite_c24113_529	1A	100293004	1	1	1	1	1	1	1	1	1	1	1	1	1	1	1	-1	1	-1	-1	1	1	1	1	1	1	1	1	1	1	1	1	1	1	1	1	1	1	1	1	1	1	1	1	1	1	1	1
BobWhite_c24295_777	7A	92420774	1	-1	1	1	1	1	-1	-1	1	1	1	1	1	1	1	1	-1	1	1	-1	1	1	1	1	1	1	1	1	1	1	-1	1	-1	1	-1	-1	1	1	1	-1	-1	1	1	1	1	1	1
BobWhite_c24364_73	Unk	386103772	-1	-1	-1	-1	1	-1	-1	1	-1	-1	-1	-1	-1	-1	-1	-1	1	-1	-1	-1	-1	-1	-1	-1	-1	-1	-1	-1	-1	-1	-1	-1	-1	-1	-1	-1	-1	-1	-1	1	1	-1	-1	-1	-1	-1	-1
BobWhite_c24484_240	5B	702941592	-1	-1	1	1	1	-1	1	-1	1	-1	1	-1	-1	-1	1	1	-1	-1	1	-1	1	1	1	-1	1	-1	1	1	-1	1	-1	-1	-1	1	1	1	-1	1	-1	-1	-1	1	-1	-1	-1	1	-1
BobWhite_c24495_282	2A	30551341	-1	-1	-1	-1	-1	1	-1	-1	-1	-1	-1	-1	-1	-1	-1	-1	-1	-1	-1	-1	-1	-1	-1	-1	-1	-1	-1	-1	1	-1	-1	-1	-1	-1	1	-1	-1	-1	-1	-1	-1	-1	-1	-1	-1	-1	-1
BobWhite_c2453_253	3D	3989873	-1	-1	-1	1	1	-1	-1	-1	1	1	1	1	-1	-1	-1	-1	1	-1	-1	-1	-1	-1	-1	-1	-1	-1	-1	-1	-1	-1	-1	1	1	-1	-1	1	1	1	1	-1	-1	1	-1	1	-1	-1	-1
BobWhite_c2453_282	3B	6252252	1	1	1	-1	NA	1	1	1	1	-1	-1	-1	1	1	1	1	-1	1	1	1	1	1	1	1	1	1	1	1	1	1	1	-1	-1	1	1	-1	-1	-1	-1	1	1	1	1	-1	1	1	1
BobWhite_c24718_225	3B	505016068	-1	1	-1	-1	-1	-1	-1	-1	-1	-1	-1	-1	-1	-1	-1	-1	-1	1	-1	-1	-1	-1	-1	-1	-1	-1	-1	-1	-1	-1	-1	-1	-1	-1	-1	-1	-1	-1	-1	1	1	1	-1	-1	-1	-1	-1
BobWhite_c24745_419	4B	6011728	-1	1	1	1	-1	1	-1	1	1	-1	-1	-1	-1	1	-1	-1	1	-1	-1	1	-1	-1	1	-1	-1	1	1	-1	-1	1	-1	-1	-1	-1	1	1	-1	-1	1	1	1	1	-1	1	1	-1	-1
BobWhite_c24760_142	7A	128510291	1	1	1	-1	1	1	1	1	1	1	1	1	1	1	1	1	1	1	1	1	1	1	1	1	1	1	1	1	1	1	1	1	1	1	1	-1	1	1	1	1	1	1	1	1	1	1	1
BobWhite_c24774_186	3B	488878863	-1	-1	-1	-1	1	1	-1	1	-1	1	1	1	1	-1	1	-1	1	-1	-1	1	-1	-1	-1	1	-1	-1	NA	-1	1	-1	-1	1	-1	-1	1	-1	1	-1	-1	-1	-1	-1	-1	-1	-1	1	-1
BobWhite_c24803_563	7A	42304261	1	1	1	1	1	1	-1	-1	1	1	1	-1	1	1	1	1	1	1	1	1	1	1	1	1	1	1	1	1	1	1	1	1	-1	1	1	1	1	1	1	1	1	1	1	1	1	1	1
BobWhite_c24825_349	Unk	750	-1	1	1	1	-1	-1	-1	-1	-1	-1	-1	-1	-1	-1	-1	1	-1	1	1	-1	-1	-1	1	-1	1	1	1	-1	-1	-1	-1	-1	-1	-1	-1	-1	-1	-1	-1	-1	-1	-1	1	1	-1	-1	-1
BobWhite_c24848_219	6A	23602345	-1	-1	-1	-1	-1	-1	-1	1	1	-1	-1	1	-1	-1	-1	-1	-1	-1	-1	-1	-1	-1	-1	-1	-1	-1	-1	-1	-1	-1	1	-1	1	-1	-1	-1	-1	-1	-1	-1	-1	-1	-1	-1	-1	-1	-1
BobWhite_c24981_409	6D	21981904	1	1	1	1	-1	-1	1	-1	-1	1	-1	-1	1	1	-1	1	-1	-1	1	1	1	1	-1	-1	-1	1	1	1	1	1	-1	1	-1	-1	1	-1	1	-1	1	1	1	-1	-1	1	-1	1	-1
BobWhite_c25105_507	7A	709639585	1	1	1	1	1	1	1	1	-1	1	1	1	1	1	1	1	-1	1	1	1	1	1	1	1	1	1	1	1	1	1	1	1	1	1	1	-1	1	1	-1	1	-1	1	1	1	1	1	1
BobWhite_c2514_109	7B	718471477	-1	-1	-1	-1	-1	-1	-1	-1	1	-1	-1	-1	-1	-1	-1	-1	1	-1	-1	-1	-1	1	-1	-1	-1	-1	1	-1	1	-1	-1	-1	-1	-1	-1	-1	-1	-1	1	-1	-1	-1	-1	-1	-1	-1	1
BobWhite_c25163_178	2B	258654323	1	-1	-1	1	1	1	1	1	1	-1	1	1	1	1	-1	1	1	1	1	1	1	1	-1	1	-1	1	1	-1	-1	-1	-1	1	1	NA	-1	1	-1	-1	1	-1	-1	1	1	1	-1	-1	1
BobWhite_c2521_117	2B	699106309	1	1	1	1	1	1	1	1	1	1	1	1	1	1	1	1	1	1	1	1	1	1	1	1	-1	1	1	1	1	1	1	1	1	1	1	1	1	1	1	1	1	1	1	1	1	1	1
BobWhite_c2532_966	2A	154415628	1	1	1	1	1	-1	1	1	1	1	1	1	-1	1	1	1	1	1	1	1	-1	1	1	1	1	1	1	1	1	1	1	1	1	1	1	1	1	1	1	-1	1	1	1	1	1	1	1
BobWhite_c25359_132	2D	11823582	1	-1	-1	-1	1	-1	-1	-1	1	-1	NA	-1	1	-1	-1	1	-1	1	1	1	1	1	1	-1	1	-1	1	1	-1	-1	-1	1	-1	-1	-1	-1	-1	NA	-1	-1	-1	-1	-1	-1	-1	-1	-1
BobWhite_c25670_425	Unk	760	-1	-1	-1	-1	-1	-1	-1	-1	-1	-1	-1	-1	-1	-1	-1	-1	-1	-1	-1	-1	-1	-1	-1	-1	-1	-1	-1	-1	-1	-1	1	1	-1	-1	-1	-1	-1	-1	-1	-1	-1	-1	-1	-1	1	-1	-1
BobWhite_c2568_115	6A	535402702	1	1	-1	1	-1	-1	-1	1	-1	1	1	-1	1	-1	1	-1	1	1	1	1	1	1	1	-1	1	1	NA	1	1	-1	1	1	1	1	-1	1	1	1	1	1	1	1	1	1	1	1	1
BobWhite_c25708_334	7B	727634303	1	-1	1	-1	1	1	1	-1	-1	-1	-1	1	1	1	-1	1	1	1	1	-1	1	1	1	1	1	1	1	1	1	-1	-1	1	1	-1	1	1	-1	-1	1	1	1	-1	-1	-1	-1	-1	1
BobWhite_c25764_348	2A	740848586	-1	1	1	-1	1	1	1	-1	1	-1	1	1	1	-1	-1	1	NA	1	1	-1	-1	1	1	1	1	-1	1	1	1	1	1	-1	1	-1	1	1	1	1	1	1	1	1	1	1	1	1	1
BobWhite_c26082_239	5B	685431645	1	1	1	1	1	1	1	1	-1	-1	1	1	1	1	1	1	1	-1	1	1	1	1	1	-1	1	1	1	1	1	1	1	1	1	1	1	-1	1	1	1	-1	-1	1	1	1	-1	1	1
BobWhite_c26122_129	1A	533141060	1	-1	-1	1	1	1	1	-1	-1	1	-1	-1	1	1	1	-1	1	1	-1	1	-1	-1	1	1	1	1	-1	-1	-1	1	1	-1	1	1	1	1	-1	1	1	-1	-1	1	1	1	-1	1	1
BobWhite_c26212_208	1A	521279250	-1	1	1	1	-1	1	-1	1	1	-1	1	1	1	-1	-1	1	1	-1	1	-1	-1	-1	1	-1	1	-1	-1	1	-1	-1	1	1	1	-1	-1	1	1	1	1	1	1	1	1	-1	1	1	-1
BobWhite_c26259_248	2A	100115946	1	1	1	1	1	-1	1	1	1	1	1	1	1	1	1	1	1	1	1	1	-1	1	1	1	1	1	1	1	1	1	1	1	1	1	1	1	1	1	1	-1	1	1	1	1	1	1	1
BobWhite_c26374_339	Unk	770	1	1	1	1	1	1	1	1	1	-1	1	1	1	-1	1	1	1	-1	1	1	1	-1	-1	1	1	1	1	-1	1	1	1	-1	1	1	1	1	1	-1	-1	-1	-1	1	-1	-1	1	-1	-1
BobWhite_c26404_281	1B	676192569	1	1	1	1	1	1	1	1	1	1	-1	1	1	1	1	1	1	1	NA	1	1	-1	1	-1	1	1	1	1	1	1	1	1	-1	1	1	1	1	1	1	1	1	1	1	1	1	1	1
BobWhite_c2646_141	5A	659888948	1	1	-1	1	-1	1	1	1	1	-1	-1	1	-1	-1	-1	1	1	1	-1	-1	1	1	1	1	-1	1	1	-1	1	1	1	-1	1	1	-1	-1	-1	-1	NA	-1	-1	-1	NA	-1	-1	-1	-1
BobWhite_c26503_61	6A	583268917	-1	1	-1	-1	1	1	-1	-1	1	-1	1	1	1	-1	-1	1	1	1	1	-1	1	1	1	1	1	1	1	-1	1	-1	-1	-1	-1	-1	1	1	1	-1	-1	-1	-1	1	-1	1	-1	-1	-1
BobWhite_c26504_163	6B	156219099	1	1	1	1	1	1	1	1	1	-1	1	1	1	1	1	1	1	-1	1	1	-1	-1	1	1	-1	1	-1	1	1	1	1	1	-1	1	1	1	1	-1	1	1	1	1	1	1	-1	1	1
BobWhite_c26529_106	7A	581375928	1	-1	-1	1	-1	1	-1	1	-1	-1	-1	1	1	-1	-1	-1	-1	1	-1	-1	-1	-1	-1	-1	1	-1	-1	-1	1	1	-1	-1	-1	-1	-1	-1	-1	-1	1	-1	-1	1	NA	1	-1	-1	-1
BobWhite_c26680_62	5D	13719689	1	-1	1	-1	1	1	1	-1	-1	1	-1	1	-1	-1	-1	1	-1	1	1	-1	1	-1	-1	-1	-1	-1	1	-1	1	-1	-1	-1	-1	-1	-1	-1	-1	-1	1	-1	1	-1	-1	-1	-1	-1	-1
BobWhite_c26893_161	3A	502268610	1	1	1	1	-1	1	-1	-1	-1	1	-1	-1	-1	1	1	1	1	1	1	-1	1	1	1	1	-1	1	-1	1	1	1	-1	1	1	-1	1	-1	-1	1	-1	1	1	1	-1	1	1	1	1
BobWhite_c2694_494	5B	678490480	-1	-1	-1	-1	-1	-1	-1	-1	-1	-1	-1	1	-1	-1	-1	-1	-1	-1	-1	-1	-1	-1	-1	-1	-1	-1	-1	-1	-1	-1	1	-1	-1	-1	-1	-1	-1	-1	-1	1	1	-1	-1	-1	-1	-1	-1
BobWhite_c27163_179	3D	511299663	1	-1	1	1	-1	-1	1	1	1	1	1	-1	-1	1	1	1	1	1	1	1	1	1	-1	1	-1	1	1	1	1	1	1	1	1	1	-1	1	1	1	1	1	1	1	1	1	1	-1	1
BobWhite_c27193_217	Unk	780	-1	-1	-1	-1	-1	-1	-1	1	-1	-1	1	-1	-1	-1	-1	-1	-1	-1	-1	-1	-1	-1	-1	-1	-1	-1	-1	-1	-1	-1	-1	1	-1	-1	-1	1	1	-1	-1	1	1	-1	-1	-1	-1	-1	-1
BobWhite_c27244_211	5B	548196994	1	-1	1	1	-1	-1	1	1	1	1	1	1	1	1	1	1	-1	1	1	1	1	1	1	1	-1	1	1	1	1	1	1	1	1	1	-1	1	1	1	1	1	1	1	1	1	-1	-1	1
BobWhite_c27287_232	3B	6241138	-1	1	-1	-1	-1	1	-1	-1	-1	-1	-1	-1	-1	-1	-1	-1	-1	-1	-1	-1	-1	-1	-1	-1	1	-1	-1	-1	-1	-1	-1	-1	-1	-1	-1	-1	-1	-1	-1	1	1	-1	-1	-1	-1	-1	-1
BobWhite_c2730_245	5D	507775647	1	-1	-1	-1	-1	1	-1	-1	-1	-1	-1	-1	-1	-1	-1	1	-1	1	1	1	1	1	1	1	-1	-1	-1	1	1	-1	-1	-1	-1	-1	-1	-1	-1	-1	1	-1	-1	-1	-1	-1	1	-1	-1
BobWhite_c27318_380	6B	449446970	1	1	1	1	1	-1	-1	-1	-1	1	1	-1	-1	1	-1	-1	-1	-1	-1	1	-1	-1	-1	-1	1	1	1	-1	-1	-1	-1	-1	-1	-1	1	-1	-1	-1	-1	-1	-1	-1	-1	-1	1	1	-1
BobWhite_c27352_145	3B	14983319	-1	-1	-1	1	-1	-1	-1	-1	-1	-1	-1	-1	-1	-1	-1	-1	-1	-1	1	-1	1	-1	-1	-1	-1	-1	-1	-1	-1	-1	-1	-1	1	-1	-1	1	-1	-1	1	-1	-1	-1	-1	-1	-1	-1	-1
BobWhite_c27364_124	6B	713971321	-1	1	1	-1	-1	-1	-1	-1	-1	-1	1	-1	1	-1	1	-1	1	1	-1	-1	-1	-1	-1	-1	1	-1	-1	-1	-1	-1	-1	-1	-1	1	1	1	-1	1	1	1	1	-1	NA	-1	1	1	1
BobWhite_c27364_296	6A	613988609	-1	1	1	-1	-1	-1	-1	-1	-1	-1	1	-1	1	-1	1	-1	1	1	-1	-1	-1	-1	-1	-1	1	-1	-1	-1	-1	-1	-1	-1	-1	1	1	1	-1	1	1	1	1	-1	-1	-1	1	1	1
BobWhite_c27438_81	1A	527951929	1	-1	1	-1	1	-1	1	-1	1	1	-1	1	1	1	1	1	-1	1	1	1	1	1	1	1	-1	1	1	-1	1	1	-1	1	-1	1	1	-1	-1	1	1	-1	-1	1	-1	1	-1	1	1
BobWhite_c27519_173	7B	151327547	1	1	1	1	1	-1	1	1	1	1	1	1	1	1	1	1	1	1	1	1	1	1	1	-1	1	1	1	1	-1	1	1	1	1	1	-1	1	1	1	1	1	1	1	1	1	1	1	-1
BobWhite_c27751_206	4B	620058714	1	-1	-1	1	1	-1	1	1	1	-1	-1	1	1	1	-1	1	1	1	-1	-1	1	1	1	1	-1	-1	1	1	1	1	1	-1	1	1	-1	1	-1	-1	1	-1	-1	-1	-1	-1	1	-1	1
BobWhite_c27885_197	5B	462127639	1	1	1	1	1	1	1	1	-1	1	1	1	1	-1	1	1	1	1	1	1	1	1	1	1	-1	1	1	1	1	1	1	1	1	1	1	1	1	1	1	1	1	1	-1	1	-1	1	-1
BobWhite_c27944_234	Unk	790	-1	-1	-1	-1	-1	-1	-1	-1	-1	-1	-1	-1	-1	-1	-1	-1	1	-1	-1	-1	-1	-1	-1	-1	-1	-1	-1	-1	-1	-1	-1	-1	-1	-1	-1	-1	-1	-1	-1	-1	-1	-1	-1	-1	-1	-1	-1
BobWhite_c27991_64	3B	264165442	1	1	1	1	-1	1	1	-1	1	1	1	1	1	1	1	1	1	1	1	1	1	1	1	-1	1	1	1	1	-1	1	1	1	1	1	1	1	-1	1	1	1	1	1	1	1	-1	1	1
BobWhite_c28058_232	7B	702233767	-1	1	-1	1	-1	-1	1	-1	-1	1	-1	-1	-1	1	-1	-1	-1	-1	-1	1	1	-1	-1	1	-1	-1	-1	-1	-1	1	-1	-1	-1	1	-1	-1	-1	-1	-1	1	1	1	NA	-1	-1	-1	-1
BobWhite_c28090_175	3B	25276429	-1	1	-1	-1	1	-1	-1	1	1	1	-1	-1	1	-1	1	-1	-1	-1	1	-1	-1	-1	-1	-1	1	-1	-1	-1	-1	1	1	-1	1	1	1	1	1	1	1	-1	-1	1	-1	-1	-1	-1	-1
BobWhite_c28137_293	4A	718866232	1	1	1	1	1	-1	1	1	1	-1	1	1	-1	1	-1	1	1	1	1	-1	1	1	1	1	NA	1	1	1	1	1	1	1	1	1	1	1	1	1	1	1	1	1	1	1	-1	1	1
BobWhite_c2822_228	2B	799575996	1	-1	1	-1	-1	1	1	1	1	-1	1	1	-1	-1	-1	1	1	-1	1	1	-1	-1	1	-1	1	1	1	1	-1	-1	1	1	-1	-1	1	1	1	1	1	1	1	1	1	1	1	1	1
BobWhite_c28250_220	2A	731157008	1	1	1	1	1	1	-1	-1	-1	1	1	1	-1	1	1	1	-1	1	1	1	1	1	-1	1	-1	1	1	1	1	1	1	1	-1	1	1	-1	1	1	1	-1	-1	1	1	1	1	1	1
BobWhite_c28295_256	1A	11663943	1	-1	-1	1	1	1	1	1	1	1	1	1	-1	1	1	1	1	1	1	1	1	1	1	1	1	1	1	1	1	1	1	1	1	1	1	1	1	1	1	1	1	1	1	1	1	1	1
BobWhite_c2830_327	5A	657061985	1	-1	-1	-1	-1	-1	-1	1	-1	-1	1	-1	1	-1	-1	-1	-1	-1	-1	-1	-1	-1	-1	-1	-1	-1	-1	-1	-1	-1	-1	-1	1	-1	-1	1	-1	-1	-1	-1	-1	1	NA	-1	-1	-1	1
BobWhite_c28333_454	5D	479361053	-1	-1	-1	-1	1	-1	-1	1	-1	-1	-1	-1	-1	-1	-1	-1	-1	-1	-1	-1	-1	-1	-1	-1	1	-1	-1	-1	-1	-1	-1	1	-1	-1	-1	-1	-1	-1	-1	-1	-1	-1	-1	1	-1	-1	-1
BobWhite_c28409_271	6B	635175572	-1	-1	1	-1	-1	1	-1	1	-1	1	-1	-1	-1	-1	-1	-1	-1	-1	-1	-1	-1	1	1	-1	1	-1	-1	-1	-1	-1	-1	1	1	-1	1	-1	-1	1	1	-1	1	-1	1	1	1	1	-1
BobWhite_c28409_462	6B	635175381	1	1	1	1	1	1	1	1	1	1	1	1	1	1	1	1	1	1	1	1	1	-1	1	1	1	1	1	1	1	1	1	1	-1	1	1	1	1	1	1	1	1	1	1	1	1	1	1
BobWhite_c28819_517	2A	556987610	1	-1	1	1	-1	-1	1	1	1	1	1	-1	1	1	1	1	1	1	1	1	1	1	1	1	-1	1	1	1	1	1	1	1	1	1	1	1	1	1	1	1	1	-1	1	1	1	1	1
BobWhite_c2892_211	7B	721207746	1	-1	-1	-1	-1	-1	1	-1	1	-1	1	-1	1	1	-1	-1	1	-1	-1	-1	1	1	1	1	1	1	-1	-1	1	-1	-1	-1	1	-1	-1	-1	-1	-1	1	1	1	-1	-1	-1	-1	-1	-1
BobWhite_c28950_147	3A	431128248	-1	1	-1	-1	-1	1	-1	-1	-1	1	-1	-1	1	-1	1	1	-1	-1	1	-1	1	1	1	-1	-1	-1	-1	1	1	-1	-1	1	-1	-1	1	-1	-1	-1	NA	-1	-1	1	-1	-1	-1	-1	-1
BobWhite_c28958_178	5B	287797121	-1	-1	-1	-1	-1	-1	-1	-1	-1	-1	-1	-1	-1	-1	-1	-1	-1	-1	-1	-1	-1	-1	-1	-1	-1	-1	-1	-1	-1	-1	-1	-1	-1	-1	-1	1	-1	-1	-1	-1	-1	-1	1	-1	-1	-1	-1
BobWhite_c29014_449	3A	727072140	1	1	1	1	1	1	1	1	1	1	-1	1	1	1	1	1	1	-1	1	1	1	1	-1	1	1	1	-1	-1	1	-1	1	1	1	1	1	1	-1	-1	1	1	1	1	1	1	-1	-1	1
BobWhite_c294_450	Unk	800	-1	-1	1	1	-1	-1	1	-1	-1	-1	-1	-1	-1	-1	-1	1	-1	-1	1	-1	1	-1	1	-1	-1	1	1	-1	1	-1	-1	1	-1	1	1	-1	-1	-1	-1	1	-1	-1	-1	-1	-1	-1	1
BobWhite_c29596_649	2B	715601569	-1	1	-1	1	-1	1	-1	-1	-1	-1	-1	-1	1	-1	-1	-1	-1	-1	-1	-1	1	1	-1	-1	NA	1	1	1	1	-1	-1	-1	-1	1	-1	-1	-1	-1	-1	-1	-1	-1	NA	1	-1	-1	-1
BobWhite_c29659_339	1B	154598791	-1	-1	-1	-1	-1	-1	-1	-1	-1	-1	-1	-1	1	-1	-1	1	-1	1	1	-1	-1	-1	-1	-1	-1	-1	-1	-1	-1	-1	-1	-1	-1	-1	-1	-1	-1	-1	-1	-1	-1	-1	-1	-1	-1	-1	-1
BobWhite_c29689_288	5B	447396707	1	1	1	1	1	1	1	1	1	1	1	1	1	-1	1	1	1	1	1	1	1	1	1	1	1	1	1	1	1	1	1	1	1	1	1	1	1	1	1	1	1	1	-1	1	1	1	-1
BobWhite_c29826_602	3A	651627599	1	-1	-1	1	1	1	1	-1	1	1	1	1	1	-1	-1	1	1	1	1	-1	-1	1	-1	1	1	-1	1	-1	1	1	1	-1	1	1	1	1	1	1	-1	1	1	1	1	1	1	1	-1
BobWhite_c2988_2161	2B	33841462	-1	-1	-1	-1	1	-1	-1	1	1	-1	-1	-1	1	-1	-1	-1	-1	-1	-1	-1	-1	-1	-1	-1	1	-1	-1	-1	-1	-1	-1	-1	-1	-1	-1	-1	-1	-1	-1	-1	-1	-1	-1	-1	1	-1	-1
BobWhite_c29908_113	1A	500980908	NA	1	-1	-1	-1	-1	-1	-1	-1	-1	-1	1	-1	-1	-1	1	-1	1	1	-1	1	-1	1	-1	1	-1	1	-1	-1	-1	-1	-1	-1	-1	-1	-1	-1	-1	NA	1	1	-1	-1	-1	-1	-1	-1
BobWhite_c30138_69	7D	20040734	1	-1	1	-1	-1	1	1	1	1	1	-1	1	-1	1	-1	1	-1	1	1	-1	1	1	-1	1	1	1	1	1	1	1	1	-1	1	1	1	1	1	1	-1	-1	-1	1	NA	-1	-1	-1	1
BobWhite_c30423_262	6B	493511559	1	1	1	1	1	-1	1	-1	1	1	1	1	1	1	1	1	1	1	1	1	1	1	-1	1	1	1	1	1	1	1	1	-1	1	1	1	-1	1	1	-1	-1	-1	1	1	1	1	1	1
BobWhite_c30461_131	7A	647933727	-1	-1	-1	-1	-1	1	-1	1	1	-1	1	-1	1	-1	-1	1	1	1	-1	-1	-1	-1	-1	-1	1	-1	-1	1	-1	-1	-1	1	1	-1	-1	-1	-1	-1	1	1	1	-1	-1	-1	-1	-1	-1
BobWhite_c30545_131	Unk	810	-1	-1	-1	-1	-1	-1	-1	-1	1	-1	-1	-1	-1	-1	-1	-1	-1	-1	-1	-1	-1	-1	1	1	-1	-1	-1	-1	-1	-1	-1	-1	-1	-1	-1	-1	-1	-1	-1	-1	-1	-1	-1	-1	-1	-1	-1
BobWhite_c30582_103	7A	667211553	-1	-1	1	1	-1	1	-1	-1	-1	1	1	-1	-1	-1	1	-1	-1	-1	-1	1	-1	-1	1	-1	-1	1	-1	-1	-1	1	-1	1	-1	1	-1	-1	1	-1	-1	1	1	-1	1	1	-1	-1	-1
BobWhite_c30622_180	6B	129303376	1	-1	-1	-1	-1	-1	1	1	-1	-1	-1	-1	1	1	1	-1	1	1	-1	1	-1	-1	-1	-1	-1	-1	-1	1	-1	1	1	1	-1	-1	1	1	1	1	-1	1	1	-1	-1	-1	1	-1	-1
BobWhite_c31067_242	7A	4892552	-1	1	-1	1	-1	-1	-1	-1	-1	-1	-1	-1	-1	-1	-1	-1	-1	-1	-1	-1	-1	-1	-1	-1	-1	-1	-1	-1	-1	-1	-1	-1	-1	-1	-1	-1	-1	-1	-1	-1	-1	-1	-1	-1	-1	-1	1
BobWhite_c31155_350	1A	292078341	-1	-1	-1	-1	-1	-1	-1	-1	-1	-1	-1	-1	-1	-1	-1	1	-1	1	1	-1	-1	-1	-1	-1	-1	-1	-1	-1	-1	-1	-1	-1	-1	-1	-1	-1	-1	-1	-1	-1	-1	-1	-1	-1	-1	-1	-1
BobWhite_c31163_694	2A	746682372	-1	-1	-1	-1	1	-1	-1	-1	-1	-1	-1	-1	-1	-1	-1	-1	-1	-1	-1	-1	-1	-1	-1	-1	1	-1	-1	-1	-1	-1	-1	-1	-1	-1	-1	-1	-1	-1	-1	-1	-1	-1	-1	-1	-1	1	1
BobWhite_c31322_391	1B	666258380	-1	-1	-1	-1	-1	1	-1	-1	-1	-1	-1	-1	-1	1	-1	-1	-1	-1	-1	1	-1	-1	-1	1	-1	-1	-1	-1	-1	-1	1	-1	1	-1	1	-1	-1	1	-1	1	1	-1	-1	-1	-1	-1	1
BobWhite_c31500_144	3A	650041509	1	1	1	1	1	1	1	-1	1	1	1	1	1	1	-1	1	1	1	1	-1	1	1	1	1	1	1	1	1	1	1	1	-1	1	1	1	1	1	1	-1	1	1	1	1	1	1	1	1
BobWhite_c31523_130	2B	457343204	-1	-1	-1	-1	-1	-1	-1	-1	-1	1	-1	-1	-1	-1	1	-1	-1	-1	-1	-1	-1	-1	-1	-1	1	-1	-1	-1	-1	-1	1	-1	-1	-1	1	-1	-1	-1	-1	-1	-1	-1	-1	-1	-1	-1	-1
BobWhite_c31547_236	2B	483681094	1	1	1	1	1	1	1	1	1	-1	1	1	1	1	-1	1	1	1	1	1	1	1	1	1	1	1	1	1	1	1	-1	1	1	1	-1	1	1	1	1	1	1	1	1	1	1	1	1
BobWhite_c31565_576	5A	528114443	1	1	1	1	1	1	-1	1	1	1	1	1	1	1	1	1	1	1	1	1	1	1	1	1	1	1	1	1	1	1	-1	1	1	1	1	1	-1	1	1	1	1	1	1	1	1	1	1
BobWhite_c31565_664	5D	415617402	1	1	1	1	1	1	-1	1	1	1	1	1	1	1	1	1	1	1	1	1	1	1	1	1	1	1	1	1	1	1	-1	1	1	1	1	1	-1	1	1	1	1	1	1	1	1	1	1
BobWhite_c31673_296	2A	709624934	1	1	1	1	1	1	-1	1	-1	1	1	-1	1	1	1	1	-1	1	1	1	1	1	1	1	1	1	1	1	1	1	1	1	1	1	1	1	1	1	1	1	1	-1	-1	1	-1	1	1
BobWhite_c317_1777	3A	84189299	1	1	1	1	1	1	1	1	1	1	1	1	1	1	1	1	1	1	1	1	1	1	1	1	1	1	1	1	1	1	1	1	1	1	1	1	1	1	1	-1	-1	1	1	1	1	1	1
BobWhite_c3194_125	6B	637024384	1	1	-1	-1	1	-1	1	-1	1	-1	1	1	1	1	1	1	1	1	1	-1	1	-1	-1	1	-1	-1	-1	1	1	1	1	-1	-1	1	-1	1	1	-1	-1	1	-1	1	-1	-1	-1	-1	1
BobWhite_c32217_147	4A	71253494	NA	1	1	1	1	1	1	1	1	1	1	-1	1	1	1	1	1	1	1	-1	1	-1	1	1	1	1	1	1	1	1	1	1	1	1	1	1	1	1	1	1	1	-1	1	1	1	1	-1
BobWhite_c32226_104	2B	180822839	-1	-1	-1	-1	-1	1	-1	-1	-1	-1	-1	-1	1	-1	-1	-1	-1	-1	-1	-1	1	-1	-1	-1	-1	-1	-1	-1	-1	-1	-1	-1	-1	-1	-1	-1	-1	-1	-1	1	-1	-1	-1	-1	-1	-1	-1
BobWhite_c32319_268	Unk	820	-1	-1	1	-1	1	1	1	1	1	-1	-1	1	-1	-1	-1	1	1	1	1	-1	1	1	1	1	-1	-1	-1	1	1	-1	1	-1	-1	-1	-1	1	-1	1	1	1	1	-1	1	1	-1	1	-1
BobWhite_c32319_313	Unk	830	-1	-1	1	-1	1	1	1	1	1	-1	-1	1	-1	-1	-1	1	1	1	1	-1	1	1	1	1	1	-1	-1	1	1	-1	1	-1	-1	-1	-1	1	-1	1	1	1	1	-1	1	1	-1	1	1
BobWhite_c32336_198	2B	736245379	1	1	1	1	1	1	-1	-1	-1	1	1	1	-1	1	1	1	-1	1	1	1	1	1	-1	1	-1	1	1	1	1	1	1	1	-1	1	1	-1	1	1	1	-1	-1	1	1	1	1	1	1
BobWhite_c32336_504	2A	737047895	1	1	1	1	1	1	-1	-1	-1	1	1	1	-1	1	1	1	-1	1	1	1	1	1	-1	1	-1	1	1	1	1	1	1	1	-1	1	1	-1	1	1	1	-1	-1	1	1	1	1	1	1
BobWhite_c32347_219	7A	708145187	-1	-1	1	-1	-1	1	1	-1	-1	-1	-1	-1	-1	-1	-1	1	-1	-1	-1	-1	-1	-1	-1	-1	-1	-1	-1	-1	-1	-1	-1	-1	-1	-1	-1	-1	-1	-1	-1	1	1	-1	-1	-1	-1	1	-1
BobWhite_c32372_186	6A	568506927	1	-1	1	1	1	1	1	1	1	1	1	1	1	1	1	1	1	1	1	1	-1	1	1	1	1	1	1	1	1	1	-1	1	1	1	1	1	1	1	1	1	1	1	1	1	1	1	1
BobWhite_c3259_96	4A	724855754	1	-1	-1	1	-1	-1	-1	-1	1	1	1	-1	-1	1	1	1	-1	1	1	1	1	1	-1	1	1	1	1	1	1	1	1	1	1	1	1	1	1	1	1	-1	-1	1	1	1	1	1	-1
BobWhite_c32659_88	1B	422555107	1	1	1	1	1	1	1	1	1	1	1	-1	1	1	1	1	1	-1	1	1	1	1	1	1	1	1	1	-1	1	1	1	1	1	1	1	1	1	1	1	1	1	1	1	1	1	1	1
BobWhite_c3269_141	7B	566479879	-1	-1	-1	-1	-1	-1	-1	-1	-1	-1	-1	-1	-1	-1	-1	-1	-1	-1	-1	-1	1	-1	-1	-1	-1	-1	-1	-1	-1	-1	-1	-1	1	-1	-1	-1	-1	-1	-1	-1	-1	1	-1	-1	-1	-1	1
BobWhite_c3269_191	7B	566479929	-1	-1	-1	-1	-1	-1	-1	-1	-1	-1	-1	-1	-1	-1	-1	-1	-1	-1	-1	-1	1	-1	-1	-1	-1	-1	-1	-1	-1	-1	-1	-1	NA	-1	-1	-1	-1	-1	-1	-1	-1	NA	-1	-1	-1	-1	1
BobWhite_c32864_250	3B	604774016	1	1	1	1	-1	-1	1	1	1	1	1	1	-1	-1	1	1	1	-1	1	-1	1	-1	1	-1	1	1	NA	1	1	1	-1	1	-1	1	-1	1	-1	1	1	1	1	1	1	1	-1	-1	1
BobWhite_c32883_84	7A	731271409	-1	1	-1	-1	-1	-1	-1	-1	1	-1	-1	-1	-1	-1	-1	-1	-1	-1	-1	-1	-1	-1	-1	-1	1	-1	-1	1	-1	-1	-1	1	-1	1	1	1	-1	1	-1	1	1	-1	1	1	1	1	-1
BobWhite_c32911_243	6B	255268901	1	1	1	1	1	1	1	1	1	1	1	1	1	1	1	1	-1	-1	1	1	1	-1	1	1	1	1	1	1	1	1	1	1	-1	1	1	1	1	-1	1	1	1	1	1	-1	1	1	1
BobWhite_c32938_264	2B	715599509	1	-1	1	-1	1	-1	1	1	1	1	1	1	-1	1	1	1	1	1	1	1	-1	-1	1	1	-1	-1	-1	-1	-1	1	1	1	1	-1	1	1	1	1	1	1	1	1	NA	-1	1	1	1
BobWhite_c332_340	3D	604360566	1	1	1	1	1	1	1	1	1	1	1	1	1	1	1	1	1	1	1	1	1	1	1	1	1	1	-1	1	1	1	1	1	1	1	1	1	-1	-1	1	1	1	1	1	-1	1	1	1
BobWhite_c33208_98	1A	588903530	-1	-1	-1	NA	-1	-1	-1	-1	-1	-1	1	-1	-1	NA	-1	-1	-1	-1	NA	-1	-1	1	-1	1	-1	-1	-1	-1	-1	-1	-1	-1	1	-1	-1	-1	-1	-1	-1	-1	-1	-1	-1	-1	-1	-1	-1
BobWhite_c33227_82	6B	640908067	-1	-1	1	-1	-1	-1	-1	-1	-1	-1	-1	-1	-1	-1	-1	-1	-1	-1	-1	-1	-1	-1	-1	-1	-1	-1	-1	-1	-1	-1	-1	-1	-1	-1	1	-1	-1	-1	-1	-1	-1	-1	-1	-1	1	1	-1
BobWhite_c33333_54	2A	516432188	-1	-1	-1	-1	-1	-1	-1	-1	-1	1	-1	-1	-1	-1	1	-1	1	-1	-1	-1	-1	-1	-1	-1	-1	-1	-1	-1	-1	-1	1	-1	-1	-1	1	-1	-1	-1	-1	-1	-1	-1	-1	-1	-1	-1	-1
BobWhite_c33464_133	2B	767176665	1	1	-1	1	-1	-1	-1	-1	-1	1	-1	-1	1	1	1	-1	-1	-1	-1	1	-1	-1	-1	-1	1	1	NA	-1	1	1	-1	1	1	1	1	-1	1	-1	-1	-1	-1	1	NA	-1	1	-1	1
BobWhite_c3351_329	7D	5378548	1	-1	-1	1	-1	-1	-1	-1	1	-1	1	-1	-1	1	-1	1	-1	1	1	1	1	1	-1	1	-1	1	1	1	1	1	1	1	1	1	1	1	1	1	1	-1	-1	1	1	1	-1	1	-1
BobWhite_c33756_74	1D	10383022	-1	1	1	-1	1	1	-1	-1	-1	1	1	-1	-1	1	1	1	1	1	1	-1	-1	1	1	-1	-1	1	1	1	-1	-1	1	1	1	-1	1	1	1	-1	1	1	1	1	1	-1	-1	1	1
BobWhite_c33778_146	5D	559901489	-1	-1	-1	-1	1	-1	-1	-1	1	-1	-1	-1	-1	-1	-1	-1	-1	-1	-1	-1	-1	-1	-1	-1	-1	-1	-1	-1	-1	-1	-1	-1	-1	-1	-1	-1	-1	-1	-1	-1	-1	1	-1	-1	-1	-1	1
BobWhite_c3392_749	6A	585493605	-1	-1	-1	-1	-1	-1	-1	-1	-1	-1	-1	-1	-1	-1	-1	-1	-1	-1	-1	-1	-1	-1	-1	-1	-1	-1	-1	-1	-1	-1	-1	-1	-1	-1	-1	-1	-1	-1	-1	-1	-1	-1	-1	-1	-1	-1	-1
BobWhite_c33990_190	5B	508258172	1	1	1	1	1	1	-1	1	1	1	1	1	1	1	1	1	1	1	1	1	1	1	1	1	1	1	1	1	1	1	-1	1	1	1	1	1	-1	1	1	1	1	1	1	1	1	1	1
BobWhite_c34068_833	7B	701302097	1	1	1	1	1	1	1	1	1	1	1	1	1	1	1	1	1	1	1	1	1	1	1	1	1	1	1	1	1	1	1	1	1	1	1	1	1	1	1	1	-1	1	1	1	1	1	1
BobWhite_c34125_183	1B	676271684	-1	-1	-1	-1	-1	1	-1	-1	1	-1	1	-1	1	-1	-1	-1	-1	1	-1	-1	-1	-1	1	-1	-1	-1	-1	1	-1	-1	-1	-1	-1	-1	-1	-1	-1	-1	-1	-1	-1	-1	-1	-1	-1	-1	-1
BobWhite_c34233_205	2B	453272780	1	1	1	1	1	1	1	1	1	-1	1	1	1	1	-1	1	-1	1	1	1	1	1	1	1	-1	1	NA	1	1	1	-1	1	1	1	-1	1	1	1	1	1	1	1	1	1	1	1	1
BobWhite_c3428_233	2A	733394864	-1	-1	-1	-1	-1	-1	1	1	1	-1	-1	-1	1	-1	-1	-1	1	-1	-1	-1	-1	-1	1	-1	1	-1	-1	-1	-1	-1	-1	-1	1	-1	-1	1	-1	-1	-1	1	1	-1	-1	-1	-1	-1	-1
BobWhite_c34548_96	3A	522058989	1	1	1	1	1	1	-1	1	-1	1	-1	-1	1	1	1	1	1	1	1	1	1	1	1	1	1	1	1	1	1	1	-1	1	-1	-1	1	1	-1	1	NA	1	1	1	1	1	1	1	1
BobWhite_c34551_714	7A	83542752	1	1	1	1	-1	1	-1	1	1	1	-1	1	-1	1	1	1	1	1	-1	1	-1	1	1	1	1	1	1	-1	1	-1	-1	1	-1	-1	1	1	1	-1	1	-1	-1	1	1	1	1	1	1
BobWhite_c34650_141	5B	427248295	-1	1	1	1	1	1	1	1	1	1	1	1	1	1	1	1	1	1	1	1	-1	1	1	1	-1	1	1	1	1	1	1	1	1	1	1	1	1	1	1	1	1	1	1	1	1	1	1
BobWhite_c34650_78	5B	427248358	1	-1	-1	-1	-1	-1	-1	-1	-1	-1	-1	-1	-1	-1	-1	-1	-1	-1	-1	-1	1	-1	-1	-1	1	-1	-1	-1	-1	-1	-1	-1	-1	-1	-1	-1	-1	-1	-1	-1	-1	-1	-1	-1	-1	-1	-1
BobWhite_c34759_227	5D	454805715	1	1	1	1	1	1	1	1	1	1	1	1	1	1	1	1	-1	1	1	1	1	1	1	1	1	1	1	1	1	1	1	1	1	-1	1	1	1	1	1	1	1	1	1	1	1	1	1
BobWhite_c34770_148	7A	8895430	1	-1	1	-1	1	1	1	1	1	1	1	1	1	1	1	1	1	1	1	1	1	1	1	1	1	1	1	1	1	1	1	1	1	1	1	1	1	1	1	1	1	1	1	1	1	1	-1
BobWhite_c34798_184	6D	462201735	1	1	1	1	1	1	-1	1	1	-1	1	-1	1	1	1	-1	-1	1	-1	1	-1	1	1	-1	-1	1	1	-1	-1	1	-1	-1	1	1	1	1	1	1	-1	1	1	1	1	1	-1	1	-1
BobWhite_c34866_232	3A	72488559	1	1	1	1	1	1	1	1	1	1	1	1	1	1	1	1	1	1	1	1	1	1	1	1	-1	1	1	1	1	1	1	1	1	1	1	1	1	1	1	1	1	1	1	1	1	1	1
BobWhite_c34920_228	6B	249498169	1	1	1	1	1	1	1	1	1	1	1	1	1	1	1	1	-1	-1	1	1	1	-1	1	1	1	1	1	1	1	1	1	1	-1	1	1	1	1	-1	1	1	1	1	1	-1	1	1	1
BobWhite_c3506_1151	6B	705383961	-1	-1	-1	-1	1	1	-1	-1	-1	-1	-1	-1	-1	-1	-1	-1	1	1	-1	-1	-1	-1	1	-1	-1	-1	-1	-1	-1	-1	-1	-1	-1	-1	-1	-1	-1	-1	-1	1	1	1	1	1	-1	-1	1
BobWhite_c3506_1559	6D	462631543	-1	-1	-1	-1	1	1	-1	-1	-1	-1	-1	-1	-1	-1	-1	-1	1	1	-1	-1	-1	-1	1	-1	-1	-1	-1	-1	-1	-1	-1	-1	-1	-1	-1	-1	-1	-1	-1	1	1	1	1	1	-1	-1	1
BobWhite_c35093_176	3D	606881821	1	-1	-1	-1	1	1	1	1	1	-1	1	1	1	-1	1	-1	1	1	1	1	-1	1	1	1	-1	-1	-1	-1	1	1	1	-1	-1	1	1	1	1	1	1	-1	-1	1	-1	-1	-1	1	1
BobWhite_c3515_753	Unk	840	-1	-1	-1	-1	-1	-1	-1	-1	-1	-1	-1	-1	-1	1	-1	-1	-1	-1	-1	-1	-1	-1	-1	-1	-1	-1	-1	-1	-1	-1	-1	-1	-1	-1	-1	-1	-1	-1	-1	1	1	-1	-1	-1	-1	-1	-1
BobWhite_c35150_107	2B	731609585	-1	-1	-1	-1	-1	-1	-1	-1	1	-1	1	-1	-1	1	-1	-1	-1	1	-1	1	-1	-1	1	-1	-1	-1	-1	-1	-1	-1	-1	-1	1	-1	-1	-1	-1	-1	1	-1	-1	-1	NA	-1	1	-1	-1
BobWhite_c35249_110	3B	487882549	-1	-1	-1	-1	-1	-1	-1	-1	-1	-1	-1	-1	-1	-1	-1	-1	-1	-1	-1	-1	-1	-1	-1	-1	1	-1	-1	-1	-1	-1	1	-1	1	-1	-1	-1	-1	-1	1	1	1	1	-1	-1	-1	-1	-1
BobWhite_c35303_192	3A	134245071	1	-1	1	1	1	1	1	1	-1	1	1	1	1	1	-1	1	1	1	1	1	1	1	1	1	1	1	1	1	1	1	1	-1	1	1	-1	1	1	1	1	1	1	1	1	1	1	1	1
BobWhite_c35700_56	2A	104028284	-1	-1	-1	-1	-1	1	-1	-1	-1	-1	-1	-1	1	-1	-1	-1	-1	-1	-1	-1	1	-1	-1	-1	-1	-1	-1	-1	-1	-1	-1	-1	-1	-1	-1	-1	-1	-1	-1	1	-1	-1	-1	-1	-1	-1	-1
BobWhite_c36054_53	5B	279097462	1	1	1	1	1	1	1	1	1	1	1	1	1	1	-1	1	1	1	1	1	1	1	1	1	1	1	1	1	1	1	1	1	1	1	-1	-1	1	1	1	1	1	1	-1	1	1	1	1
BobWhite_c36154_81	5D	528144964	1	1	1	-1	1	1	1	1	1	1	1	1	-1	1	-1	1	-1	-1	1	-1	1	1	1	-1	1	-1	1	-1	1	-1	1	1	1	1	-1	1	-1	-1	1	1	1	1	-1	-1	1	-1	-1
BobWhite_c362_597	Unk	222089336	-1	-1	-1	-1	-1	-1	1	1	-1	-1	-1	-1	1	1	1	1	-1	1	1	NA	1	1	1	-1	-1	-1	-1	1	-1	-1	-1	-1	-1	-1	1	-1	-1	-1	-1	-1	-1	-1	1	-1	-1	-1	1
BobWhite_c36415_378	6A	405664893	1	1	1	1	1	1	1	1	1	-1	1	1	1	1	1	1	1	1	1	1	1	1	1	1	-1	1	1	1	1	1	1	1	1	1	1	1	1	1	1	1	1	1	1	1	-1	1	1
BobWhite_c36416_56	6B	573689465	-1	-1	1	1	-1	-1	-1	-1	-1	-1	-1	-1	-1	-1	-1	-1	-1	-1	-1	1	-1	-1	-1	-1	-1	1	1	-1	-1	-1	-1	-1	-1	-1	1	-1	-1	-1	-1	-1	-1	-1	-1	-1	1	1	-1
BobWhite_c3644_491	2A	87891249	-1	-1	1	-1	1	-1	-1	1	-1	-1	-1	1	-1	-1	-1	-1	1	-1	-1	-1	-1	-1	-1	-1	1	-1	-1	-1	-1	-1	-1	-1	1	-1	-1	-1	-1	-1	-1	-1	-1	-1	-1	-1	-1	-1	-1
BobWhite_c3675_788	5A	609813956	1	1	1	1	1	1	1	1	1	1	1	1	NA	1	1	1	1	-1	1	1	1	1	1	1	1	1	1	1	1	1	-1	1	1	1	1	1	-1	1	1	1	1	1	1	1	-1	1	1
BobWhite_c36862_84	Unk	850	-1	-1	-1	-1	-1	1	1	1	-1	-1	-1	-1	-1	-1	-1	1	-1	1	1	-1	-1	-1	-1	1	-1	-1	1	1	1	-1	-1	1	-1	-1	1	-1	1	-1	-1	-1	-1	1	-1	-1	-1	-1	-1
BobWhite_c36911_355	Unk	860	-1	-1	-1	-1	-1	-1	-1	-1	-1	-1	-1	-1	-1	-1	-1	-1	1	1	-1	-1	-1	1	-1	-1	-1	-1	-1	-1	-1	-1	-1	-1	1	-1	-1	-1	-1	1	-1	-1	-1	-1	-1	1	-1	-1	-1
BobWhite_c36944_167	5B	511072603	1	1	1	1	1	1	-1	1	1	1	1	1	1	1	1	1	1	1	1	1	1	1	1	1	1	1	1	1	1	1	-1	1	1	1	1	1	-1	1	1	1	1	1	1	1	1	1	1
BobWhite_c37076_229	5A	664800745	-1	-1	-1	-1	-1	-1	1	1	-1	-1	1	1	-1	-1	-1	-1	1	-1	-1	-1	-1	-1	-1	-1	-1	-1	-1	-1	-1	-1	-1	1	-1	-1	-1	1	1	-1	-1	1	1	-1	-1	-1	-1	-1	-1
BobWhite_c3714_659	6D	7740194	-1	-1	-1	-1	-1	1	-1	1	1	-1	-1	-1	-1	-1	-1	-1	-1	-1	-1	-1	-1	-1	-1	-1	-1	-1	1	-1	-1	-1	-1	-1	-1	-1	-1	-1	-1	-1	-1	-1	-1	1	-1	-1	-1	-1	-1
BobWhite_c3721_224	Unk	870	1	1	1	1	1	-1	1	1	1	1	-1	1	-1	1	1	1	1	1	1	1	1	1	-1	-1	1	1	1	1	-1	1	1	-1	1	1	1	1	1	-1	1	1	1	1	1	1	1	1	1
BobWhite_c3721_78	3B	765060200	1	1	1	1	1	-1	1	1	1	1	-1	1	-1	1	1	1	1	1	1	1	1	1	-1	-1	1	1	1	1	-1	1	1	-1	1	1	1	1	1	-1	1	1	1	1	1	1	1	1	1
BobWhite_c37325_92	3A	20712947	1	1	1	-1	-1	1	1	1	1	1	1	1	1	1	-1	1	1	1	1	1	1	1	1	1	1	-1	1	1	1	-1	1	-1	1	1	-1	1	1	-1	1	1	1	1	-1	-1	1	-1	1
BobWhite_c3771_441	1D	141277185	-1	-1	-1	1	-1	-1	1	1	-1	-1	-1	1	-1	-1	-1	1	1	-1	1	-1	1	-1	-1	1	-1	1	1	1	1	-1	1	-1	1	1	-1	-1	-1	-1	1	-1	-1	-1	NA	1	1	-1	1
BobWhite_c37766_677	1A	592313981	-1	-1	-1	-1	-1	-1	-1	-1	-1	-1	1	-1	-1	-1	-1	-1	-1	-1	NA	-1	-1	1	-1	1	-1	-1	-1	-1	-1	-1	-1	-1	1	-1	-1	-1	-1	-1	-1	-1	-1	-1	-1	-1	-1	-1	-1
BobWhite_c37935_124	1A	464796383	1	1	1	1	1	1	1	-1	-1	1	-1	1	1	1	1	1	1	1	1	1	1	1	1	1	1	1	1	1	1	1	1	-1	1	1	1	1	1	1	1	1	1	1	1	1	1	1	1
BobWhite_c38001_528	2B	713675167	-1	1	-1	1	-1	1	-1	-1	-1	-1	-1	-1	1	-1	-1	-1	-1	-1	-1	-1	1	1	-1	-1	-1	1	1	-1	1	-1	-1	-1	-1	1	-1	-1	-1	-1	-1	-1	-1	-1	-1	1	-1	-1	-1
BobWhite_c38001_579	Unk	880	1	1	1	1	1	1	1	1	1	1	1	1	1	1	1	1	-1	1	1	1	1	1	1	1	-1	1	1	1	1	1	1	1	-1	1	1	1	1	1	1	-1	-1	1	1	1	1	1	1
BobWhite_c38079_260	6A	734109	-1	-1	-1	1	-1	1	-1	NA	-1	-1	-1	-1	1	1	-1	-1	-1	NA	1	1	-1	1	-1	-1	-1	1	1	1	1	1	-1	1	-1	1	-1	-1	-1	-1	-1	-1	-1	-1	1	NA	-1	1	1
BobWhite_c38306_307	6B	705836592	-1	1	-1	-1	1	-1	-1	-1	-1	-1	1	-1	-1	1	1	-1	-1	-1	-1	-1	-1	1	-1	-1	-1	-1	-1	-1	-1	-1	-1	-1	-1	-1	-1	-1	-1	1	1	1	1	-1	-1	-1	1	1	1
BobWhite_c38340_243	4B	424062278	-1	1	1	-1	-1	1	-1	-1	-1	-1	1	-1	-1	-1	-1	-1	-1	-1	NA	1	-1	-1	-1	-1	1	-1	-1	-1	-1	-1	-1	-1	-1	-1	-1	-1	-1	-1	-1	1	1	-1	-1	-1	-1	-1	-1
BobWhite_c3871_1596	2D	572082047	-1	1	-1	1	1	-1	-1	-1	-1	-1	-1	-1	-1	1	-1	-1	-1	-1	-1	1	1	1	1	-1	-1	1	1	-1	1	-1	-1	-1	1	1	-1	1	-1	-1	1	-1	-1	1	-1	-1	1	1	-1
BobWhite_c3871_210	2D	572079797	-1	-1	1	-1	-1	-1	-1	-1	-1	-1	-1	-1	-1	-1	-1	-1	1	1	-1	-1	-1	-1	-1	-1	1	-1	-1	-1	-1	-1	-1	-1	1	-1	-1	-1	-1	-1	-1	1	1	-1	-1	-1	-1	-1	-1
BobWhite_c3871_615	2D	572080202	-1	-1	1	-1	-1	-1	-1	-1	-1	-1	-1	-1	-1	-1	-1	-1	1	1	-1	-1	-1	-1	-1	-1	1	-1	-1	-1	-1	-1	-1	-1	1	-1	-1	-1	-1	-1	-1	1	1	-1	-1	-1	-1	-1	-1
BobWhite_c3871_735	2D	572080322	-1	-1	1	-1	-1	-1	-1	-1	-1	-1	-1	-1	-1	-1	-1	-1	1	1	-1	-1	-1	-1	-1	-1	1	-1	-1	-1	-1	-1	-1	-1	1	-1	-1	-1	-1	-1	-1	1	1	-1	-1	-1	-1	-1	-1
BobWhite_c3871_903	Unk	890	1	1	-1	1	1	1	1	1	1	1	1	1	1	1	1	1	-1	-1	1	1	1	1	1	1	-1	1	1	1	1	1	1	1	-1	1	1	1	1	1	1	-1	-1	1	1	1	1	1	1
BobWhite_c38713_202	2D	572080403	-1	-1	1	-1	-1	-1	-1	-1	-1	-1	-1	-1	-1	-1	-1	-1	1	1	-1	-1	-1	-1	-1	-1	1	-1	-1	-1	-1	-1	-1	-1	1	-1	-1	-1	-1	-1	-1	1	1	-1	-1	-1	-1	-1	-1
BobWhite_c38716_323	2A	430951157	-1	-1	1	-1	1	-1	-1	1	-1	-1	1	-1	-1	-1	-1	-1	1	-1	-1	-1	-1	-1	-1	-1	-1	-1	-1	-1	-1	-1	-1	-1	1	-1	-1	-1	-1	-1	-1	1	-1	-1	-1	-1	-1	-1	-1
BobWhite_c38741_108	5D	538166055	-1	-1	-1	-1	-1	-1	-1	-1	-1	1	-1	1	-1	-1	-1	-1	-1	-1	-1	-1	-1	-1	-1	-1	-1	1	-1	-1	-1	-1	1	-1	-1	-1	-1	-1	-1	-1	-1	1	1	-1	1	-1	-1	-1	-1
BobWhite_c38741_305	5D	538165860	-1	-1	-1	-1	-1	-1	-1	-1	-1	1	-1	1	-1	-1	-1	-1	-1	-1	-1	-1	-1	-1	-1	-1	-1	1	-1	-1	-1	-1	1	-1	-1	-1	-1	-1	-1	-1	-1	1	1	-1	1	-1	-1	-1	-1
BobWhite_c38832_153	4A	733696092	-1	-1	1	-1	1	-1	1	1	-1	-1	-1	1	-1	-1	-1	-1	1	-1	-1	-1	-1	-1	-1	-1	-1	-1	-1	-1	-1	-1	-1	-1	-1	-1	-1	-1	-1	-1	-1	1	1	-1	-1	-1	-1	-1	1
BobWhite_c38981_117	1B	688238992	-1	-1	-1	-1	-1	-1	-1	-1	-1	-1	NA	-1	-1	-1	-1	-1	-1	-1	NA	-1	-1	1	-1	1	-1	-1	-1	-1	-1	-1	-1	-1	1	-1	-1	-1	-1	-1	-1	-1	-1	-1	-1	-1	-1	-1	-1
BobWhite_c3902_175	3B	7604686	1	-1	1	-1	-1	-1	1	1	1	-1	1	1	1	1	1	1	1	1	1	1	1	1	1	1	-1	1	1	1	1	1	1	1	-1	1	1	-1	-1	1	-1	1	1	1	-1	1	-1	1	1
BobWhite_c39092_629	1D	470894196	-1	-1	-1	-1	-1	-1	-1	-1	-1	-1	1	-1	-1	-1	-1	-1	-1	-1	-1	-1	1	-1	1	-1	-1	-1	-1	1	-1	-1	-1	-1	-1	-1	-1	-1	-1	-1	-1	-1	-1	-1	-1	-1	-1	-1	-1
BobWhite_c39153_131	1D	69097095	-1	-1	1	-1	-1	-1	-1	-1	-1	-1	-1	-1	1	-1	-1	-1	-1	-1	-1	-1	-1	-1	-1	-1	-1	-1	-1	-1	-1	-1	-1	-1	-1	-1	-1	-1	-1	-1	-1	-1	-1	1	-1	-1	-1	-1	-1
BobWhite_c39599_82	Unk	900	-1	-1	-1	-1	-1	-1	-1	-1	-1	-1	-1	-1	-1	-1	-1	-1	1	-1	-1	-1	-1	-1	-1	-1	-1	-1	-1	-1	-1	-1	-1	-1	-1	-1	-1	-1	-1	-1	-1	-1	-1	-1	-1	-1	-1	-1	-1
BobWhite_c39656_106	1B	589919596	1	1	-1	1	1	1	-1	-1	1	1	1	-1	-1	1	1	-1	-1	-1	-1	-1	1	1	1	1	1	-1	-1	1	1	1	-1	1	-1	1	1	-1	1	1	-1	-1	-1	1	NA	1	-1	1	1
BobWhite_c39769_102	2B	780779177	-1	1	-1	1	-1	-1	-1	-1	-1	1	-1	-1	-1	-1	1	-1	-1	-1	-1	-1	-1	-1	-1	-1	-1	-1	1	-1	-1	1	-1	-1	-1	1	-1	-1	-1	-1	-1	-1	-1	-1	NA	1	-1	-1	-1
BobWhite_c39901_338	1B	658531715	1	1	1	1	1	1	1	1	1	1	-1	1	1	-1	1	1	1	-1	1	1	-1	1	-1	1	1	-1	1	1	1	1	1	1	1	1	1	1	1	1	-1	1	1	1	1	1	1	1	-1
BobWhite_c3995_536	Unk	910	-1	-1	-1	-1	-1	-1	-1	-1	-1	-1	-1	-1	-1	-1	-1	-1	1	-1	-1	-1	-1	-1	-1	-1	-1	-1	-1	-1	-1	-1	-1	-1	-1	-1	-1	-1	-1	-1	-1	-1	-1	-1	-1	-1	-1	-1	-1
BobWhite_c4004_61	5B	41271657	-1	-1	-1	-1	-1	-1	-1	-1	-1	-1	-1	-1	-1	-1	-1	-1	-1	-1	-1	-1	-1	-1	-1	-1	-1	-1	-1	-1	-1	-1	-1	-1	-1	-1	-1	-1	-1	-1	-1	-1	-1	-1	-1	-1	-1	-1	-1
BobWhite_c40087_93	3B	663133091	1	1	1	1	1	-1	1	1	1	-1	1	1	1	1	1	1	1	1	1	-1	1	-1	1	1	-1	1	1	1	1	1	-1	-1	1	1	-1	1	1	1	1	1	1	1	1	1	-1	-1	1
BobWhite_c40244_73	3B	723030848	1	-1	1	1	-1	-1	1	1	-1	1	-1	1	1	1	1	1	-1	1	-1	1	-1	-1	1	1	-1	1	1	1	-1	1	1	1	-1	1	1	1	1	1	1	-1	-1	1	-1	-1	-1	1	1
BobWhite_c40305_243	3B	708516788	-1	-1	-1	-1	1	-1	-1	-1	1	-1	1	-1	-1	-1	-1	-1	1	-1	-1	-1	-1	1	-1	-1	-1	-1	-1	-1	1	-1	-1	-1	1	-1	-1	-1	1	-1	-1	1	1	1	1	1	1	-1	-1
BobWhite_c40424_143	4B	618593515	-1	1	1	-1	-1	1	-1	-1	-1	1	1	-1	-1	-1	1	-1	-1	NA	1	1	-1	-1	-1	-1	1	1	1	-1	-1	-1	-1	1	-1	-1	1	-1	1	1	1	1	1	1	1	1	-1	1	-1
BobWhite_c40449_189	5D	360750607	1	-1	-1	-1	-1	-1	-1	-1	-1	-1	-1	-1	-1	-1	-1	-1	-1	-1	-1	-1	1	-1	-1	-1	1	-1	-1	-1	-1	-1	-1	-1	-1	-1	-1	-1	-1	-1	-1	-1	-1	-1	-1	-1	-1	-1	-1
BobWhite_c40455_116	3B	579452781	-1	-1	-1	-1	1	-1	-1	-1	-1	-1	-1	-1	1	1	-1	-1	-1	1	1	-1	1	1	-1	-1	-1	-1	NA	-1	-1	-1	-1	-1	-1	-1	-1	-1	-1	-1	-1	-1	-1	-1	-1	-1	-1	-1	-1
BobWhite_c40535_218	7A	35770406	1	-1	-1	-1	1	1	1	1	1	-1	1	1	1	1	1	1	-1	1	1	1	1	1	1	1	1	1	1	-1	1	1	1	1	1	1	-1	-1	1	1	1	1	1	1	-1	-1	1	1	1
BobWhite_c4057_365	Unk	36344677	-1	-1	1	-1	1	-1	-1	1	1	-1	1	-1	1	1	1	-1	-1	-1	-1	-1	-1	-1	1	-1	-1	-1	-1	1	-1	1	-1	1	1	-1	-1	-1	1	1	1	-1	-1	-1	-1	-1	-1	1	1
BobWhite_c40583_146	7A	124793329	-1	-1	-1	-1	1	-1	1	-1	-1	1	-1	-1	1	-1	-1	-1	1	1	-1	-1	-1	-1	-1	-1	-1	-1	-1	-1	-1	-1	-1	-1	1	-1	-1	-1	-1	-1	-1	-1	-1	-1	NA	-1	-1	-1	-1
BobWhite_c40602_313	6A	608077889	1	1	1	-1	-1	-1	1	1	-1	1	1	1	1	-1	1	1	-1	-1	1	-1	-1	1	1	-1	1	-1	1	1	-1	1	1	1	1	1	1	1	1	1	1	1	1	1	-1	1	1	1	-1
BobWhite_c40633_308	5A	570934273	-1	-1	-1	-1	-1	1	1	1	-1	1	-1	1	1	-1	1	1	-1	-1	1	1	-1	1	-1	1	1	-1	-1	1	1	1	-1	-1	-1	-1	1	1	-1	1	1	1	1	1	-1	-1	1	1	-1
BobWhite_c41272_159	1A	542825339	-1	-1	-1	1	-1	-1	-1	-1	-1	-1	1	-1	-1	-1	-1	-1	-1	-1	-1	-1	-1	-1	1	-1	-1	1	1	-1	-1	-1	-1	-1	-1	-1	-1	-1	-1	-1	-1	-1	-1	-1	1	1	-1	-1	-1
BobWhite_c41328_265	7B	544138735	1	1	1	1	1	1	1	-1	1	1	1	1	1	1	1	-1	1	1	1	1	1	-1	-1	1	1	1	1	-1	1	1	1	1	1	1	-1	1	1	1	1	1	1	1	1	1	1	1	1
BobWhite_c41356_62	7B	9753267	1	-1	1	-1	-1	-1	1	-1	-1	-1	-1	-1	1	1	-1	1	-1	1	-1	-1	-1	1	-1	-1	-1	-1	-1	1	-1	1	-1	-1	-1	-1	1	-1	-1	-1	-1	1	1	-1	-1	-1	-1	1	1
BobWhite_c41535_52	2B	58979444	1	1	-1	1	1	1	-1	-1	-1	1	1	1	1	1	1	-1	-1	1	-1	1	-1	1	1	-1	1	1	1	1	-1	1	1	1	1	1	1	1	1	1	1	1	1	1	1	1	1	-1	1
BobWhite_c41574_185	6B	46883810	1	-1	-1	-1	-1	1	-1	1	-1	1	1	-1	-1	-1	-1	-1	1	-1	NA	-1	-1	1	-1	1	1	1	1	-1	1	-1	-1	-1	1	1	-1	-1	-1	1	1	-1	1	1	1	-1	-1	1	-1
BobWhite_c41676_137	2A	703106230	1	-1	-1	-1	-1	1	1	-1	-1	1	1	1	1	-1	1	1	1	-1	1	-1	1	-1	-1	1	1	-1	1	-1	-1	1	1	1	-1	-1	1	-1	-1	1	-1	-1	-1	-1	1	1	-1	-1	1
BobWhite_c41725_430	3A	292178959	1	1	-1	1	1	1	1	1	-1	-1	-1	1	1	-1	-1	1	1	1	1	-1	-1	-1	-1	1	1	1	-1	1	1	1	1	-1	1	1	-1	1	1	1	1	1	1	-1	1	-1	-1	-1	-1
BobWhite_c41815_145	7D	110882576	-1	-1	-1	1	-1	-1	-1	-1	-1	-1	1	-1	-1	-1	1	-1	-1	-1	-1	-1	-1	-1	-1	-1	1	-1	1	-1	-1	-1	1	-1	-1	-1	-1	-1	1	1	1	1	1	-1	-1	-1	-1	-1	-1
BobWhite_c41847_333	5B	455168669	1	1	1	1	1	-1	1	-1	1	-1	1	-1	-1	1	1	1	-1	-1	-1	1	-1	-1	-1	-1	-1	-1	1	-1	-1	1	-1	-1	-1	1	1	1	1	1	-1	-1	-1	1	1	1	1	-1	-1
BobWhite_c42102_237	3A	519209987	-1	1	-1	-1	1	1	1	-1	1	-1	1	1	-1	1	1	-1	-1	-1	NA	1	-1	-1	-1	-1	1	-1	-1	-1	-1	-1	1	1	1	1	-1	-1	1	-1	1	-1	-1	-1	-1	-1	1	-1	-1
BobWhite_c42170_144	4A	739038975	-1	1	-1	1	-1	-1	1	-1	-1	-1	-1	-1	-1	-1	-1	1	-1	-1	-1	-1	-1	-1	1	-1	-1	-1	-1	1	1	-1	-1	-1	-1	-1	-1	1	-1	-1	-1	-1	-1	1	-1	-1	-1	1	-1
BobWhite_c42198_254	6A	100238203	-1	1	-1	-1	1	1	-1	1	-1	1	1	-1	-1	1	-1	-1	-1	-1	-1	-1	1	-1	1	-1	-1	-1	-1	-1	-1	-1	-1	1	-1	-1	-1	1	-1	-1	1	1	1	-1	1	-1	-1	-1	-1
BobWhite_c42273_716	5B	510730083	1	1	1	1	1	1	-1	1	1	1	1	1	1	1	1	1	1	1	1	1	1	1	1	1	1	1	1	1	1	1	-1	1	1	1	1	1	-1	1	1	1	1	1	1	1	1	1	1
BobWhite_c4233_180	5A	41414416	-1	-1	-1	-1	-1	-1	-1	-1	1	-1	-1	-1	-1	1	-1	-1	-1	1	1	1	1	1	1	1	-1	-1	-1	-1	-1	-1	-1	-1	1	-1	-1	-1	1	1	-1	-1	-1	-1	1	1	1	-1	1
BobWhite_c42349_99	5A	665471409	1	-1	-1	-1	-1	-1	1	1	-1	-1	-1	1	-1	-1	-1	-1	1	-1	-1	-1	-1	-1	-1	-1	-1	-1	-1	-1	-1	-1	-1	-1	1	-1	-1	-1	-1	-1	-1	-1	-1	-1	-1	-1	-1	-1	-1
BobWhite_c4236_410	1D	229880130	-1	1	-1	1	-1	1	1	1	1	-1	1	1	1	-1	-1	1	1	1	1	-1	1	-1	-1	1	1	-1	NA	1	1	-1	1	-1	1	1	-1	-1	-1	-1	1	-1	-1	-1	NA	-1	1	-1	1
BobWhite_c4256_213	4B	657172059	-1	1	1	1	1	-1	-1	-1	1	1	-1	-1	1	1	1	-1	-1	1	-1	1	1	1	1	1	1	-1	-1	1	1	1	-1	1	-1	-1	-1	1	1	-1	1	-1	-1	1	-1	-1	1	-1	1
BobWhite_c42613_62	7B	59608263	-1	-1	-1	-1	-1	-1	-1	1	1	1	-1	-1	-1	-1	1	1	1	1	-1	-1	-1	1	-1	-1	1	-1	-1	-1	-1	-1	1	-1	-1	-1	-1	-1	1	1	1	-1	-1	-1	NA	-1	1	-1	-1
BobWhite_c4264_200	4A	453298143	1	1	1	1	-1	-1	1	-1	1	-1	-1	1	1	-1	1	1	1	1	1	1	-1	-1	-1	-1	1	1	-1	1	-1	1	1	-1	1	-1	1	1	1	-1	-1	1	1	-1	1	-1	1	1	1
BobWhite_c4264_238	4A	453298105	1	1	1	1	-1	-1	1	-1	1	-1	-1	1	1	-1	1	1	1	1	1	1	-1	-1	-1	-1	1	1	-1	1	-1	1	1	-1	1	-1	1	1	1	-1	-1	1	1	-1	1	-1	1	1	1
BobWhite_c42716_71	1A	547949876	-1	1	1	1	1	1	-1	1	-1	-1	1	-1	1	1	1	1	-1	1	1	-1	1	1	-1	1	-1	1	1	-1	1	-1	-1	1	-1	1	1	-1	1	-1	-1	1	1	1	-1	-1	-1	1	1
BobWhite_c42745_221	6B	462165710	-1	-1	1	-1	-1	1	-1	-1	1	1	-1	-1	-1	-1	-1	-1	-1	-1	-1	-1	-1	-1	1	-1	-1	-1	-1	-1	-1	-1	-1	1	-1	-1	1	1	-1	-1	1	1	1	-1	-1	-1	-1	1	-1
BobWhite_c42781_98	3B	496902276	-1	-1	-1	-1	1	1	-1	1	-1	1	1	1	1	-1	1	-1	1	-1	1	1	1	1	-1	1	1	1	1	-1	1	-1	1	1	1	-1	1	-1	1	-1	1	-1	-1	-1	-1	-1	-1	1	-1
BobWhite_c42875_115	2A	430708804	1	1	-1	1	-1	1	1	-1	1	1	-1	1	1	1	1	1	-1	1	1	1	1	1	1	1	1	1	1	1	1	1	1	1	-1	1	1	1	1	1	1	-1	1	1	1	1	1	1	1
BobWhite_c42974_184	7B	488704345	-1	1	1	1	1	1	1	1	1	1	1	1	1	1	1	1	1	1	1	1	-1	1	1	1	1	1	1	1	1	1	1	1	-1	1	1	1	1	1	1	1	1	1	1	1	1	1	-1
BobWhite_c43_86	5B	663516563	-1	-1	-1	1	-1	-1	-1	-1	-1	-1	-1	-1	-1	-1	-1	-1	1	-1	-1	-1	-1	-1	-1	1	-1	-1	NA	1	-1	1	-1	-1	-1	-1	1	-1	-1	-1	-1	-1	-1	-1	-1	-1	-1	1	-1
BobWhite_c4311_148	4B	570086002	-1	-1	-1	-1	-1	-1	1	1	-1	-1	-1	-1	-1	-1	-1	-1	1	-1	-1	-1	-1	-1	-1	-1	-1	-1	-1	-1	-1	-1	1	-1	1	-1	-1	-1	-1	-1	-1	-1	-1	-1	-1	-1	-1	-1	-1
BobWhite_c43263_180	6B	718920760	1	-1	-1	1	1	1	1	1	1	1	-1	1	-1	1	-1	1	-1	-1	1	1	1	1	1	1	-1	1	1	1	1	1	1	1	1	-1	-1	1	1	-1	-1	1	1	-1	1	1	-1	-1	-1
BobWhite_c4336_127	5A	437926016	1	1	1	1	1	1	1	1	1	-1	1	1	1	1	1	1	1	1	1	1	1	1	1	1	1	1	1	1	1	1	1	-1	1	1	1	1	1	1	-1	1	1	1	1	1	1	1	1
BobWhite_c43557_103	7B	741577105	-1	-1	-1	-1	1	-1	-1	-1	1	-1	-1	-1	1	-1	-1	-1	1	-1	-1	-1	1	-1	-1	-1	1	-1	-1	-1	-1	-1	-1	-1	-1	-1	-1	1	-1	-1	-1	-1	-1	-1	-1	-1	-1	-1	-1
BobWhite_c43681_334	3A	529772784	1	1	1	1	-1	1	1	1	-1	1	-1	1	1	1	1	1	1	1	1	-1	1	1	1	1	-1	1	1	1	1	1	1	1	-1	-1	1	1	1	1	NA	1	1	1	1	1	-1	1	1
BobWhite_c43683_388	5B	507937784	1	1	1	1	1	1	-1	1	1	1	1	1	1	1	1	1	1	1	1	1	1	1	1	1	1	1	1	1	1	1	-1	1	1	1	1	1	-1	1	1	1	1	1	1	1	1	1	1
BobWhite_c43699_393	6A	67058277	1	1	1	1	1	1	1	1	1	1	1	1	1	1	1	1	1	1	1	1	1	1	1	1	-1	-1	-1	1	1	1	1	1	-1	1	1	1	1	1	1	-1	-1	1	1	-1	1	1	1
BobWhite_c43731_313	5D	540347176	1	-1	-1	-1	-1	-1	-1	-1	1	1	-1	-1	-1	-1	-1	-1	1	1	-1	-1	-1	-1	1	1	1	-1	-1	-1	-1	-1	-1	1	-1	1	1	-1	-1	-1	-1	-1	-1	-1	-1	-1	-1	-1	-1
BobWhite_c4375_347	1B	630926690	1	1	-1	1	1	1	-1	-1	1	1	-1	1	1	1	1	-1	1	-1	-1	1	-1	-1	1	-1	1	1	-1	-1	-1	1	1	-1	1	1	-1	1	-1	1	1	1	1	-1	1	1	1	1	-1
BobWhite_c4383_143	5B	69562759	-1	1	-1	-1	1	-1	-1	-1	-1	-1	-1	-1	1	-1	-1	-1	-1	-1	-1	-1	-1	-1	-1	-1	-1	-1	-1	-1	-1	-1	-1	-1	-1	1	-1	1	-1	-1	-1	-1	-1	-1	1	-1	-1	-1	-1
BobWhite_c43880_73	4B	556073900	-1	-1	-1	-1	-1	-1	-1	-1	-1	-1	-1	-1	-1	1	-1	-1	-1	1	-1	-1	-1	-1	-1	-1	-1	-1	-1	-1	-1	-1	-1	-1	-1	-1	-1	-1	-1	-1	-1	-1	-1	-1	-1	-1	-1	-1	-1
BobWhite_c43917_288	1D	420652217	1	-1	-1	1	-1	-1	1	1	1	-1	-1	1	1	-1	-1	1	1	-1	1	-1	1	-1	1	1	-1	-1	1	1	1	1	1	1	1	-1	-1	1	1	-1	1	-1	-1	1	-1	-1	-1	-1	1
BobWhite_c4399_447	7D	528133369	-1	1	1	-1	1	-1	1	-1	-1	1	1	-1	-1	1	1	-1	-1	-1	NA	1	1	-1	-1	1	-1	1	1	-1	-1	-1	1	-1	-1	1	1	-1	1	1	-1	1	1	-1	-1	-1	1	1	1
BobWhite_c44175_495	2B	251373054	1	1	-1	1	-1	1	1	-1	1	1	-1	1	1	1	1	1	-1	1	1	1	1	1	1	1	1	1	1	1	1	1	1	1	-1	1	1	1	1	1	1	-1	1	1	1	1	-1	1	1
BobWhite_c44224_71	1A	238680803	1	1	1	1	1	1	1	1	1	1	1	1	1	1	1	-1	1	-1	-1	1	1	1	1	1	1	1	1	1	1	1	1	1	1	1	1	1	1	1	1	1	1	1	1	1	1	1	1
BobWhite_c44404_312	7B	17656905	1	1	1	-1	-1	-1	1	1	1	1	1	1	1	1	1	1	-1	1	1	-1	1	1	1	1	1	-1	-1	-1	-1	1	1	1	-1	1	1	-1	1	-1	1	1	1	1	1	-1	1	1	1
BobWhite_c44460_821	Unk	920	1	1	1	1	1	1	1	1	1	1	-1	1	1	-1	1	1	1	-1	1	1	-1	1	-1	1	1	-1	1	1	1	1	1	1	1	1	1	1	1	1	-1	1	1	1	1	1	1	1	-1
BobWhite_c44628_61	3A	18853623	-1	-1	-1	NA	-1	-1	-1	1	-1	-1	1	-1	-1	-1	-1	-1	1	-1	1	-1	-1	-1	-1	-1	-1	1	1	-1	1	-1	-1	-1	1	1	-1	1	-1	-1	-1	-1	-1	1	1	-1	-1	-1	-1
BobWhite_c44641_134	5B	188800592	-1	NA	-1	-1	-1	-1	-1	-1	-1	-1	-1	-1	1	-1	-1	-1	-1	-1	-1	-1	-1	-1	-1	-1	-1	-1	-1	-1	-1	-1	-1	-1	-1	1	-1	1	-1	-1	-1	-1	-1	-1	1	-1	-1	-1	-1
BobWhite_c44691_648	4B	46609214	1	1	1	1	1	1	1	1	-1	1	1	1	1	1	1	1	1	1	1	1	1	1	1	1	1	1	1	1	1	1	1	1	1	-1	1	1	1	1	1	1	1	1	1	1	1	1	1
BobWhite_c44797_294	5B	306451680	1	1	1	1	1	1	1	1	1	1	1	1	1	1	-1	1	1	1	1	1	1	1	1	1	1	1	1	-1	1	-1	1	1	1	1	-1	1	1	-1	1	1	1	1	1	1	1	1	1
BobWhite_c4481_96	7B	58249132	-1	1	-1	-1	-1	-1	-1	1	1	1	1	-1	-1	-1	1	-1	1	-1	-1	-1	-1	-1	1	-1	1	-1	-1	-1	-1	-1	1	-1	-1	-1	-1	-1	1	1	1	-1	-1	-1	1	-1	-1	-1	1
BobWhite_c4482_125	1B	679030857	-1	-1	-1	-1	-1	-1	-1	-1	-1	-1	1	-1	-1	-1	-1	-1	-1	-1	NA	-1	-1	1	-1	1	-1	-1	-1	-1	-1	-1	-1	-1	1	-1	-1	-1	-1	-1	-1	-1	-1	-1	-1	-1	-1	-1	-1
BobWhite_c4482_159	1B	679030891	1	1	1	1	1	1	1	1	1	1	-1	1	1	1	1	1	1	1	NA	1	1	-1	1	-1	1	1	1	1	1	1	1	1	-1	1	1	1	1	1	1	1	1	1	1	1	1	1	1
BobWhite_c4482_73	1B	679030808	1	1	1	1	1	-1	1	1	1	1	1	1	-1	1	1	1	1	1	1	1	1	1	-1	1	-1	1	1	-1	1	1	1	1	1	1	1	1	1	1	1	1	1	1	1	1	1	1	1
BobWhite_c44947_277	1A	589023953	1	-1	1	-1	1	1	1	1	1	1	1	1	1	-1	1	1	1	1	1	1	1	1	1	1	1	1	1	1	1	1	1	1	1	1	1	1	1	1	1	1	1	1	-1	1	1	1	1
BobWhite_c44986_217	2B	72815660	-1	-1	-1	-1	-1	-1	-1	-1	-1	-1	-1	-1	-1	-1	-1	-1	-1	-1	-1	-1	-1	-1	-1	-1	-1	-1	-1	-1	-1	-1	-1	-1	-1	-1	-1	-1	-1	-1	-1	1	1	-1	NA	-1	-1	-1	-1
BobWhite_c4499_153	1A	31779256	-1	1	1	-1	1	-1	1	1	-1	-1	-1	1	-1	1	1	-1	1	-1	-1	-1	1	-1	-1	1	-1	-1	-1	1	1	1	1	1	-1	-1	1	-1	1	1	1	-1	-1	-1	-1	-1	-1	1	1
BobWhite_c4502_252	3B	54752162	-1	-1	-1	-1	-1	-1	-1	-1	-1	-1	-1	-1	-1	-1	-1	-1	-1	-1	-1	-1	-1	-1	-1	-1	1	-1	-1	-1	-1	-1	-1	-1	-1	-1	-1	-1	-1	-1	-1	1	1	-1	-1	-1	-1	-1	-1
BobWhite_c45029_145	2A	67713799	-1	-1	-1	-1	-1	-1	-1	-1	-1	-1	-1	-1	-1	-1	-1	-1	-1	-1	-1	-1	1	-1	-1	-1	-1	1	-1	-1	-1	-1	-1	-1	-1	-1	-1	-1	-1	-1	-1	1	-1	-1	1	-1	-1	-1	1
BobWhite_c45091_53	6B	601345823	-1	-1	-1	1	1	-1	-1	-1	-1	1	-1	-1	-1	1	-1	-1	-1	-1	-1	1	-1	1	-1	-1	1	1	1	-1	-1	-1	-1	-1	1	-1	-1	-1	-1	1	-1	-1	-1	-1	-1	1	-1	-1	-1
BobWhite_c45118_495	3B	818275897	1	1	-1	1	1	1	1	1	1	1	-1	1	1	1	1	1	1	1	1	1	1	1	1	1	1	1	1	1	-1	1	-1	1	-1	1	1	1	-1	1	1	1	1	1	1	1	1	1	1
BobWhite_c45183_144	2D	572786332	-1	-1	1	-1	-1	-1	-1	-1	-1	-1	-1	-1	-1	-1	-1	-1	1	1	-1	-1	-1	-1	-1	-1	1	-1	-1	-1	-1	-1	-1	-1	1	-1	-1	-1	-1	-1	-1	1	1	-1	-1	-1	-1	-1	-1
BobWhite_c45204_251	1A	584679706	-1	-1	-1	-1	-1	-1	-1	-1	-1	-1	1	-1	-1	-1	-1	-1	-1	-1	NA	-1	-1	1	-1	1	-1	-1	-1	-1	-1	-1	-1	-1	NA	-1	-1	-1	-1	-1	-1	-1	-1	-1	-1	-1	-1	-1	-1
BobWhite_c45218_687	2B	563184889	1	1	1	1	1	1	1	1	1	1	1	1	-1	1	1	1	1	1	1	1	1	1	1	1	-1	1	1	1	1	1	1	1	1	1	1	-1	1	1	1	-1	-1	1	1	1	1	1	1
BobWhite_c45340_368	5B	404184097	1	-1	-1	-1	-1	-1	1	-1	1	-1	1	1	-1	-1	1	1	1	1	1	1	-1	-1	1	1	-1	1	1	1	1	1	1	-1	1	-1	1	-1	1	1	1	1	1	-1	-1	1	1	-1	-1
BobWhite_c45475_576	6B	159372206	-1	1	-1	1	1	-1	-1	-1	1	1	1	-1	-1	1	-1	-1	-1	1	-1	1	1	-1	-1	-1	1	1	-1	-1	-1	-1	-1	-1	-1	-1	-1	-1	-1	-1	-1	-1	-1	-1	1	1	1	-1	-1
BobWhite_c45534_535	3A	652026276	-1	-1	-1	-1	-1	-1	-1	1	-1	-1	-1	-1	-1	-1	1	-1	-1	-1	-1	1	-1	-1	-1	-1	-1	-1	-1	-1	-1	-1	-1	1	-1	-1	-1	-1	-1	-1	1	-1	-1	-1	-1	-1	-1	-1	-1
BobWhite_c45623_215	3B	501115399	1	-1	1	1	1	1	1	1	1	1	1	1	1	1	1	1	1	-1	1	1	1	1	1	1	1	1	1	1	1	1	1	1	1	1	1	1	1	1	1	-1	NA	-1	1	1	1	1	1
BobWhite_c4580_669	6B	39764367	1	1	1	1	1	NA	1	-1	-1	1	-1	-1	1	1	-1	1	1	1	1	1	1	1	-1	-1	1	1	1	1	1	1	-1	1	-1	-1	1	1	1	1	1	1	1	1	-1	1	1	1	-1
BobWhite_c45848_120	5B	580733081	1	1	1	1	1	1	1	1	1	-1	1	1	1	1	1	1	1	1	1	1	1	1	-1	1	1	1	1	1	1	1	1	1	1	1	1	1	1	1	1	1	1	1	NA	-1	1	1	1
BobWhite_c45978_111	2A	391111041	-1	-1	1	-1	1	-1	-1	1	-1	-1	1	-1	-1	-1	-1	-1	1	-1	-1	-1	-1	-1	-1	-1	-1	-1	-1	-1	-1	-1	-1	-1	1	-1	-1	-1	-1	-1	-1	1	-1	-1	-1	-1	-1	-1	-1
BobWhite_c46007_582	1A	512656031	1	-1	1	1	-1	-1	1	-1	-1	-1	-1	1	-1	-1	-1	1	-1	-1	1	-1	1	-1	1	-1	1	1	1	1	-1	-1	-1	-1	-1	-1	-1	1	1	-1	NA	1	1	-1	-1	1	1	-1	-1
BobWhite_c46028_206	2D	385173293	1	1	1	1	1	1	1	1	1	-1	1	1	1	1	-1	1	1	1	1	1	1	1	1	1	-1	1	1	1	1	1	-1	1	1	1	-1	1	1	1	1	1	1	1	1	1	1	1	1
BobWhite_c4607_235	3A	50891633	-1	1	1	1	1	1	-1	1	1	1	-1	1	1	1	1	-1	1	1	-1	1	1	1	1	1	1	1	1	1	1	1	1	1	1	1	-1	1	1	1	-1	1	1	1	1	1	1	1	1
BobWhite_c46071_74	4A	293295328	1	1	1	1	1	1	1	1	1	1	1	1	1	1	1	1	-1	1	1	1	1	1	1	1	1	1	1	1	1	1	1	1	1	1	1	1	1	1	1	1	1	1	1	1	1	1	1
BobWhite_c46203_1055	5D	425718323	-1	-1	-1	-1	-1	-1	1	-1	-1	-1	-1	-1	-1	-1	-1	-1	-1	-1	-1	-1	-1	-1	-1	-1	-1	-1	-1	-1	-1	-1	1	-1	-1	-1	-1	-1	1	-1	-1	-1	-1	-1	-1	-1	-1	-1	-1
BobWhite_c46334_178	7B	353327227	-1	-1	-1	-1	-1	-1	-1	-1	-1	-1	1	1	-1	-1	-1	-1	-1	-1	-1	-1	-1	-1	-1	1	-1	-1	-1	-1	1	-1	-1	-1	-1	-1	-1	-1	1	-1	-1	-1	-1	-1	-1	-1	-1	-1	-1
BobWhite_c46338_76	5D	366048155	-1	1	1	1	1	1	1	1	1	1	1	1	1	1	1	1	1	1	1	1	-1	1	1	1	-1	1	1	1	1	1	1	1	1	1	1	1	1	1	1	1	1	1	1	1	1	1	1
BobWhite_c46349_402	1A	354938468	NA	-1	-1	-1	-1	-1	-1	1	1	-1	-1	-1	-1	-1	-1	1	-1	1	1	-1	-1	-1	-1	-1	-1	-1	-1	-1	-1	-1	-1	-1	-1	-1	-1	-1	-1	-1	-1	-1	-1	-1	-1	-1	-1	-1	-1
BobWhite_c46361_331	3A	731222184	-1	1	1	-1	-1	-1	1	-1	-1	1	1	-1	1	1	-1	1	-1	-1	-1	-1	1	-1	-1	1	-1	-1	1	-1	1	-1	-1	1	-1	1	1	-1	-1	-1	-1	1	1	-1	-1	-1	1	-1	-1
BobWhite_c46857_82	Unk	930	-1	1	-1	-1	1	-1	1	1	1	1	-1	1	-1	-1	1	1	-1	1	1	1	-1	1	-1	-1	1	1	1	-1	-1	1	1	1	-1	1	-1	1	1	1	1	-1	-1	-1	1	1	1	1	1
BobWhite_c4704_351	2D	590071465	1	1	1	1	1	1	1	1	1	1	1	1	1	1	1	1	-1	1	1	1	1	1	1	1	-1	1	1	1	1	1	1	1	-1	1	1	1	1	1	1	-1	-1	1	1	1	1	1	1
BobWhite_c47040_185	6B	719509188	1	1	1	1	1	-1	1	1	1	1	1	1	1	-1	1	1	1	1	1	1	1	-1	1	1	1	1	1	1	1	1	1	1	1	1	1	-1	1	1	1	1	1	1	1	1	1	1	1
BobWhite_c47086_539	2B	105913246	1	1	1	-1	1	1	-1	1	-1	1	-1	1	1	1	1	1	1	1	1	1	1	1	-1	1	1	1	1	1	1	1	1	1	1	1	1	1	1	1	1	1	1	1	1	1	1	1	1
BobWhite_c47103_205	5B	457342490	-1	-1	-1	-1	-1	-1	1	-1	-1	-1	-1	-1	-1	1	-1	-1	1	-1	-1	-1	1	-1	1	-1	1	1	1	-1	1	-1	1	-1	1	-1	-1	1	1	-1	-1	-1	-1	-1	1	1	1	-1	1
BobWhite_c47103_84	5B	457342612	1	1	1	1	1	1	-1	1	1	1	1	1	1	-1	1	1	NA	1	1	1	-1	1	-1	1	-1	-1	NA	1	-1	1	-1	1	-1	1	1	-1	-1	1	1	1	1	1	-1	-1	-1	1	-1
BobWhite_c47143_592	6A	574486839	1	-1	1	1	1	-1	1	1	1	1	1	-1	-1	1	1	-1	1	1	-1	1	-1	1	1	1	1	-1	-1	1	-1	1	1	1	1	1	1	1	-1	1	1	1	1	1	1	1	1	1	-1
BobWhite_c47168_289	4A	726215250	-1	-1	1	-1	1	1	1	1	-1	-1	-1	1	1	-1	-1	-1	1	-1	-1	-1	-1	-1	1	-1	-1	-1	-1	-1	-1	-1	-1	-1	-1	-1	-1	-1	-1	-1	-1	1	1	-1	-1	-1	1	-1	1
BobWhite_c47168_346	4A	726215193	1	-1	-1	1	-1	-1	-1	-1	1	-1	1	-1	-1	1	-1	1	-1	1	1	-1	1	1	-1	1	-1	1	1	-1	-1	-1	-1	1	1	1	-1	1	-1	-1	1	-1	-1	1	1	1	-1	-1	-1
BobWhite_c47168_598	7A	11086884	-1	1	1	-1	1	1	1	1	-1	1	-1	1	1	-1	1	-1	1	-1	-1	1	-1	-1	1	-1	-1	-1	-1	1	1	1	1	-1	-1	-1	1	-1	1	1	-1	1	1	-1	-1	-1	1	1	1
BobWhite_c47283_127	Unk	940	-1	1	1	-1	1	-1	1	-1	-1	1	1	-1	-1	1	1	-1	-1	-1	1	1	1	1	1	1	-1	-1	1	-1	-1	-1	1	-1	-1	1	1	-1	1	1	-1	1	1	-1	-1	-1	1	1	1
BobWhite_c4729_243	7B	709608612	1	1	-1	1	1	1	-1	1	1	1	1	-1	1	1	1	-1	-1	-1	-1	1	1	1	-1	-1	1	-1	1	-1	1	1	1	-1	1	1	-1	1	1	1	-1	-1	-1	1	-1	1	1	1	-1
BobWhite_c47304_56	3A	749406389	1	1	1	-1	1	1	1	1	1	1	1	1	1	1	1	1	1	1	1	1	1	1	1	1	1	-1	1	1	1	1	1	1	-1	1	1	-1	1	1	1	1	1	1	NA	-1	1	1	1
BobWhite_c47347_420	6B	558926756	1	-1	-1	1	-1	-1	1	-1	1	1	-1	1	1	-1	1	1	-1	-1	1	1	-1	1	-1	1	1	1	1	-1	1	1	1	-1	1	1	-1	1	1	1	-1	-1	-1	1	-1	1	-1	-1	1
BobWhite_c47357_535	2B	698968757	1	1	1	1	1	1	1	1	1	1	1	1	1	1	1	1	1	1	1	1	1	1	1	1	-1	1	1	1	1	1	1	1	1	1	1	1	1	1	1	1	1	1	1	1	1	1	1
BobWhite_c47401_491	Unk	29768173	-1	-1	1	-1	-1	-1	-1	-1	-1	-1	-1	-1	-1	-1	-1	1	1	-1	-1	-1	1	-1	-1	-1	-1	1	-1	-1	1	-1	-1	1	-1	-1	-1	-1	-1	1	-1	-1	-1	-1	1	1	-1	-1	-1
BobWhite_c4743_63	2A	598617170	-1	-1	1	-1	-1	-1	-1	1	-1	-1	-1	-1	-1	-1	-1	-1	1	-1	-1	-1	1	-1	-1	1	-1	-1	-1	-1	-1	-1	-1	-1	1	-1	-1	-1	-1	-1	-1	-1	-1	-1	1	-1	-1	-1	-1
BobWhite_c47456_121	5B	536054396	1	1	1	1	1	1	1	1	1	1	1	1	1	1	1	1	1	1	1	1	1	1	1	1	-1	1	1	1	1	1	1	1	1	1	1	1	1	1	1	1	1	1	1	1	-1	1	1
BobWhite_c47573_560	2B	673961576	1	1	1	1	1	1	1	1	1	1	-1	1	-1	1	1	1	1	1	1	1	-1	1	1	1	1	1	1	1	1	1	1	1	1	1	1	1	1	1	1	1	1	1	1	1	1	1	1
BobWhite_c47608_273	2B	65317192	-1	1	-1	1	1	1	1	-1	1	1	-1	1	-1	1	1	1	1	1	1	1	1	1	1	1	-1	1	1	1	1	1	1	1	1	1	1	1	-1	1	1	-1	-1	1	NA	1	1	-1	1
BobWhite_c47659_100	6B	164373151	-1	1	-1	1	1	1	-1	1	-1	NA	1	-1	1	1	-1	-1	-1	-1	-1	1	1	-1	1	-1	-1	1	1	-1	-1	-1	-1	-1	-1	-1	-1	1	-1	-1	-1	1	1	-1	1	1	1	1	-1
BobWhite_c47709_141	7A	67671587	-1	-1	-1	-1	-1	-1	1	1	-1	-1	-1	-1	1	1	-1	1	1	-1	1	1	1	-1	-1	1	-1	-1	-1	-1	-1	1	1	-1	1	1	-1	-1	-1	-1	1	-1	-1	1	-1	-1	1	1	1
BobWhite_c478_1386	2A	635596003	1	1	1	1	1	1	1	-1	-1	1	1	1	1	1	1	-1	1	-1	-1	1	1	1	1	1	1	1	1	1	1	1	1	1	1	1	1	1	1	1	1	1	1	1	1	1	1	1	1
BobWhite_c47831_87	6A	172124831	1	1	1	1	1	1	1	1	-1	-1	1	1	1	1	1	1	1	1	1	1	1	-1	1	1	-1	1	1	1	1	1	1	1	-1	1	-1	1	1	-1	1	1	1	1	1	1	-1	-1	1
BobWhite_c47948_76	Unk	950	-1	-1	-1	-1	-1	-1	-1	-1	-1	-1	-1	-1	1	-1	-1	-1	-1	-1	-1	-1	-1	-1	-1	-1	1	-1	-1	-1	-1	-1	-1	-1	-1	-1	-1	1	-1	-1	-1	1	1	-1	-1	-1	-1	-1	-1
BobWhite_c48009_52	4B	192127864	1	1	1	1	-1	-1	1	-1	-1	-1	-1	-1	-1	1	-1	1	-1	-1	1	-1	1	1	1	-1	-1	1	1	1	-1	-1	1	-1	-1	-1	-1	-1	-1	-1	-1	-1	-1	1	-1	-1	-1	1	1
BobWhite_c4810_190	4B	427276620	-1	1	1	-1	-1	1	-1	-1	-1	-1	1	-1	-1	-1	-1	-1	-1	-1	-1	1	-1	-1	-1	-1	1	-1	-1	-1	-1	-1	-1	-1	-1	-1	-1	-1	-1	-1	-1	1	1	-1	-1	-1	-1	-1	-1
BobWhite_c48254_364	3A	523318001	1	-1	1	1	-1	-1	-1	1	-1	1	-1	-1	1	-1	-1	1	1	1	1	-1	1	1	1	1	-1	1	NA	1	1	1	-1	-1	-1	-1	1	1	-1	1	-1	1	1	1	1	1	-1	1	1
BobWhite_c48301_178	5D	370468355	-1	1	1	1	1	-1	1	-1	1	-1	1	-1	-1	1	1	1	-1	-1	-1	1	-1	-1	-1	-1	-1	-1	1	-1	-1	1	-1	-1	-1	1	1	1	1	1	-1	-1	-1	1	1	1	1	-1	-1
BobWhite_c4831_490	2D	580194138	1	1	1	1	1	1	1	1	1	1	1	1	1	1	1	1	1	1	1	1	1	1	1	1	-1	1	1	1	1	1	1	1	1	1	1	1	1	1	1	1	1	1	1	1	1	1	1
BobWhite_c48435_165	5A	565753994	1	-1	1	1	-1	-1	1	1	1	1	1	1	1	1	1	1	-1	1	1	1	1	1	-1	1	-1	1	1	1	1	1	1	-1	1	1	-1	1	-1	1	1	1	1	1	1	1	-1	-1	1
BobWhite_c48455_818	4B	87419485	-1	-1	-1	1	-1	-1	-1	-1	-1	-1	-1	-1	1	-1	-1	-1	1	-1	-1	-1	-1	-1	-1	-1	-1	-1	1	-1	-1	-1	1	-1	-1	-1	-1	-1	-1	-1	-1	1	1	-1	-1	-1	-1	-1	-1
BobWhite_c48550_198	1B	553143807	1	1	-1	1	1	1	1	1	1	1	1	1	1	-1	1	1	1	1	1	1	1	1	1	1	-1	-1	NA	1	1	1	1	1	1	1	1	1	1	1	1	1	1	1	NA	1	1	1	1
BobWhite_c48591_394	1A	28611790	-1	-1	-1	1	1	1	-1	-1	1	-1	1	-1	1	-1	1	-1	-1	-1	-1	1	-1	1	1	-1	1	1	1	-1	-1	1	1	-1	1	1	-1	-1	1	-1	-1	1	1	1	1	1	1	1	-1
BobWhite_c4872_97	6A	52296232	-1	1	-1	-1	1	1	-1	1	-1	-1	-1	1	1	-1	-1	-1	1	-1	1	-1	1	1	-1	-1	-1	-1	-1	-1	-1	-1	-1	-1	-1	-1	-1	-1	-1	-1	-1	-1	-1	-1	-1	-1	-1	-1	1
BobWhite_c4942_140	1D	308263063	NA	1	1	1	1	1	1	1	1	1	1	1	1	1	1	-1	1	NA	-1	1	1	1	1	1	1	1	1	1	1	1	1	1	1	1	1	1	1	1	1	1	1	1	1	1	1	1	1
BobWhite_c50_411	1B	657321883	-1	-1	-1	-1	-1	-1	-1	-1	-1	-1	-1	1	-1	-1	-1	-1	1	-1	-1	-1	-1	-1	-1	-1	-1	-1	-1	-1	-1	-1	1	-1	-1	-1	-1	-1	-1	-1	-1	-1	-1	-1	-1	-1	-1	-1	-1
BobWhite_c5072_107	2B	44191094	1	-1	-1	1	-1	1	1	-1	1	-1	1	1	1	1	-1	1	1	1	1	-1	1	-1	1	1	-1	1	1	1	1	-1	1	1	1	1	-1	-1	-1	-1	-1	1	-1	1	1	1	-1	-1	1
BobWhite_c5095_634	3A	533623834	-1	-1	-1	-1	-1	1	-1	-1	1	-1	1	1	-1	-1	1	-1	-1	-1	-1	-1	-1	-1	1	1	1	1	NA	-1	-1	-1	1	-1	1	-1	1	-1	1	1	-1	-1	-1	-1	1	1	-1	1	-1
BobWhite_c51109_415	5D	28669424	-1	1	-1	-1	-1	-1	-1	1	1	-1	1	-1	1	-1	-1	-1	-1	-1	-1	-1	-1	-1	-1	-1	1	-1	-1	-1	-1	-1	-1	-1	-1	-1	-1	-1	-1	-1	-1	-1	-1	-1	-1	-1	-1	-1	-1
BobWhite_c5178_188	2A	751511217	-1	-1	-1	-1	1	-1	-1	-1	-1	-1	-1	-1	1	-1	-1	-1	-1	-1	-1	-1	1	-1	1	1	-1	-1	1	-1	1	-1	-1	-1	-1	-1	-1	-1	-1	-1	-1	-1	-1	-1	-1	-1	-1	1	1
BobWhite_c5191_563	2A	755975155	-1	-1	1	-1	1	1	1	1	1	-1	-1	1	-1	-1	-1	1	1	1	1	-1	1	1	1	1	-1	-1	NA	1	-1	-1	1	-1	-1	-1	-1	1	-1	1	1	1	1	-1	NA	1	-1	1	-1
BobWhite_c5235_710	7A	644117800	1	-1	1	1	1	1	1	-1	-1	-1	-1	1	1	1	-1	1	-1	1	1	1	1	1	1	1	-1	1	1	1	1	-1	-1	1	-1	1	1	1	-1	1	-1	1	1	1	1	1	1	1	1
BobWhite_c5242_400	1A	556938606	1	-1	1	1	-1	-1	-1	1	-1	-1	1	-1	-1	-1	-1	-1	-1	-1	-1	-1	1	-1	-1	-1	-1	-1	-1	-1	1	-1	-1	-1	-1	-1	-1	-1	-1	-1	-1	-1	-1	-1	-1	-1	-1	-1	-1
BobWhite_c5246_196	3A	746633763	1	-1	1	1	1	-1	-1	-1	1	1	1	-1	-1	1	1	-1	-1	-1	NA	1	1	-1	1	-1	-1	-1	-1	-1	-1	-1	-1	1	1	-1	-1	1	-1	-1	1	-1	-1	1	1	1	1	1	1
BobWhite_c5337_225	3A	686787329	1	-1	1	1	1	-1	1	1	1	1	1	1	1	1	1	1	1	1	1	1	-1	1	1	1	1	1	1	1	1	1	1	1	1	1	1	1	1	1	1	1	1	1	1	1	1	1	1
BobWhite_c534_837	6A	38474823	1	-1	1	1	-1	-1	1	-1	1	1	1	-1	-1	1	1	1	-1	1	1	1	1	-1	1	1	1	1	1	1	1	1	1	1	-1	1	1	1	1	1	1	1	1	1	1	1	1	1	1
BobWhite_c53517_181	7A	647305950	-1	-1	-1	-1	-1	1	-1	-1	-1	-1	-1	-1	1	-1	-1	-1	-1	-1	-1	-1	-1	-1	-1	-1	1	-1	-1	-1	-1	-1	-1	-1	-1	-1	-1	-1	-1	-1	1	1	1	-1	-1	-1	-1	-1	-1
BobWhite_c5356_1272	1A	485356417	NA	-1	-1	-1	-1	1	-1	1	1	-1	1	-1	-1	-1	-1	-1	-1	-1	-1	-1	-1	-1	1	1	1	-1	-1	-1	1	-1	-1	-1	1	-1	1	-1	1	-1	-1	-1	-1	1	1	1	-1	-1	-1
BobWhite_c53978_99	6A	601473116	-1	1	-1	1	1	1	-1	1	1	1	1	NA	1	1	1	-1	1	1	1	1	1	1	1	1	1	1	-1	-1	1	1	1	1	-1	1	1	1	1	1	1	1	1	1	1	1	1	1	-1
BobWhite_c5418_82	Unk	960	1	1	-1	1	-1	-1	-1	-1	-1	1	1	-1	-1	-1	-1	-1	-1	1	-1	1	1	1	-1	-1	1	1	1	-1	-1	-1	-1	-1	1	-1	-1	-1	-1	1	1	-1	-1	-1	-1	1	-1	-1	-1
BobWhite_c5419_643	6D	310392532	1	-1	1	1	1	1	-1	-1	-1	1	-1	-1	1	1	1	1	-1	-1	1	1	1	1	1	-1	1	1	NA	-1	-1	1	-1	1	1	-1	1	1	1	1	1	1	1	1	1	1	1	1	1
BobWhite_c5419_861	6D	310392313	-1	1	-1	-1	-1	-1	1	1	1	-1	1	1	-1	-1	-1	-1	1	1	-1	-1	-1	-1	-1	1	-1	-1	-1	1	1	-1	1	-1	-1	1	-1	-1	-1	-1	-1	-1	-1	-1	-1	-1	-1	-1	-1
BobWhite_c5456_805	5D	110379696	-1	1	-1	-1	-1	-1	-1	-1	-1	-1	-1	-1	1	-1	-1	-1	-1	-1	-1	-1	-1	-1	-1	-1	-1	-1	-1	-1	-1	-1	-1	-1	-1	1	-1	1	-1	-1	-1	-1	-1	-1	1	-1	-1	-1	-1
BobWhite_c55017_267	7A	36859863	1	1	1	1	1	1	1	1	1	1	1	1	1	1	1	1	1	1	1	1	1	1	1	1	1	1	1	1	1	1	1	1	1	1	-1	1	1	1	1	1	1	1	1	1	1	1	1
BobWhite_c55017_291	7A	36859839	1	1	-1	1	1	1	1	1	1	-1	1	1	1	1	1	1	-1	1	1	1	1	1	1	1	1	1	1	1	1	1	1	1	1	1	-1	1	1	1	1	1	1	1	1	1	1	1	1
BobWhite_c5511_323	2B	97952872	-1	-1	1	-1	1	-1	-1	-1	-1	-1	-1	-1	-1	-1	-1	1	-1	-1	1	-1	1	-1	-1	1	1	1	1	-1	1	-1	-1	-1	-1	-1	-1	-1	-1	-1	-1	-1	-1	-1	-1	-1	-1	1	-1
BobWhite_c5562_219	2A	93936249	1	1	-1	1	-1	-1	1	-1	1	1	1	-1	1	1	1	1	-1	1	1	1	-1	1	1	1	-1	1	1	1	1	1	1	1	-1	1	1	1	1	1	1	-1	1	1	1	1	1	1	1
BobWhite_c5564_86	5A	46502733	1	-1	1	-1	-1	-1	1	-1	-1	1	1	-1	-1	-1	1	1	-1	1	1	-1	-1	1	1	1	1	1	1	1	1	1	-1	1	-1	1	1	1	1	-1	1	-1	-1	-1	-1	-1	1	-1	-1
BobWhite_c55700_273	2B	736247208	-1	-1	-1	-1	-1	-1	-1	-1	-1	-1	1	-1	-1	1	-1	-1	-1	-1	-1	1	-1	-1	-1	-1	-1	-1	-1	-1	-1	-1	-1	-1	1	-1	-1	-1	-1	-1	1	-1	-1	-1	1	-1	1	-1	-1
BobWhite_c5633_59	4A	38369380	-1	1	1	-1	-1	1	-1	1	-1	-1	-1	1	1	-1	-1	-1	1	-1	NA	1	1	1	-1	-1	-1	-1	1	-1	-1	-1	-1	-1	-1	-1	-1	-1	-1	-1	-1	1	1	-1	-1	-1	-1	-1	1
BobWhite_c5654_231	7D	7446590	1	1	1	1	1	-1	1	1	-1	-1	-1	1	-1	1	1	1	-1	1	NA	-1	1	1	1	-1	1	1	1	1	1	1	1	1	-1	1	1	1	1	-1	-1	1	1	1	NA	-1	1	1	1
BobWhite_c5668_115	2B	11390404	1	1	-1	1	-1	1	-1	-1	1	1	1	1	-1	1	1	1	1	1	-1	1	-1	-1	-1	-1	-1	1	1	1	1	1	-1	-1	1	1	1	1	1	1	1	1	1	1	1	1	1	1	1
BobWhite_c5694_1201	4B	555933347	-1	1	1	1	1	1	-1	-1	-1	1	-1	-1	1	1	1	-1	-1	-1	1	1	-1	-1	-1	-1	1	1	-1	1	-1	-1	-1	1	-1	-1	1	1	1	-1	NA	1	1	-1	1	1	1	1	1
BobWhite_c5748_756	5D	372042923	-1	-1	-1	-1	-1	1	-1	1	-1	1	-1	1	1	-1	-1	-1	1	1	1	-1	1	1	1	1	1	1	-1	1	1	-1	1	1	1	-1	-1	-1	-1	-1	1	1	1	-1	-1	-1	-1	1	1
BobWhite_c5756_516	2B	794501142	-1	-1	1	-1	-1	1	-1	-1	1	1	-1	-1	-1	-1	-1	-1	-1	-1	-1	-1	-1	1	1	-1	1	-1	-1	-1	-1	-1	-1	-1	1	-1	-1	1	-1	1	1	-1	-1	-1	-1	-1	-1	-1	-1
BobWhite_c5756_532	2B	794501125	1	-1	-1	-1	1	1	-1	-1	-1	-1	-1	-1	1	-1	-1	-1	1	-1	-1	1	-1	-1	-1	1	-1	-1	-1	-1	-1	-1	-1	-1	-1	-1	-1	1	-1	1	-1	-1	-1	1	-1	-1	1	1	1
BobWhite_c5757_260	1B	145453121	-1	-1	-1	-1	-1	-1	-1	-1	-1	-1	-1	-1	1	-1	-1	1	-1	1	1	-1	-1	-1	-1	-1	-1	-1	-1	-1	-1	-1	-1	-1	-1	-1	-1	-1	-1	-1	-1	-1	-1	-1	-1	-1	-1	-1	-1
BobWhite_c5782_825	Unk	70193827	1	1	1	1	-1	1	1	1	-1	1	1	1	1	1	1	1	1	-1	1	1	1	1	-1	1	-1	-1	-1	-1	1	1	1	1	-1	1	1	1	-1	1	1	-1	-1	-1	-1	-1	1	1	1
BobWhite_c5812_440	1B	568968810	1	-1	-1	1	-1	-1	1	1	1	-1	-1	1	1	-1	-1	1	1	-1	1	-1	1	-1	1	1	-1	-1	1	1	1	1	1	1	1	-1	-1	1	1	-1	1	-1	-1	1	-1	-1	-1	-1	1
BobWhite_c5847_919	6D	465209086	-1	-1	-1	-1	-1	-1	-1	-1	-1	-1	-1	-1	-1	-1	-1	-1	-1	-1	-1	-1	-1	-1	-1	-1	-1	-1	-1	-1	-1	-1	-1	-1	-1	-1	-1	-1	-1	-1	-1	-1	-1	-1	-1	-1	-1	-1	-1
BobWhite_c5852_685	2B	234636215	1	1	1	1	1	1	1	1	1	1	1	1	1	1	1	1	-1	1	1	1	1	1	1	1	-1	1	1	1	1	1	1	1	-1	1	1	1	-1	1	1	1	1	1	1	1	1	1	1
BobWhite_c5872_589	6A	602710369	-1	-1	-1	-1	-1	-1	1	-1	-1	-1	-1	-1	-1	-1	-1	-1	-1	-1	-1	-1	-1	-1	-1	-1	-1	-1	-1	-1	-1	-1	-1	-1	1	-1	-1	-1	-1	-1	-1	-1	-1	-1	-1	-1	-1	-1	1
BobWhite_c5872_65	6D	455891268	-1	1	-1	-1	-1	-1	-1	-1	-1	-1	-1	-1	-1	-1	-1	-1	-1	-1	-1	-1	-1	-1	-1	-1	1	-1	-1	-1	-1	-1	-1	-1	-1	-1	-1	-1	-1	-1	-1	-1	-1	-1	-1	-1	-1	-1	-1
BobWhite_c5887_1277	5B	21536610	-1	-1	1	-1	-1	1	-1	-1	-1	-1	-1	1	-1	-1	-1	-1	-1	-1	1	-1	-1	1	-1	-1	-1	-1	-1	-1	-1	-1	-1	-1	1	-1	-1	-1	-1	-1	-1	-1	-1	-1	-1	-1	1	-1	-1
BobWhite_c5897_607	5B	473662007	1	1	1	1	1	1	1	1	1	-1	1	1	1	1	-1	1	-1	1	1	1	1	1	1	1	1	1	1	1	1	1	-1	1	1	1	-1	1	1	1	1	1	1	1	1	1	1	1	1
BobWhite_c59494_113	3B	520610679	-1	1	-1	-1	1	1	-1	1	1	1	1	1	1	-1	1	-1	1	1	1	-1	-1	-1	1	1	1	-1	NA	-1	-1	-1	-1	1	-1	-1	1	-1	1	1	-1	-1	-1	-1	1	1	1	1	-1
BobWhite_c5967_537	Unk	970	1	1	1	1	1	1	1	1	1	1	1	1	1	1	1	1	1	1	1	1	1	1	1	1	-1	1	1	1	1	1	1	1	1	1	1	1	1	1	1	1	1	1	1	1	1	1	1
BobWhite_c5968_868	3D	363858849	1	1	1	1	1	-1	1	-1	1	-1	-1	-1	1	1	-1	1	-1	1	1	-1	1	1	1	-1	1	1	1	1	-1	1	1	-1	1	1	1	1	-1	1	1	1	1	1	1	1	-1	1	1
BobWhite_c60093_205	4B	187726278	-1	-1	-1	-1	-1	-1	-1	-1	1	-1	-1	-1	-1	-1	-1	-1	-1	-1	-1	-1	-1	-1	1	1	-1	-1	-1	-1	-1	-1	-1	-1	-1	-1	-1	-1	-1	-1	-1	-1	-1	-1	-1	-1	-1	-1	-1
BobWhite_c6055_185	2D	75395203	1	1	1	1	1	1	1	-1	1	-1	-1	1	1	1	1	1	1	-1	1	1	1	-1	1	1	1	1	1	1	1	1	1	1	1	1	1	1	1	1	1	1	1	1	1	1	1	1	1
BobWhite_c609_414	Unk	980	1	1	1	-1	1	1	1	1	1	1	1	1	1	1	1	1	1	1	-1	1	-1	1	1	1	1	1	1	1	1	1	1	1	-1	1	1	-1	1	1	-1	-1	-1	-1	1	1	1	1	1
BobWhite_c6094_740	5A	537355698	-1	-1	-1	-1	-1	-1	1	-1	-1	-1	-1	-1	-1	-1	-1	-1	-1	-1	-1	-1	-1	-1	-1	-1	-1	-1	-1	-1	-1	-1	1	-1	-1	-1	-1	-1	1	-1	-1	-1	-1	-1	-1	-1	-1	-1	-1
BobWhite_c61105_246	2D	451288948	1	1	1	1	1	1	1	1	1	1	1	1	1	1	1	1	1	1	1	1	1	1	-1	-1	-1	-1	-1	-1	-1	-1	-1	-1	-1	-1	-1	-1	-1	-1	-1	-1	-1	-1	-1	-1	-1	-1	-1
BobWhite_c6166_319	2B	128943239	1	1	-1	1	-1	1	-1	-1	1	1	-1	1	1	-1	-1	-1	1	1	-1	-1	-1	1	-1	-1	1	-1	-1	1	-1	-1	-1	-1	1	NA	-1	-1	1	-1	1	-1	-1	1	1	1	-1	-1	1
BobWhite_c6244_144	5D	369720825	-1	1	1	1	1	-1	1	-1	1	-1	1	-1	-1	1	1	1	-1	-1	-1	1	-1	-1	-1	-1	-1	-1	1	-1	-1	1	-1	-1	-1	1	1	1	1	1	-1	-1	-1	1	1	1	1	-1	-1
BobWhite_c62620_150	6A	38470584	-1	-1	-1	1	-1	-1	-1	-1	1	-1	1	-1	-1	-1	1	-1	-1	-1	1	1	1	-1	1	1	1	-1	-1	1	-1	1	1	-1	-1	1	-1	1	-1	1	1	-1	-1	1	1	1	1	-1	1
BobWhite_c62702_587	3B	49749151	-1	-1	-1	-1	-1	-1	-1	-1	-1	-1	-1	1	-1	-1	1	-1	-1	-1	-1	-1	-1	-1	-1	-1	-1	-1	-1	-1	-1	-1	-1	-1	-1	-1	-1	-1	-1	1	-1	-1	-1	-1	-1	-1	1	-1	-1
BobWhite_c6328_410	5D	278279845	1	1	1	1	1	1	1	1	1	1	1	1	1	1	1	1	1	1	1	1	1	1	1	1	1	1	1	1	1	1	1	1	1	1	1	1	1	1	1	-1	-1	-1	-1	1	1	1	1
BobWhite_c634_420	3B	242168670	1	-1	1	1	1	-1	1	-1	-1	-1	-1	-1	-1	1	-1	1	-1	-1	NA	-1	-1	-1	-1	1	1	-1	NA	1	1	1	1	-1	1	1	1	-1	1	-1	1	-1	-1	1	-1	-1	1	1	1
BobWhite_c6365_1022	2B	731894165	1	1	1	1	1	1	1	1	-1	1	-1	1	1	-1	1	1	1	-1	1	-1	1	1	-1	1	1	1	1	1	1	1	1	1	-1	1	1	1	1	1	-1	1	1	1	NA	1	-1	1	1
BobWhite_c6365_385	2B	731895391	-1	-1	-1	-1	-1	-1	-1	-1	1	-1	1	-1	-1	1	-1	-1	-1	1	-1	1	-1	-1	1	-1	-1	-1	-1	-1	-1	-1	-1	-1	1	-1	-1	-1	-1	-1	1	-1	-1	-1	NA	-1	1	-1	-1
BobWhite_c6365_965	2B	731894222	-1	-1	-1	-1	-1	-1	1	1	1	1	-1	-1	1	-1	-1	-1	1	-1	-1	-1	-1	-1	1	-1	1	-1	-1	-1	-1	-1	-1	-1	1	-1	-1	1	-1	-1	-1	1	1	-1	-1	-1	-1	1	1
BobWhite_c6433_417	1A	582866824	-1	-1	-1	-1	-1	-1	-1	-1	-1	-1	1	-1	-1	-1	-1	-1	-1	-1	1	-1	-1	1	-1	1	-1	-1	-1	-1	-1	-1	-1	-1	1	-1	-1	-1	-1	-1	-1	-1	-1	-1	-1	-1	-1	-1	-1
BobWhite_c6463_340	2A	15882601	-1	-1	-1	-1	-1	-1	-1	-1	-1	1	-1	-1	-1	-1	1	-1	-1	-1	-1	-1	-1	-1	-1	-1	-1	-1	-1	-1	-1	1	-1	-1	-1	1	-1	1	-1	1	-1	-1	-1	-1	-1	-1	-1	-1	-1
BobWhite_c647_668	2B	184331540	-1	-1	-1	-1	-1	-1	-1	-1	-1	-1	-1	-1	-1	-1	-1	-1	-1	-1	-1	-1	-1	-1	-1	-1	-1	-1	-1	-1	-1	-1	-1	-1	-1	-1	-1	-1	-1	-1	-1	-1	-1	1	-1	-1	-1	-1	-1
BobWhite_c6472_601	2B	229443713	1	1	1	1	1	1	1	1	-1	1	1	1	1	1	1	1	1	1	1	1	1	1	1	1	1	1	1	1	1	1	1	1	1	1	1	1	1	1	1	1	1	1	1	1	1	1	1
BobWhite_c6527_222	6A	636793	1	1	1	-1	1	-1	1	1	1	-1	-1	1	1	1	1	1	1	1	1	1	1	1	1	1	1	1	-1	1	1	1	1	1	1	-1	1	1	1	1	1	1	1	1	1	1	-1	1	-1
BobWhite_c658_377	5A	594352331	-1	1	1	1	1	-1	-1	1	-1	-1	-1	-1	1	1	-1	-1	1	-1	-1	-1	-1	-1	-1	-1	1	1	1	-1	1	-1	1	-1	1	1	-1	-1	1	1	-1	1	1	1	-1	1	1	-1	1
BobWhite_c6633_476	5B	531599243	-1	-1	-1	-1	-1	-1	-1	1	-1	-1	-1	-1	-1	-1	-1	-1	1	-1	-1	-1	-1	-1	-1	-1	-1	-1	-1	1	-1	-1	-1	-1	-1	-1	-1	-1	-1	-1	-1	-1	-1	-1	-1	-1	-1	-1	-1
BobWhite_c665_296	4B	539967096	1	-1	1	-1	-1	1	1	1	1	-1	1	1	-1	-1	-1	1	1	1	-1	-1	1	1	1	1	1	-1	1	-1	1	1	1	-1	1	1	-1	-1	-1	1	NA	1	1	1	-1	-1	-1	-1	-1
BobWhite_c6664_644	1A	574935671	-1	-1	-1	-1	-1	1	-1	-1	-1	-1	-1	-1	-1	-1	-1	-1	-1	-1	-1	1	-1	-1	-1	1	-1	-1	-1	-1	1	-1	1	-1	1	-1	1	-1	-1	1	-1	-1	-1	NA	-1	-1	-1	-1	-1
BobWhite_c6685_1922	5B	679347871	-1	-1	-1	-1	-1	-1	-1	-1	-1	-1	-1	-1	-1	1	-1	-1	-1	-1	-1	1	1	-1	-1	-1	1	-1	1	1	1	1	-1	1	-1	-1	-1	-1	1	-1	-1	-1	-1	-1	-1	-1	-1	-1	-1
BobWhite_c6740_481	3A	489568202	1	1	1	1	1	1	1	1	1	1	1	1	1	1	1	1	1	1	1	1	1	1	1	1	-1	1	1	1	1	1	1	1	1	1	1	1	1	1	1	-1	-1	-1	1	1	1	1	1
BobWhite_c6759_365	5D	386652357	-1	1	1	1	1	1	1	1	1	1	1	1	1	1	1	1	1	1	-1	1	-1	1	1	1	-1	1	1	1	1	1	1	1	1	1	1	1	1	1	1	1	1	1	1	1	1	1	1
BobWhite_c6771_697	2A	29103391	1	-1	-1	1	-1	1	1	-1	1	-1	1	1	1	1	-1	1	1	1	1	-1	1	-1	1	1	-1	1	1	1	1	-1	1	1	1	1	-1	-1	-1	-1	-1	1	-1	1	1	1	-1	-1	1
BobWhite_c6803_387	1A	482778192	-1	1	1	-1	1	-1	1	1	1	1	1	-1	1	1	1	-1	1	1	-1	1	-1	-1	-1	-1	-1	1	1	-1	-1	-1	1	-1	1	1	1	1	-1	-1	1	1	1	1	1	1	-1	1	-1
BobWhite_c686_387	6B	168465018	1	-1	1	-1	-1	-1	1	-1	-1	-1	-1	1	1	-1	1	1	1	1	1	-1	-1	1	-1	1	-1	-1	-1	1	1	1	1	1	1	1	1	-1	1	1	1	-1	-1	1	-1	-1	-1	-1	1
BobWhite_c6927_691	6D	338898785	1	-1	1	1	-1	-1	1	-1	1	1	-1	1	1	-1	1	1	-1	-1	1	1	1	1	-1	1	1	1	1	1	1	1	1	-1	1	1	1	-1	1	1	-1	-1	-1	1	-1	1	-1	1	1
BobWhite_c6950_269	6A	552763328	1	1	-1	1	1	1	1	1	1	1	1	1	1	1	1	1	1	1	1	1	1	1	1	1	1	1	1	1	1	1	-1	1	1	1	1	1	1	1	1	1	1	1	1	1	1	1	1
BobWhite_c6966_236	5A	683353694	1	1	1	1	1	-1	1	1	-1	1	1	1	1	1	1	1	1	1	1	1	1	1	1	1	-1	1	-1	1	-1	1	1	1	1	1	1	1	1	1	1	-1	-1	1	1	1	1	1	1
BobWhite_c6981_181	1D	489536457	1	1	1	1	1	1	1	1	1	1	-1	1	1	1	1	1	1	1	-1	1	1	-1	1	-1	1	1	1	1	1	1	1	1	-1	1	1	1	1	1	1	1	1	1	1	1	1	1	1
BobWhite_c7029_58	5B	505806546	1	1	1	1	1	1	-1	1	1	1	1	1	1	1	1	1	1	1	1	1	1	1	1	1	1	1	1	1	1	1	-1	1	1	1	1	1	-1	1	1	1	1	1	1	1	1	1	1
BobWhite_c7050_564	2B	746101729	1	1	-1	1	-1	1	-1	-1	-1	-1	1	-1	-1	1	-1	-1	-1	-1	-1	1	1	-1	-1	-1	1	1	1	-1	-1	1	-1	-1	1	1	-1	-1	-1	-1	1	-1	-1	-1	1	1	-1	-1	-1
BobWhite_c7070_196	5D	426168185	-1	-1	-1	-1	-1	-1	1	-1	-1	-1	-1	-1	-1	-1	-1	-1	-1	-1	-1	-1	-1	-1	-1	-1	-1	-1	-1	-1	-1	-1	1	-1	-1	-1	-1	-1	1	-1	-1	-1	-1	-1	-1	-1	-1	-1	-1
BobWhite_c7114_237	5A	644225	-1	-1	1	-1	1	1	1	1	1	1	-1	1	1	1	1	1	1	-1	1	1	-1	1	1	1	1	1	1	-1	1	1	1	1	1	1	1	1	1	-1	1	1	1	1	NA	1	1	-1	1
BobWhite_c7156_643	5A	436605691	1	1	1	1	1	-1	1	1	1	1	1	-1	1	1	1	1	1	1	1	1	1	1	1	1	1	1	1	1	1	1	1	1	1	1	1	1	1	1	1	1	1	1	1	1	1	1	1
BobWhite_c7157_633	4B	535049553	-1	1	-1	1	1	-1	-1	-1	-1	1	-1	-1	1	1	1	-1	-1	-1	1	1	-1	-1	-1	-1	-1	1	-1	1	-1	-1	-1	1	-1	-1	1	1	1	-1	NA	-1	-1	-1	1	1	1	1	1
BobWhite_c721_74	1A	540150500	1	1	1	1	1	1	1	1	1	1	1	-1	-1	1	1	NA	1	NA	1	1	-1	1	1	1	-1	1	1	1	-1	1	1	1	1	1	1	1	1	1	1	1	1	1	1	1	1	1	1
BobWhite_c7260_197	4D	423945781	1	-1	-1	1	1	-1	1	1	-1	-1	-1	-1	-1	1	-1	1	-1	1	1	-1	1	-1	-1	1	-1	1	1	1	1	-1	1	-1	1	-1	1	1	1	1	-1	-1	-1	-1	-1	-1	-1	1	-1
BobWhite_c7274_333	2B	779344644	-1	1	1	1	-1	-1	1	1	1	1	-1	1	-1	-1	1	1	-1	-1	1	-1	-1	-1	-1	-1	-1	1	1	1	-1	1	1	-1	-1	1	1	1	1	-1	NA	1	1	-1	NA	1	-1	1	-1
BobWhite_c7400_194	4B	12247862	-1	-1	1	-1	-1	1	-1	-1	1	-1	1	-1	-1	-1	-1	-1	-1	-1	1	1	-1	1	-1	-1	-1	-1	-1	-1	-1	-1	-1	-1	1	-1	-1	-1	-1	-1	-1	-1	-1	1	-1	-1	-1	-1	-1
BobWhite_c7400_334	5B	26450193	-1	-1	-1	1	-1	-1	-1	-1	1	-1	1	-1	1	-1	-1	1	-1	-1	1	-1	1	-1	-1	-1	-1	-1	-1	-1	1	-1	-1	-1	-1	1	-1	1	-1	-1	-1	-1	-1	-1	-1	-1	-1	-1	-1
BobWhite_c7454_363	3B	6754488	1	-1	1	1	1	-1	1	1	1	1	1	1	1	1	1	1	1	1	1	1	1	1	1	1	1	1	1	1	1	1	1	1	1	1	1	1	1	1	1	1	1	1	1	1	1	1	1
BobWhite_c756_886	5A	545561635	-1	-1	-1	-1	-1	-1	1	-1	-1	-1	-1	-1	-1	-1	-1	-1	-1	-1	-1	-1	-1	-1	-1	-1	-1	-1	-1	-1	-1	-1	1	-1	-1	-1	-1	-1	1	-1	-1	-1	-1	-1	-1	-1	-1	-1	-1
BobWhite_c7577_69	1B	378399128	1	1	-1	1	1	1	1	1	1	1	1	-1	1	1	1	-1	1	-1	-1	1	1	1	1	1	1	1	NA	-1	1	1	1	-1	1	1	1	1	1	1	1	1	1	1	1	1	1	1	1
BobWhite_c7604_181	5D	550206161	1	1	-1	1	1	1	-1	-1	-1	1	1	-1	1	1	1	1	1	1	1	1	1	1	1	1	-1	1	1	1	1	1	1	1	1	-1	1	-1	-1	1	1	1	1	-1	1	1	-1	1	-1
BobWhite_c7630_82	5B	173034953	-1	1	-1	-1	-1	-1	-1	-1	-1	-1	-1	-1	1	-1	-1	-1	-1	-1	-1	-1	-1	-1	-1	-1	-1	-1	-1	-1	-1	-1	-1	-1	-1	1	-1	1	-1	-1	-1	-1	-1	-1	1	-1	-1	-1	-1
BobWhite_c7751_424	2A	778722860	1	1	1	1	-1	1	-1	-1	-1	1	1	-1	1	1	-1	1	1	1	1	-1	-1	1	1	1	-1	1	1	1	1	1	1	1	1	1	-1	-1	1	-1	1	1	1	-1	1	-1	-1	1	-1
BobWhite_c7786_376	2D	126950305	-1	-1	1	-1	-1	-1	-1	1	-1	-1	-1	-1	1	-1	-1	-1	-1	-1	-1	-1	-1	-1	-1	-1	1	-1	-1	-1	-1	-1	-1	-1	1	-1	-1	1	1	-1	-1	1	1	-1	-1	-1	-1	-1	-1
BobWhite_c7871_241	3B	506624285	1	-1	1	1	1	-1	1	1	1	1	1	1	1	1	-1	1	1	1	1	1	1	1	1	1	1	1	1	1	1	1	1	-1	1	1	-1	1	1	1	NA	1	1	1	1	1	1	1	1
BobWhite_c7907_657	7B	181036896	-1	1	-1	-1	1	-1	1	-1	-1	-1	-1	1	-1	-1	1	-1	NA	-1	-1	-1	-1	-1	-1	-1	1	-1	-1	-1	-1	1	1	1	-1	1	-1	1	1	-1	-1	1	-1	1	-1	-1	-1	1	-1
BobWhite_c8016_301	1B	623722595	1	1	1	1	1	1	-1	1	1	1	1	-1	1	1	1	1	-1	1	1	-1	1	1	1	1	-1	1	1	1	1	1	-1	1	-1	1	1	1	1	1	1	1	1	1	NA	1	1	1	1
BobWhite_c8037_1135	5D	556230938	1	1	1	1	-1	1	1	1	1	1	1	1	1	1	1	1	1	1	1	1	1	1	1	1	-1	1	1	1	1	1	1	1	1	1	-1	1	1	-1	1	-1	-1	1	1	1	1	-1	1
BobWhite_c8037_778	5D	556232658	-1	-1	-1	-1	-1	-1	-1	-1	-1	-1	-1	-1	-1	-1	-1	-1	-1	-1	-1	-1	-1	-1	-1	-1	-1	-1	-1	-1	-1	-1	-1	-1	-1	-1	-1	-1	-1	-1	-1	-1	-1	-1	-1	-1	-1	-1	-1
BobWhite_c8076_154	7A	68889553	-1	-1	-1	-1	-1	-1	1	1	-1	-1	-1	-1	1	1	-1	1	1	-1	1	1	1	-1	-1	1	-1	-1	-1	-1	-1	-1	1	1	1	-1	-1	-1	1	-1	1	-1	-1	1	-1	-1	1	1	1
BobWhite_c8076_300	7A	68889407	-1	-1	-1	-1	-1	-1	1	1	-1	-1	-1	-1	1	1	-1	1	1	-1	1	1	1	-1	-1	1	-1	-1	-1	-1	-1	-1	1	1	1	-1	-1	-1	1	-1	1	-1	-1	1	-1	-1	1	1	1
BobWhite_c8085_498	2D	29167070	-1	-1	-1	-1	-1	1	-1	1	-1	-1	-1	-1	1	-1	-1	-1	-1	-1	-1	-1	-1	-1	-1	-1	-1	-1	-1	-1	1	-1	-1	-1	-1	-1	1	1	-1	1	-1	-1	-1	-1	-1	1	1	-1	-1
BobWhite_c8113_532	2B	210259697	1	1	-1	1	1	1	-1	1	-1	-1	1	1	1	1	-1	1	1	1	-1	1	1	1	-1	1	-1	-1	-1	1	1	-1	-1	-1	1	1	-1	1	1	-1	1	1	1	1	-1	-1	1	1	1
BobWhite_c8151_424	3D	606081972	1	1	1	1	1	1	1	1	1	1	1	1	1	1	1	1	1	1	1	1	1	1	1	1	1	1	1	1	1	1	1	1	1	1	1	1	1	1	1	1	1	1	1	1	1	1	1
BobWhite_c8155_562	2B	785137678	1	1	1	1	1	1	1	1	1	1	1	1	1	1	1	1	1	1	1	1	1	1	1	1	1	1	1	1	1	1	1	1	1	1	1	-1	1	1	1	1	1	1	1	1	1	1	1
BobWhite_c816_289	1A	42549757	1	-1	1	1	1	1	-1	-1	-1	1	-1	-1	1	1	1	NA	-1	-1	NA	1	1	1	1	-1	1	1	NA	-1	-1	1	-1	1	1	-1	1	1	1	1	1	1	1	1	1	1	1	1	1
BobWhite_c8218_162	1D	141277165	-1	-1	-1	1	-1	-1	1	1	-1	-1	-1	1	-1	-1	-1	1	1	-1	1	-1	1	-1	-1	1	-1	1	1	1	1	-1	1	-1	1	1	-1	-1	-1	-1	1	-1	-1	-1	NA	1	1	-1	1
BobWhite_c8249_58	2A	420225818	-1	-1	1	-1	1	-1	-1	1	-1	-1	1	-1	-1	-1	-1	-1	1	-1	-1	-1	-1	-1	-1	-1	-1	-1	-1	-1	-1	-1	-1	-1	1	-1	-1	-1	-1	-1	-1	1	-1	-1	-1	-1	-1	-1	-1
BobWhite_c8253_397	2A	711066793	-1	1	-1	1	1	-1	-1	-1	-1	-1	-1	-1	-1	1	-1	-1	-1	-1	-1	1	1	1	1	-1	-1	1	1	-1	1	-1	-1	-1	1	1	-1	1	-1	-1	1	-1	-1	1	-1	-1	1	1	-1
BobWhite_c8266_582	4B	657173256	1	-1	-1	-1	-1	1	1	1	-1	-1	1	1	-1	-1	-1	1	1	-1	1	-1	-1	-1	-1	-1	-1	1	1	-1	-1	-1	1	-1	1	1	1	-1	-1	1	-1	1	1	-1	1	1	-1	1	-1
BobWhite_c828_329	3B	60254983	1	-1	1	1	1	-1	1	1	1	1	1	1	1	1	1	1	1	-1	1	1	1	1	1	-1	-1	1	1	1	-1	1	1	1	-1	1	1	1	-1	1	-1	-1	-1	1	1	1	1	1	1
BobWhite_c8293_236	1B	667931359	-1	-1	-1	-1	-1	-1	-1	-1	-1	-1	-1	-1	-1	-1	-1	-1	-1	-1	-1	1	-1	-1	-1	-1	-1	-1	-1	-1	-1	-1	-1	-1	1	1	-1	-1	-1	-1	-1	-1	-1	-1	1	-1	1	-1	-1
BobWhite_c8340_511	3A	533624557	-1	1	-1	-1	-1	-1	-1	-1	-1	-1	-1	-1	-1	-1	1	-1	-1	-1	NA	-1	-1	-1	-1	-1	-1	-1	-1	-1	-1	-1	-1	1	-1	-1	-1	-1	-1	-1	NA	-1	-1	-1	-1	-1	-1	-1	-1
BobWhite_c8366_563	7A	138157903	1	1	1	1	1	-1	1	1	-1	1	1	1	1	1	1	1	1	1	1	1	1	1	1	-1	1	1	1	1	1	1	1	1	1	1	-1	-1	1	1	1	1	1	1	1	1	1	1	1
BobWhite_c8375_378	Unk	990	1	1	1	1	1	1	1	1	1	1	-1	1	1	1	1	1	1	1	NA	1	1	-1	1	-1	1	1	1	1	1	1	1	1	-1	1	1	1	1	1	1	1	1	1	1	1	1	1	1
BobWhite_c8375_71	1D	486156766	1	1	1	1	1	1	1	1	1	1	-1	1	1	1	1	1	1	1	1	1	1	-1	1	-1	1	1	1	1	1	1	1	1	-1	1	1	1	1	1	1	1	1	1	1	1	1	-1	-1
BobWhite_c8422_189	5D	425841738	-1	-1	-1	-1	-1	-1	1	-1	-1	-1	-1	-1	-1	-1	-1	-1	-1	-1	-1	-1	-1	-1	-1	-1	-1	-1	-1	-1	-1	-1	1	-1	-1	-1	-1	-1	1	-1	-1	-1	-1	-1	-1	-1	-1	-1	-1
BobWhite_c8428_346	1D	273814636	1	1	-1	-1	1	1	-1	-1	-1	1	1	-1	-1	1	1	-1	1	-1	-1	1	1	1	1	1	1	1	1	-1	1	1	1	-1	1	1	1	1	1	1	1	1	1	1	1	1	1	1	1
BobWhite_c8571_699	Unk	1000	1	1	1	1	1	1	1	1	1	-1	1	1	1	1	1	1	1	1	1	1	1	-1	1	1	-1	1	1	1	1	1	1	1	-1	1	1	1	1	-1	1	1	1	1	1	-1	-1	1	1
BobWhite_c8650_382	Unk	1010	-1	-1	1	-1	-1	1	-1	1	1	-1	1	1	-1	-1	-1	-1	1	-1	-1	-1	1	-1	-1	-1	1	1	-1	-1	-1	1	1	-1	1	1	-1	-1	-1	-1	1	-1	-1	-1	1	-1	-1	-1	1
BobWhite_c8680_918	4A	705179194	-1	1	-1	-1	-1	1	1	-1	-1	-1	1	-1	1	-1	-1	-1	-1	-1	-1	-1	-1	-1	1	-1	-1	-1	-1	-1	-1	-1	-1	-1	-1	-1	-1	-1	-1	-1	-1	-1	-1	-1	-1	-1	-1	-1	-1
BobWhite_c8680_993	4A	705179888	1	-1	1	-1	1	-1	-1	1	1	1	-1	1	-1	1	-1	1	-1	1	1	1	1	1	-1	1	1	1	1	1	1	1	1	-1	1	1	1	1	1	1	-1	-1	-1	1	-1	-1	1	-1	1
BobWhite_c8713_420	Unk	1020	-1	1	-1	1	1	1	1	1	1	1	1	1	1	1	1	1	1	1	1	1	1	-1	-1	1	1	-1	NA	1	1	-1	1	-1	1	1	1	1	-1	-1	1	1	1	-1	1	-1	1	NA	NA
BobWhite_c872_587	1A	147354313	-1	-1	-1	-1	-1	-1	-1	-1	-1	-1	-1	-1	1	-1	-1	1	-1	1	1	-1	-1	-1	-1	-1	-1	-1	-1	-1	-1	-1	-1	-1	-1	-1	-1	-1	-1	-1	-1	-1	-1	-1	-1	-1	-1	-1	-1
BobWhite_c8734_91	2B	52911796	1	-1	-1	1	-1	1	1	-1	1	-1	-1	1	-1	1	-1	1	1	1	1	-1	1	1	-1	1	1	1	1	1	1	-1	-1	-1	1	1	-1	-1	-1	-1	-1	-1	-1	1	NA	1	-1	-1	1
BobWhite_c8764_219	5B	357552957	1	-1	-1	-1	-1	1	1	-1	-1	-1	-1	1	-1	1	1	1	-1	1	1	-1	-1	-1	-1	1	-1	1	NA	1	-1	1	-1	-1	-1	-1	1	1	-1	1	1	1	1	-1	1	-1	-1	-1	1
BobWhite_c8899_200	2A	728605201	1	1	1	1	1	1	1	1	1	1	1	1	1	1	1	1	-1	1	1	1	1	1	1	1	-1	1	1	1	1	1	1	1	-1	1	1	1	1	1	1	-1	-1	1	1	1	1	1	1
BobWhite_c8906_83	5A	680209988	1	-1	-1	1	-1	1	1	1	-1	1	-1	1	-1	1	1	1	1	1	1	1	1	1	1	-1	-1	-1	1	1	-1	1	-1	-1	1	1	-1	1	-1	1	-1	-1	-1	-1	1	1	-1	-1	1
BobWhite_c895_2385	7A	1719121	1	-1	1	-1	1	1	1	1	1	1	1	1	1	1	1	1	1	1	1	1	1	1	1	1	1	1	1	1	1	1	1	1	1	1	1	1	1	1	1	1	1	1	1	1	1	1	-1
BobWhite_c8982_226	2A	733922148	-1	-1	-1	-1	-1	-1	1	1	1	-1	-1	-1	1	-1	-1	-1	1	-1	-1	-1	-1	-1	1	-1	1	-1	-1	-1	-1	-1	-1	-1	1	-1	-1	1	-1	-1	-1	1	1	-1	-1	-1	-1	-1	-1
BobWhite_c9070_287	5D	424212532	1	1	1	1	1	1	1	-1	1	1	-1	1	1	1	1	1	1	1	1	1	1	1	1	1	-1	1	1	1	-1	1	1	1	1	1	1	1	1	-1	-1	1	1	1	1	1	1	1	1
BobWhite_c9091_160	1A	570272919	1	1	1	1	1	1	1	1	1	1	1	1	1	1	1	1	1	1	1	1	1	1	1	-1	-1	1	-1	1	-1	1	-1	1	1	1	-1	1	1	1	1	1	1	1	1	1	-1	1	1
BobWhite_c9138_101	Unk	1030	-1	-1	-1	1	1	-1	-1	-1	-1	1	-1	-1	1	1	1	1	-1	-1	NA	1	-1	-1	-1	-1	-1	1	-1	1	-1	-1	-1	-1	-1	-1	1	1	-1	-1	1	-1	-1	1	-1	-1	-1	1	-1
BobWhite_c9238_82	7A	506490340	-1	-1	-1	-1	-1	1	-1	-1	-1	-1	-1	-1	1	-1	-1	-1	1	1	-1	-1	-1	-1	-1	-1	1	-1	-1	-1	1	-1	-1	-1	1	-1	-1	-1	-1	-1	-1	-1	-1	1	NA	-1	-1	-1	-1
BobWhite_c9249_564	3A	23831893	1	-1	-1	-1	1	-1	1	1	-1	-1	-1	-1	1	1	-1	1	1	1	1	1	1	1	1	-1	-1	-1	1	1	1	-1	-1	-1	-1	-1	-1	-1	1	-1	NA	-1	-1	1	-1	-1	1	1	1
BobWhite_c928_311	Unk	1040	1	-1	1	-1	1	1	1	1	1	-1	1	1	1	1	-1	1	1	1	1	-1	1	1	1	1	1	1	-1	1	1	-1	1	1	1	-1	1	1	1	1	1	1	1	1	NA	-1	1	1	1
BobWhite_c9297_291	2B	742473011	1	1	1	1	1	1	-1	-1	-1	1	1	1	-1	1	1	1	-1	1	1	1	1	1	-1	1	-1	1	1	1	1	1	1	1	-1	1	1	-1	1	1	1	-1	-1	1	1	1	1	1	1
BobWhite_c9316_300	1B	122344903	1	1	-1	1	1	1	1	1	1	1	1	1	-1	1	1	1	1	1	1	1	1	1	1	1	1	1	1	-1	1	1	1	1	1	1	1	1	1	1	1	1	1	1	1	1	1	1	1
BobWhite_c9330_499	6A	27781458	-1	1	1	1	1	-1	1	-1	1	-1	-1	1	1	1	1	1	-1	1	-1	1	1	-1	1	-1	-1	-1	-1	1	-1	1	1	1	-1	-1	1	1	1	-1	-1	1	-1	-1	1	1	1	-1	1
BobWhite_c9468_453	3A	517075151	1	-1	1	1	-1	-1	-1	1	-1	1	-1	-1	1	-1	-1	1	1	1	NA	-1	1	1	1	1	-1	1	1	1	1	1	-1	-1	-1	-1	1	1	-1	1	-1	1	1	1	1	1	-1	1	1
BobWhite_c9468_478	3A	517075176	1	-1	1	1	-1	-1	-1	1	-1	1	-1	-1	1	-1	-1	1	1	1	NA	-1	1	1	1	1	-1	1	1	1	1	1	-1	-1	-1	-1	1	1	-1	1	-1	1	1	1	1	1	-1	1	1
BobWhite_c9505_515	2A	712792773	-1	-1	-1	-1	-1	-1	1	-1	1	-1	-1	1	-1	-1	-1	-1	1	1	-1	-1	-1	-1	-1	-1	-1	-1	-1	-1	-1	-1	-1	-1	-1	-1	-1	-1	-1	-1	-1	-1	-1	1	1	-1	-1	-1	-1
BobWhite_c9563_377	6B	231348477	1	-1	1	-1	1	1	1	1	-1	-1	-1	1	1	1	1	1	-1	-1	1	-1	1	-1	1	1	-1	-1	-1	1	1	1	1	1	-1	1	-1	1	1	-1	1	1	1	1	1	-1	-1	-1	1
BobWhite_c9564_154	2A	59879464	-1	1	-1	-1	1	-1	-1	-1	-1	-1	-1	-1	-1	1	1	-1	1	-1	NA	1	1	-1	-1	1	-1	1	1	-1	1	1	-1	1	-1	1	1	1	-1	1	-1	-1	-1	1	-1	-1	-1	-1	1
BobWhite_c96_170	1A	531682521	-1	-1	1	1	-1	-1	-1	-1	-1	-1	1	1	1	-1	-1	1	-1	-1	1	-1	-1	-1	-1	-1	-1	-1	-1	1	-1	-1	-1	-1	-1	-1	-1	1	-1	-1	-1	-1	-1	-1	-1	-1	-1	-1	-1
BobWhite_c9626_246	2A	379113997	1	1	1	1	-1	1	1	-1	1	1	-1	1	1	1	1	1	-1	1	1	1	1	1	1	1	1	1	1	1	1	1	1	1	-1	1	1	1	1	1	1	-1	1	1	1	1	-1	1	1
BobWhite_c9690_94	2A	742132995	-1	-1	-1	-1	-1	-1	-1	-1	1	-1	-1	-1	1	-1	-1	-1	-1	1	-1	-1	-1	-1	1	-1	-1	1	1	-1	-1	-1	-1	-1	-1	-1	-1	-1	-1	-1	-1	-1	-1	-1	-1	-1	-1	-1	-1
BobWhite_c9704_273	3A	54879120	1	-1	-1	1	1	-1	-1	-1	-1	-1	-1	-1	1	-1	1	-1	1	-1	-1	-1	-1	-1	-1	-1	1	-1	-1	-1	-1	-1	-1	-1	1	1	1	-1	1	-1	-1	-1	-1	-1	-1	-1	1	-1	1
BobWhite_c9705_429	2D	571080848	1	1	-1	1	1	1	1	1	1	1	1	1	1	1	1	1	-1	-1	1	1	1	1	1	1	-1	1	1	1	1	1	1	1	-1	1	1	1	1	1	1	-1	-1	1	1	1	1	1	1
BobWhite_c9711_71	3B	9780220	-1	-1	-1	1	1	-1	-1	1	-1	1	-1	-1	-1	-1	-1	-1	-1	-1	1	-1	1	-1	-1	-1	-1	-1	-1	-1	-1	-1	1	1	1	-1	-1	1	1	1	1	1	1	-1	1	1	1	-1	-1
BobWhite_c9843_117	2B	26101612	1	1	1	-1	1	-1	1	1	1	1	-1	-1	-1	-1	1	1	1	-1	-1	1	-1	1	1	1	1	-1	1	-1	-1	1	1	-1	-1	1	-1	1	1	1	1	1	1	-1	1	-1	1	1	-1
BobWhite_c9876_331	4B	376031558	-1	1	1	1	1	1	-1	-1	1	-1	1	1	1	1	-1	-1	-1	1	NA	1	-1	-1	-1	-1	1	-1	-1	-1	-1	-1	-1	-1	-1	1	-1	1	-1	-1	-1	1	1	-1	-1	-1	1	1	1
BobWhite_c9881_1312	Unk	1050	-1	-1	-1	-1	-1	-1	1	-1	-1	-1	-1	1	-1	-1	-1	-1	1	-1	-1	1	-1	-1	-1	-1	-1	-1	-1	-1	-1	-1	1	-1	1	-1	-1	-1	-1	-1	1	-1	-1	-1	-1	-1	1	-1	-1
BobWhite_c9992_862	Unk	246341385	-1	-1	1	1	1	1	-1	1	1	-1	1	-1	1	1	1	-1	-1	-1	-1	1	-1	-1	1	-1	-1	1	-1	1	-1	1	-1	1	1	-1	-1	1	1	1	NA	-1	-1	1	1	1	1	1	1
BobWhite_rep_c48835_225	6D	106088509	1	1	1	1	1	1	1	1	1	1	1	1	1	1	1	1	1	1	1	1	1	-1	1	1	1	1	1	1	1	1	1	1	-1	1	1	1	1	-1	1	1	1	1	1	1	1	1	1
BobWhite_rep_c49050_1890	7D	576284886	-1	-1	1	1	-1	1	-1	-1	-1	1	1	-1	-1	-1	1	-1	-1	-1	-1	1	-1	-1	1	-1	-1	1	-1	-1	-1	1	-1	1	-1	1	-1	-1	1	-1	-1	1	1	-1	1	1	-1	-1	-1
BobWhite_rep_c49058_130	5B	487223443	-1	-1	-1	-1	-1	-1	-1	1	-1	-1	-1	1	-1	-1	-1	-1	-1	NA	-1	-1	-1	-1	-1	-1	-1	-1	-1	-1	-1	1	-1	-1	-1	-1	-1	-1	-1	1	1	-1	-1	-1	-1	-1	1	-1	-1
BobWhite_rep_c49102_169	3A	535326733	-1	1	-1	-1	1	1	-1	-1	-1	-1	-1	-1	-1	1	1	-1	-1	-1	NA	1	-1	-1	-1	-1	1	-1	-1	-1	-1	-1	-1	1	-1	-1	-1	-1	-1	-1	NA	-1	-1	-1	-1	-1	1	-1	-1
BobWhite_rep_c49133_71	1B	555637799	1	1	1	1	1	-1	1	1	1	1	1	1	1	1	1	1	1	1	1	1	1	1	1	1	1	1	1	1	1	1	1	1	1	1	1	1	1	1	1	1	1	1	1	1	1	1	1
BobWhite_rep_c49149_530	1A	139559398	-1	-1	-1	-1	-1	-1	-1	-1	-1	-1	-1	-1	1	-1	-1	1	-1	1	1	-1	-1	-1	-1	-1	-1	-1	-1	-1	-1	-1	-1	-1	-1	-1	-1	-1	-1	-1	-1	-1	-1	-1	-1	-1	-1	-1	-1
BobWhite_rep_c49207_243	1A	473011665	1	1	1	1	1	1	1	-1	-1	1	-1	1	1	1	1	1	1	1	1	1	1	1	1	1	1	1	1	1	1	1	1	1	1	1	1	1	1	1	1	1	1	1	1	1	1	1	1
BobWhite_rep_c49533_93	1B	686843555	1	1	1	1	-1	1	1	1	1	1	1	1	1	-1	1	1	1	1	NA	1	-1	-1	1	1	1	1	1	1	-1	1	1	1	1	1	1	1	1	1	1	1	1	1	1	1	1	1	1
BobWhite_rep_c49587_1290	7B	488704491	1	-1	-1	-1	-1	-1	-1	-1	-1	-1	-1	-1	-1	-1	-1	-1	-1	-1	-1	-1	1	-1	-1	-1	-1	-1	-1	-1	-1	-1	-1	-1	1	-1	-1	-1	-1	-1	-1	-1	-1	-1	-1	-1	-1	-1	1
BobWhite_rep_c49610_521	1B	107135640	-1	-1	-1	-1	-1	-1	-1	-1	-1	-1	-1	-1	1	-1	-1	1	-1	1	1	-1	-1	-1	-1	-1	-1	-1	-1	-1	-1	-1	-1	-1	-1	-1	-1	-1	-1	-1	-1	-1	-1	-1	-1	-1	-1	-1	-1
BobWhite_rep_c49700_452	5A	382778448	1	1	1	1	1	1	-1	1	-1	1	-1	1	1	1	-1	-1	1	1	-1	1	1	-1	1	-1	-1	-1	-1	-1	-1	-1	1	1	1	-1	-1	-1	-1	1	-1	1	1	1	-1	1	1	1	1
BobWhite_rep_c49755_131	1A	550342866	1	1	1	1	1	1	1	1	1	1	-1	1	-1	1	1	1	1	1	1	1	1	1	1	1	1	1	1	-1	-1	1	1	1	1	1	1	1	1	1	1	1	1	1	1	1	1	1	1
BobWhite_rep_c49783_60	5B	244411456	-1	1	1	1	1	-1	-1	1	1	1	1	-1	1	1	1	-1	-1	-1	-1	1	1	1	1	-1	-1	-1	1	1	-1	1	-1	1	-1	1	1	1	-1	1	-1	1	1	1	1	1	1	1	1
BobWhite_rep_c49916_325	7A	25112182	1	1	1	1	1	1	1	1	-1	1	1	1	1	1	1	1	1	1	1	1	1	1	1	1	-1	1	1	1	1	1	1	1	1	-1	1	1	1	1	1	1	1	1	1	1	1	1	1
BobWhite_rep_c49931_364	4D	3721525	1	1	1	-1	1	1	1	1	1	1	1	1	1	1	1	1	1	1	1	1	-1	1	-1	1	1	-1	-1	1	1	-1	1	1	1	-1	1	1	1	1	-1	-1	-1	1	1	1	1	1	1
BobWhite_rep_c49957_578	3B	263787910	1	1	1	1	-1	1	1	-1	1	1	1	1	1	1	1	1	1	1	1	1	1	1	1	-1	1	1	1	1	-1	1	1	1	1	1	1	1	-1	1	1	1	1	1	1	1	-1	1	1
BobWhite_rep_c49979_373	5A	381301752	1	1	1	1	1	1	-1	1	-1	1	-1	1	1	1	-1	-1	1	1	-1	1	1	-1	1	-1	-1	-1	-1	-1	-1	-1	1	1	1	-1	-1	-1	-1	1	-1	1	1	1	-1	1	1	1	1
BobWhite_rep_c49997_147	Unk	1060	-1	-1	1	1	1	-1	-1	1	-1	-1	1	-1	-1	-1	-1	-1	-1	-1	NA	-1	-1	-1	-1	-1	-1	1	-1	-1	1	1	-1	-1	-1	1	-1	-1	1	1	-1	1	1	1	NA	1	-1	1	-1
BobWhite_rep_c49999_70	7D	616509377	-1	-1	1	-1	1	1	1	-1	-1	1	-1	-1	-1	-1	-1	1	-1	-1	1	-1	-1	-1	-1	-1	1	1	-1	-1	-1	-1	-1	-1	-1	1	1	-1	-1	-1	1	1	-1	-1	1	-1	1	1	1
BobWhite_rep_c50003_377	7B	726138859	1	-1	1	-1	1	1	1	-1	-1	-1	-1	1	1	1	-1	1	1	-1	1	-1	1	1	1	1	1	1	-1	1	1	-1	-1	1	1	-1	1	1	-1	-1	1	1	1	-1	-1	-1	-1	-1	1
BobWhite_rep_c50013_65	4D	499449815	1	1	1	1	1	1	1	1	1	1	1	1	1	1	1	-1	1	1	NA	1	1	1	1	1	1	1	-1	1	1	1	1	1	1	1	1	1	1	-1	1	1	1	1	-1	-1	1	1	1
BobWhite_rep_c50057_164	Unk	250521745	1	1	1	1	1	1	1	1	1	1	1	1	1	1	1	1	1	1	1	-1	1	1	1	1	1	1	1	1	1	1	1	1	1	-1	1	1	1	1	1	1	1	1	1	1	-1	1	1
BobWhite_rep_c50112_99	1B	107136544	-1	-1	-1	-1	-1	-1	-1	-1	-1	-1	-1	-1	1	-1	-1	1	-1	1	1	-1	-1	-1	-1	-1	-1	-1	-1	-1	-1	-1	-1	-1	-1	-1	-1	-1	-1	-1	-1	-1	-1	-1	-1	-1	-1	-1	-1
BobWhite_rep_c50115_136	4A	449270007	1	1	1	1	1	1	1	1	1	1	1	1	1	1	1	1	-1	1	1	1	1	1	1	1	1	1	1	1	1	1	1	1	1	1	1	1	1	1	1	1	1	1	1	1	1	1	1
BobWhite_rep_c50145_387	5A	26461227	1	-1	1	1	1	1	1	1	1	1	1	1	-1	1	1	1	1	1	1	1	1	1	1	1	1	1	-1	1	1	1	1	1	1	1	1	1	1	1	-1	1	1	1	1	1	1	1	1
BobWhite_rep_c50186_469	2A	731159841	1	1	1	1	1	1	-1	-1	-1	1	1	1	-1	1	1	1	-1	1	1	1	1	1	-1	1	-1	1	1	1	1	1	1	1	-1	1	1	-1	1	1	1	-1	-1	1	1	1	1	1	1
BobWhite_rep_c50186_522	2A	731159788	-1	-1	-1	-1	-1	-1	1	1	1	-1	-1	-1	1	-1	-1	-1	1	-1	-1	-1	-1	-1	1	-1	1	-1	-1	-1	-1	-1	-1	-1	1	-1	-1	1	-1	-1	-1	1	1	-1	-1	-1	-1	-1	-1
BobWhite_rep_c50285_700	2B	761990949	1	-1	-1	-1	-1	-1	-1	-1	-1	-1	-1	-1	-1	-1	-1	-1	-1	-1	-1	-1	-1	-1	-1	-1	1	1	1	-1	-1	-1	-1	-1	-1	-1	-1	-1	-1	-1	-1	-1	-1	-1	-1	-1	-1	-1	-1
BobWhite_rep_c50324_157	6A	615456915	1	-1	-1	1	1	-1	1	1	1	1	-1	1	-1	-1	-1	1	-1	-1	1	1	1	-1	-1	1	-1	1	1	1	1	1	1	1	1	-1	-1	-1	1	-1	-1	1	1	-1	NA	-1	-1	-1	-1
BobWhite_rep_c50324_373	Unk	1070	1	-1	-1	1	1	-1	1	1	1	1	-1	1	-1	-1	-1	1	-1	-1	1	1	1	-1	-1	1	-1	1	1	1	1	1	1	1	1	-1	-1	-1	1	-1	-1	1	1	-1	NA	-1	-1	-1	-1
BobWhite_rep_c50349_139	5B	594745426	-1	1	-1	-1	-1	1	-1	-1	-1	-1	-1	-1	-1	-1	-1	-1	-1	-1	-1	-1	-1	-1	-1	-1	-1	-1	-1	-1	-1	-1	-1	1	-1	-1	-1	-1	-1	-1	-1	-1	-1	-1	-1	-1	-1	-1	-1
BobWhite_rep_c50362_537	5D	423268053	1	1	1	1	1	1	-1	1	1	1	1	1	1	1	1	1	1	1	1	1	1	1	1	1	1	1	1	1	1	1	-1	1	1	1	1	1	-1	1	1	1	1	1	1	1	1	1	1
BobWhite_rep_c50457_813	3B	507301016	1	-1	1	1	1	-1	1	-1	1	-1	1	1	1	1	-1	1	-1	-1	1	1	1	1	1	-1	1	1	NA	1	-1	1	1	-1	1	1	-1	1	-1	1	1	-1	-1	-1	1	1	-1	-1	1
BobWhite_rep_c50458_213	2B	641943068	-1	-1	-1	-1	-1	-1	-1	-1	-1	-1	-1	-1	-1	-1	-1	-1	-1	-1	-1	-1	-1	-1	-1	-1	1	-1	-1	-1	-1	-1	-1	-1	-1	-1	-1	1	1	-1	-1	1	1	-1	-1	-1	-1	-1	-1
BobWhite_rep_c50822_462	5B	508795404	-1	-1	-1	-1	-1	-1	1	-1	-1	-1	-1	-1	-1	-1	-1	-1	-1	-1	-1	-1	-1	-1	-1	-1	-1	-1	-1	-1	-1	-1	1	-1	-1	-1	-1	-1	1	-1	-1	-1	-1	-1	-1	-1	-1	-1	-1
BobWhite_rep_c50999_270	6D	461712324	1	1	1	1	1	1	-1	1	1	-1	1	-1	1	1	1	-1	-1	1	-1	1	-1	1	1	-1	-1	1	1	-1	-1	1	-1	-1	1	1	1	1	1	1	-1	1	1	1	1	1	-1	1	-1
BobWhite_rep_c51132_85	6A	604886877	1	-1	1	-1	-1	-1	-1	-1	-1	-1	-1	1	-1	-1	-1	1	-1	-1	1	-1	-1	-1	-1	-1	1	-1	1	1	-1	-1	-1	-1	-1	-1	-1	-1	-1	-1	-1	-1	-1	-1	-1	1	-1	-1	-1
BobWhite_rep_c51247_189	2A	731159565	1	1	1	1	1	1	-1	-1	-1	1	1	1	-1	1	1	1	-1	1	1	1	1	1	-1	1	-1	1	1	1	1	1	1	1	-1	1	1	-1	1	1	1	-1	-1	1	1	1	1	1	1
BobWhite_rep_c51301_1261	3A	475732815	1	-1	1	1	1	1	1	1	1	1	1	1	1	1	-1	1	1	1	1	1	1	1	1	1	1	1	1	1	1	1	1	-1	1	1	-1	1	1	1	NA	1	1	1	1	1	1	1	1
BobWhite_rep_c51336_730	7A	8376020	-1	1	-1	1	-1	-1	-1	-1	-1	-1	-1	-1	-1	-1	-1	-1	-1	-1	-1	-1	-1	-1	-1	-1	-1	-1	-1	-1	-1	-1	-1	-1	-1	-1	-1	-1	-1	-1	-1	-1	-1	-1	-1	-1	-1	-1	1
BobWhite_rep_c51612_864	2D	77132677	1	1	1	1	1	1	1	-1	1	1	-1	1	-1	1	1	1	1	1	1	1	1	1	1	1	1	1	1	1	1	1	1	1	1	1	1	1	1	1	1	1	1	1	1	1	1	1	1
BobWhite_rep_c52106_349	2B	736245457	-1	-1	-1	-1	-1	-1	1	1	1	-1	-1	-1	1	-1	-1	-1	1	-1	-1	-1	-1	-1	1	-1	1	-1	-1	-1	-1	-1	-1	-1	1	-1	-1	1	-1	-1	-1	1	1	-1	-1	-1	-1	-1	-1
BobWhite_rep_c52911_146	3D	610139401	1	-1	1	1	1	-1	-1	-1	1	1	1	-1	-1	1	1	-1	-1	-1	NA	1	1	-1	1	-1	-1	-1	-1	-1	-1	-1	-1	1	1	-1	-1	-1	-1	-1	1	-1	-1	1	1	1	1	1	1
BobWhite_rep_c53007_100	Unk	1080	1	-1	1	1	-1	-1	1	1	-1	1	-1	1	1	1	1	1	-1	1	-1	1	-1	-1	1	1	-1	1	1	1	-1	1	1	1	-1	1	1	1	1	1	1	-1	-1	1	-1	-1	-1	1	1
BobWhite_rep_c53133_385	6B	662257241	-1	-1	-1	-1	-1	-1	-1	-1	-1	-1	-1	-1	-1	-1	-1	-1	-1	-1	-1	-1	-1	-1	-1	-1	-1	-1	-1	-1	-1	-1	-1	-1	-1	-1	-1	-1	-1	-1	-1	-1	-1	-1	-1	-1	-1	-1	-1
BobWhite_rep_c53418_120	2D	600344121	-1	-1	-1	-1	-1	-1	1	1	1	-1	-1	-1	1	-1	-1	-1	1	-1	-1	-1	-1	-1	1	-1	1	-1	-1	-1	-1	-1	-1	-1	1	-1	-1	1	-1	-1	-1	1	1	-1	-1	-1	-1	-1	-1
BobWhite_rep_c54531_95	6A	149925977	-1	1	-1	1	1	1	-1	1	1	1	1	-1	-1	1	-1	-1	1	1	-1	1	1	1	1	-1	1	1	1	-1	-1	-1	-1	1	1	-1	1	1	-1	1	-1	1	1	-1	1	1	1	1	-1
BobWhite_rep_c55035_124	7D	616508400	1	1	-1	1	1	1	-1	1	1	1	1	-1	1	1	1	-1	-1	-1	-1	1	1	1	-1	-1	1	-1	1	-1	1	1	1	-1	1	1	-1	1	1	1	-1	-1	-1	1	-1	1	1	1	-1
BobWhite_rep_c55336_265	5D	72901262	1	1	1	1	1	1	1	1	1	1	1	1	1	-1	1	1	1	1	1	-1	1	1	1	1	1	1	-1	1	1	1	1	1	1	1	1	1	1	1	1	-1	-1	1	1	-1	-1	1	-1
BobWhite_rep_c55551_53	3A	431127864	-1	1	-1	-1	-1	1	-1	-1	-1	1	-1	-1	1	-1	1	1	-1	-1	1	-1	1	1	1	-1	-1	-1	1	1	1	-1	-1	1	-1	-1	1	-1	-1	-1	1	-1	-1	1	-1	-1	-1	-1	-1
BobWhite_rep_c55701_166	7D	337537	-1	-1	-1	-1	-1	-1	-1	-1	-1	1	-1	-1	-1	-1	1	-1	-1	-1	-1	-1	-1	-1	-1	-1	-1	-1	-1	-1	-1	1	-1	-1	-1	1	1	-1	-1	-1	-1	-1	-1	-1	-1	-1	-1	-1	-1
BobWhite_rep_c56118_100	3A	105556747	-1	-1	-1	-1	-1	-1	-1	-1	-1	-1	-1	-1	-1	-1	-1	-1	-1	-1	-1	1	-1	-1	-1	1	-1	1	1	-1	1	-1	1	-1	1	-1	-1	-1	1	-1	-1	-1	-1	-1	1	1	-1	-1	1
BobWhite_rep_c58252_112	7A	54990997	-1	1	-1	1	-1	-1	1	1	-1	-1	1	-1	1	-1	-1	-1	-1	-1	NA	-1	1	-1	-1	1	-1	1	1	-1	-1	-1	-1	-1	1	-1	-1	1	-1	1	1	1	1	1	1	1	-1	1	-1
BobWhite_rep_c60245_107	5B	602138828	1	1	-1	-1	-1	1	1	-1	1	1	1	-1	-1	-1	1	-1	1	1	-1	1	-1	1	1	1	1	1	1	1	1	1	1	1	1	1	1	-1	1	1	1	1	1	1	1	1	1	1	-1
BobWhite_rep_c60287_356	5B	121556642	1	-1	1	1	1	1	1	1	1	1	1	1	-1	1	1	1	1	1	1	1	1	1	1	1	1	1	1	1	1	1	1	1	1	-1	1	-1	1	1	1	1	1	1	-1	1	1	1	1
BobWhite_rep_c60436_231	7A	561619187	-1	1	1	-1	1	1	-1	-1	-1	1	-1	-1	1	-1	1	-1	-1	1	-1	-1	-1	-1	-1	-1	-1	-1	-1	-1	-1	-1	1	-1	-1	-1	-1	1	1	1	-1	-1	-1	-1	-1	-1	-1	1	-1
BobWhite_rep_c60776_638	2B	682849388	1	1	-1	1	1	1	1	1	1	1	1	1	1	1	1	1	-1	-1	1	1	1	1	1	1	-1	1	1	1	1	1	1	1	-1	1	1	1	1	1	1	-1	-1	1	1	1	1	1	1
BobWhite_rep_c61555_115	5B	506274026	1	1	1	1	1	1	-1	1	1	1	1	1	1	1	1	1	1	1	1	1	1	1	1	1	1	1	1	1	1	1	-1	1	1	1	1	1	-1	1	1	1	1	1	1	1	1	1	1
BobWhite_rep_c62955_567	Unk	9170605	-1	-1	-1	-1	1	-1	-1	-1	-1	-1	-1	-1	-1	1	1	-1	-1	-1	-1	-1	1	1	-1	1	NA	-1	-1	-1	1	-1	-1	-1	-1	-1	1	-1	-1	-1	-1	-1	-1	-1	-1	-1	-1	-1	-1
BobWhite_rep_c62964_873	2A	104971952	-1	1	1	1	-1	-1	1	1	1	1	1	1	-1	1	1	1	1	-1	1	1	-1	-1	-1	1	1	1	-1	-1	1	-1	-1	1	1	-1	1	1	-1	-1	1	-1	1	1	1	1	1	1	1
BobWhite_rep_c62985_546	1B	168418411	1	1	1	1	-1	1	1	1	1	1	1	1	1	-1	-1	1	1	1	1	-1	1	1	-1	1	1	-1	-1	-1	1	-1	1	1	1	1	-1	-1	-1	1	1	-1	-1	1	NA	-1	1	-1	1
BobWhite_rep_c63008_468	7B	506561102	-1	1	1	1	1	1	1	1	1	1	1	1	1	1	1	1	1	1	1	1	-1	1	1	1	1	1	1	1	1	1	1	1	-1	1	1	1	1	1	1	1	1	1	1	1	1	1	-1
BobWhite_rep_c63085_120	3B	66581490	-1	-1	-1	-1	1	1	-1	1	1	-1	1	1	1	-1	1	-1	1	1	-1	1	-1	-1	-1	1	-1	-1	-1	-1	1	1	-1	-1	1	1	1	-1	1	1	-1	-1	-1	-1	1	1	1	-1	-1
BobWhite_rep_c63205_143	1A	589476518	-1	-1	-1	-1	-1	-1	-1	-1	-1	-1	1	-1	-1	-1	-1	-1	-1	-1	NA	-1	-1	1	-1	1	-1	-1	-1	-1	-1	-1	-1	-1	1	-1	-1	-1	-1	-1	-1	-1	-1	-1	-1	-1	-1	-1	-1
BobWhite_rep_c63205_215	1A	589451011	-1	-1	-1	-1	-1	-1	-1	-1	-1	-1	1	-1	-1	-1	-1	-1	-1	-1	NA	-1	-1	1	-1	1	-1	-1	-1	-1	-1	-1	-1	-1	1	-1	-1	-1	-1	-1	-1	-1	-1	-1	-1	-1	-1	-1	-1
BobWhite_rep_c63264_629	Unk	1090	-1	-1	-1	-1	-1	-1	-1	-1	-1	-1	1	-1	-1	-1	-1	-1	-1	-1	1	-1	-1	1	-1	1	-1	-1	-1	-1	-1	-1	-1	-1	1	-1	-1	-1	-1	-1	-1	-1	-1	-1	-1	-1	-1	-1	-1
BobWhite_rep_c63278_349	1A	486052322	NA	1	1	1	1	-1	1	-1	-1	1	-1	1	1	1	1	1	1	1	1	1	1	1	-1	-1	-1	1	1	1	-1	1	1	1	-1	1	-1	1	-1	1	1	1	1	-1	-1	-1	1	1	1
BobWhite_rep_c63332_67	5A	677845610	1	1	1	1	1	-1	1	-1	1	1	1	1	1	1	1	1	1	1	1	1	1	1	1	1	1	1	1	1	-1	1	-1	1	1	-1	1	1	-1	1	1	-1	-1	1	1	1	1	1	1
BobWhite_rep_c63363_160	2B	43615989	1	-1	-1	1	-1	1	1	-1	1	-1	1	1	1	1	-1	1	1	1	1	-1	1	-1	1	1	-1	1	1	1	1	-1	1	1	1	1	-1	-1	-1	-1	-1	1	-1	1	1	1	-1	-1	1
BobWhite_rep_c63429_271	4A	570478648	-1	-1	-1	-1	-1	-1	-1	-1	-1	-1	-1	-1	1	-1	-1	-1	1	-1	-1	-1	-1	-1	-1	-1	-1	-1	-1	-1	-1	-1	1	-1	-1	-1	-1	-1	-1	-1	-1	1	1	-1	-1	-1	-1	-1	-1
BobWhite_rep_c63648_306	5B	473878759	1	1	1	1	1	1	-1	1	1	1	1	1	1	1	1	1	1	1	1	1	1	1	-1	1	-1	-1	NA	1	1	1	-1	1	-1	1	1	1	-1	1	1	1	1	1	1	-1	1	1	1
BobWhite_rep_c63819_182	1D	382635686	NA	1	-1	-1	-1	1	-1	-1	-1	-1	-1	-1	1	-1	-1	-1	-1	-1	-1	-1	1	-1	-1	1	-1	-1	1	-1	1	-1	-1	-1	1	1	1	-1	1	-1	-1	1	1	1	1	1	-1	-1	-1
BobWhite_rep_c63889_327	1B	676075548	-1	-1	-1	-1	-1	-1	-1	-1	-1	-1	1	-1	-1	-1	-1	-1	-1	-1	NA	-1	-1	1	-1	1	-1	-1	-1	-1	-1	-1	-1	-1	1	-1	-1	-1	-1	-1	-1	-1	-1	-1	-1	-1	-1	-1	-1
BobWhite_rep_c64049_232	Unk	1100	-1	1	-1	1	1	-1	-1	-1	-1	-1	-1	-1	-1	1	-1	-1	-1	-1	-1	1	1	1	1	-1	-1	1	1	-1	1	-1	-1	-1	1	1	-1	1	-1	-1	1	-1	-1	1	-1	-1	1	1	-1
BobWhite_rep_c64054_499	6A	399879105	-1	-1	-1	-1	-1	1	-1	-1	-1	-1	-1	1	-1	-1	-1	-1	-1	-1	-1	-1	-1	-1	-1	-1	-1	-1	-1	-1	-1	-1	-1	-1	-1	-1	-1	-1	-1	-1	-1	-1	-1	-1	-1	-1	-1	-1	-1
BobWhite_rep_c64068_241	2B	775336420	1	-1	-1	-1	-1	1	-1	-1	-1	1	-1	-1	1	1	1	-1	-1	-1	NA	1	1	NA	1	-1	-1	-1	-1	-1	1	-1	-1	-1	1	-1	-1	-1	-1	-1	-1	-1	-1	-1	1	-1	1	-1	1
BobWhite_rep_c64242_111	2A	504344582	-1	-1	1	-1	1	-1	-1	1	-1	-1	1	-1	-1	-1	-1	-1	1	-1	-1	-1	-1	-1	-1	-1	-1	-1	-1	-1	-1	-1	-1	-1	1	-1	-1	-1	-1	-1	-1	1	-1	-1	-1	-1	-1	-1	-1
BobWhite_rep_c64260_207	5D	441024380	-1	-1	-1	-1	-1	-1	1	1	1	-1	-1	-1	-1	-1	-1	-1	1	-1	-1	-1	-1	-1	1	1	-1	-1	-1	-1	-1	-1	1	-1	-1	1	-1	-1	-1	-1	-1	-1	-1	-1	-1	-1	-1	-1	-1
BobWhite_rep_c64315_180	5A	613543528	-1	1	-1	1	1	1	1	1	-1	1	1	1	1	1	1	1	-1	1	1	1	1	1	-1	1	1	1	1	-1	1	1	1	1	-1	1	1	1	1	-1	1	1	1	1	NA	-1	1	1	1
BobWhite_rep_c64527_134	5B	556639303	1	1	1	1	1	1	1	1	1	1	1	1	1	1	1	1	-1	1	1	1	1	1	1	1	1	1	1	1	1	1	1	1	1	-1	1	1	1	1	1	1	1	1	1	1	1	1	1
BobWhite_rep_c64579_593	5A	480041094	1	1	1	1	1	-1	1	-1	1	-1	1	-1	-1	1	1	1	-1	-1	-1	1	-1	-1	-1	-1	-1	-1	1	-1	-1	1	-1	-1	-1	1	1	1	1	1	-1	-1	-1	1	1	1	1	-1	-1
BobWhite_rep_c64679_73	2A	698823704	-1	1	1	1	1	-1	-1	1	1	-1	-1	-1	-1	1	-1	-1	-1	1	-1	1	-1	1	1	-1	1	1	-1	1	1	-1	-1	-1	1	1	-1	1	1	-1	1	1	1	1	NA	-1	1	1	-1
BobWhite_rep_c64680_305	Unk	1110	1	1	-1	1	-1	-1	1	-1	1	1	1	-1	1	1	1	1	-1	1	1	1	-1	1	1	1	-1	1	1	1	1	1	1	1	-1	1	1	1	1	1	1	-1	1	1	1	1	1	1	1
BobWhite_rep_c64766_352	Unk	1120	-1	-1	-1	-1	-1	-1	1	-1	1	-1	-1	1	-1	-1	-1	-1	1	-1	-1	-1	-1	-1	-1	-1	-1	-1	-1	-1	-1	-1	-1	-1	-1	-1	-1	-1	-1	-1	-1	-1	-1	1	1	-1	-1	-1	-1
BobWhite_rep_c64768_264	Unk	1130	1	1	1	1	1	1	1	-1	-1	1	1	1	1	1	1	1	-1	1	1	1	1	1	1	1	1	1	1	1	1	1	1	1	1	1	1	1	1	-1	1	1	1	1	NA	-1	1	1	1
BobWhite_rep_c64787_359	2A	7742657	-1	-1	1	-1	1	-1	1	1	-1	-1	-1	-1	1	-1	-1	-1	-1	-1	1	-1	1	1	1	1	1	-1	-1	-1	-1	-1	1	1	-1	-1	-1	-1	-1	-1	-1	-1	-1	-1	-1	-1	-1	-1	-1
BobWhite_rep_c64888_511	3A	7476535	-1	-1	-1	-1	1	-1	-1	-1	-1	-1	-1	-1	1	-1	-1	-1	-1	-1	-1	-1	-1	-1	-1	-1	-1	-1	-1	-1	-1	-1	-1	-1	-1	-1	-1	-1	1	-1	-1	-1	-1	-1	-1	-1	-1	1	-1
BobWhite_rep_c64920_402	1B	471193698	-1	1	-1	1	1	1	-1	-1	1	1	1	-1	1	1	1	-1	-1	-1	-1	1	1	-1	1	-1	1	1	1	-1	-1	1	-1	1	-1	1	1	1	-1	-1	1	1	1	-1	1	1	1	1	1
BobWhite_rep_c64944_264	3B	602359304	1	1	1	1	-1	-1	1	1	1	1	1	1	-1	1	1	1	1	-1	1	1	1	1	1	-1	1	1	NA	1	1	1	-1	1	-1	1	-1	1	-1	1	1	1	1	1	1	1	1	-1	1
BobWhite_rep_c65013_174	4A	545603602	1	1	1	-1	1	1	1	1	1	-1	1	1	-1	1	-1	1	-1	1	1	1	1	1	1	1	-1	1	-1	1	1	-1	-1	1	1	-1	1	-1	1	1	1	-1	-1	1	1	1	1	1	1
BobWhite_rep_c65034_450	7A	90617427	1	1	1	-1	1	1	-1	-1	-1	-1	-1	-1	-1	1	1	-1	-1	1	1	1	1	-1	-1	-1	1	1	1	1	-1	1	-1	-1	-1	1	-1	1	-1	1	1	-1	-1	1	1	1	-1	1	-1
BobWhite_rep_c65086_86	2A	740368127	-1	-1	-1	-1	-1	-1	1	1	1	-1	-1	-1	1	-1	-1	-1	1	-1	-1	-1	-1	-1	1	-1	1	-1	-1	-1	-1	-1	-1	-1	1	-1	-1	1	-1	-1	-1	1	1	-1	-1	-1	-1	-1	-1
BobWhite_rep_c65100_456	4A	414423171	1	1	1	1	1	1	1	1	1	1	1	1	1	1	1	1	-1	1	1	1	1	1	1	1	1	1	1	1	1	1	1	1	1	1	1	1	1	1	1	1	1	1	1	1	1	1	1
BobWhite_rep_c65244_502	5B	144239002	-1	1	-1	-1	-1	-1	-1	-1	-1	-1	-1	-1	1	-1	-1	-1	-1	-1	-1	-1	-1	-1	-1	-1	-1	-1	-1	-1	-1	-1	-1	-1	-1	1	-1	1	-1	-1	-1	-1	-1	-1	1	-1	-1	-1	-1
BobWhite_rep_c65414_271	2B	742471902	-1	-1	-1	-1	-1	-1	1	1	1	-1	-1	-1	1	-1	-1	-1	1	-1	-1	-1	-1	-1	1	-1	1	-1	-1	-1	-1	-1	-1	-1	1	-1	-1	1	-1	-1	-1	1	1	-1	-1	-1	-1	-1	-1
BobWhite_rep_c65414_318	2B	742471949	1	1	1	1	1	1	1	1	1	1	-1	1	1	-1	1	1	1	1	1	-1	1	1	1	1	1	1	1	1	1	1	1	1	-1	1	1	1	1	1	-1	1	1	1	NA	1	-1	1	1
BobWhite_rep_c65565_359	1D	170649310	1	1	-1	1	1	1	1	1	1	1	1	1	1	1	1	1	1	1	1	1	-1	1	1	1	1	1	1	1	1	1	1	1	1	1	1	1	1	1	1	1	1	-1	1	1	1	1	1
BobWhite_rep_c65857_65	6A	44185449	1	-1	1	1	1	-1	1	-1	1	1	1	-1	-1	1	1	1	-1	1	-1	1	-1	1	1	1	1	1	1	1	1	1	1	1	-1	1	1	1	1	1	1	1	1	1	1	1	1	1	1
BobWhite_rep_c65994_267	6D	81756538	-1	-1	-1	-1	1	-1	-1	-1	-1	-1	-1	-1	1	1	-1	-1	-1	-1	-1	-1	-1	-1	-1	-1	-1	-1	-1	-1	-1	-1	-1	1	-1	-1	-1	-1	-1	-1	-1	-1	-1	NA	-1	-1	-1	-1	1
BobWhite_rep_c66032_270	Unk	1140	-1	1	1	1	1	-1	1	1	1	1	1	1	1	1	1	1	1	1	1	1	1	-1	1	1	-1	-1	NA	1	1	1	1	1	1	1	1	1	-1	-1	1	1	1	1	1	-1	1	1	1
BobWhite_rep_c66057_98	4A	38369643	-1	1	1	-1	-1	1	-1	1	-1	-1	-1	1	1	-1	-1	-1	1	-1	NA	1	1	1	-1	-1	-1	-1	1	-1	-1	-1	-1	-1	-1	-1	-1	-1	-1	-1	-1	1	1	-1	-1	-1	-1	-1	1
BobWhite_rep_c66146_237	1B	297114998	-1	-1	-1	-1	-1	-1	-1	-1	-1	-1	-1	-1	-1	-1	-1	-1	-1	-1	-1	-1	-1	-1	-1	-1	-1	-1	-1	-1	-1	-1	-1	-1	-1	-1	-1	-1	-1	-1	1	-1	-1	-1	-1	-1	-1	-1	-1
BobWhite_rep_c66630_331	7B	624351237	-1	-1	-1	-1	-1	1	-1	-1	-1	-1	-1	-1	-1	-1	-1	-1	-1	-1	-1	-1	-1	-1	1	-1	-1	-1	-1	-1	-1	-1	-1	-1	-1	1	-1	-1	-1	-1	1	1	1	-1	-1	-1	-1	-1	-1
BobWhite_rep_c66957_84	7A	213097844	-1	1	-1	-1	1	-1	1	-1	-1	-1	-1	1	-1	-1	1	-1	1	-1	-1	-1	-1	-1	-1	-1	1	-1	-1	-1	-1	1	1	1	-1	1	-1	1	1	-1	-1	1	-1	1	-1	-1	-1	1	-1
BobWhite_rep_c66990_212	3B	705003622	1	-1	1	1	1	-1	1	1	1	1	1	-1	1	1	1	1	1	-1	-1	1	-1	1	-1	1	-1	1	1	1	1	1	1	1	1	1	1	1	1	1	1	1	1	1	1	1	1	1	1
BobWhite_rep_c66990_238	3D	532775202	1	1	1	1	1	1	1	1	1	1	1	-1	1	1	1	1	1	1	1	1	1	1	1	1	1	1	1	1	1	1	1	1	1	1	1	1	1	1	1	1	1	1	1	1	1	1	1
BobWhite_rep_c66990_294	3D	532775146	1	-1	1	1	1	-1	1	1	1	1	1	-1	1	1	1	1	1	-1	-1	1	-1	1	-1	1	-1	1	1	1	1	1	1	1	1	1	1	1	1	1	1	1	1	1	1	1	1	1	1
BobWhite_rep_c67106_132	2A	740367102	-1	-1	-1	-1	-1	-1	-1	-1	-1	-1	1	-1	-1	1	-1	-1	-1	-1	-1	1	-1	-1	-1	-1	-1	-1	-1	-1	-1	-1	-1	-1	1	-1	-1	-1	-1	-1	1	-1	-1	-1	NA	-1	1	-1	-1
BobWhite_rep_c67156_244	5A	462164377	1	-1	-1	-1	-1	-1	-1	-1	-1	-1	-1	-1	-1	-1	-1	-1	-1	-1	-1	-1	1	-1	-1	-1	1	-1	-1	-1	-1	-1	-1	-1	-1	-1	-1	-1	-1	-1	-1	-1	-1	-1	-1	-1	-1	-1	-1
BobWhite_s64174_119	3B	220631797	-1	-1	-1	-1	-1	-1	-1	-1	-1	-1	-1	-1	-1	-1	-1	-1	-1	-1	-1	-1	-1	-1	-1	1	1	-1	-1	-1	1	-1	-1	-1	-1	-1	-1	-1	1	-1	-1	-1	-1	-1	-1	-1	1	-1	-1
BobWhite_s64871_104	1B	672779898	1	1	1	1	1	1	1	1	1	1	1	1	1	1	1	1	1	1	1	-1	1	1	1	1	1	1	1	1	1	1	1	1	1	-1	1	1	1	1	1	1	1	1	1	1	-1	1	1
BobWhite_s65081_93	3A	510690517	1	1	1	1	-1	1	-1	1	1	1	-1	-1	1	1	1	1	1	1	1	1	1	1	1	1	-1	1	1	1	1	1	-1	1	1	-1	1	1	-1	1	NA	1	1	1	1	1	1	1	1
BobWhite_s66049_223	Unk	1150	-1	-1	-1	-1	-1	-1	-1	1	-1	-1	-1	1	-1	-1	-1	-1	1	-1	-1	-1	-1	-1	-1	-1	-1	-1	-1	-1	-1	-1	1	-1	1	-1	-1	-1	-1	-1	-1	-1	-1	-1	-1	-1	-1	-1	-1
BobWhite_s66049_256	5B	700222289	1	1	1	1	1	1	1	1	1	1	1	1	1	1	1	1	1	1	1	1	1	1	1	1	1	1	1	1	1	1	-1	1	-1	1	1	1	1	1	1	1	1	1	1	1	1	1	1
BobWhite_s66944_58	5B	382380327	1	1	1	1	1	1	1	1	1	1	1	1	1	1	-1	1	1	1	1	1	1	1	1	1	1	1	NA	-1	1	-1	1	1	1	1	-1	-1	1	-1	1	1	1	1	1	1	1	1	1
BobWhite_s67148_292	6A	582253768	1	1	1	1	-1	1	-1	1	-1	1	1	1	1	1	-1	-1	1	-1	1	1	1	-1	1	1	-1	1	-1	1	1	1	1	1	-1	1	1	-1	1	-1	-1	1	1	-1	1	-1	-1	1	-1
BobWhite_s67247_276	Unk	1160	1	1	1	1	1	1	-1	1	1	1	-1	1	-1	1	1	1	1	1	1	1	1	1	-1	1	-1	1	1	-1	1	-1	-1	1	-1	1	1	1	-1	-1	1	1	1	1	1	1	-1	1	1
BobWhite_s67399_107	6A	609723717	1	1	1	1	1	1	1	-1	1	1	1	1	1	1	1	1	-1	1	1	1	1	1	1	1	1	1	1	1	1	1	1	1	1	1	NA	1	1	1	1	1	1	1	1	1	1	1	1
BS00000006_51	5A	706240306	1	1	-1	1	1	1	1	-1	-1	1	-1	1	1	1	1	-1	-1	1	1	-1	-1	1	-1	1	1	-1	1	1	-1	1	1	-1	1	1	1	1	1	-1	1	1	1	1	-1	-1	1	1	1
BS00000020_51	5D	3609894	1	1	1	1	1	1	1	1	1	1	1	1	-1	1	1	1	-1	1	1	1	1	1	1	1	-1	1	1	1	1	1	-1	1	-1	1	1	1	1	1	1	1	1	1	1	1	1	1	1
BS00000066_51	1A	493218103	1	1	1	-1	1	-1	1	1	1	1	1	1	1	1	1	1	1	1	1	1	-1	1	-1	-1	-1	1	1	1	-1	-1	1	-1	1	1	1	1	1	1	1	1	1	-1	NA	1	-1	1	-1
BS00000137_51	5B	551663099	-1	1	-1	-1	-1	1	-1	-1	-1	-1	-1	-1	-1	-1	-1	-1	1	-1	-1	-1	-1	-1	-1	-1	-1	-1	-1	-1	-1	-1	-1	-1	-1	-1	-1	-1	-1	-1	-1	-1	-1	-1	-1	-1	-1	-1	-1
BS00000209_51	Unk	0	-1	-1	-1	-1	-1	-1	-1	-1	-1	-1	-1	-1	-1	-1	-1	-1	-1	-1	-1	-1	-1	-1	-1	-1	1	-1	-1	-1	-1	-1	-1	-1	-1	-1	-1	-1	-1	-1	-1	-1	-1	-1	-1	-1	-1	-1	1
BS00000365_51	5A	538000523	1	-1	1	1	-1	1	1	1	1	-1	1	1	1	1	-1	1	1	-1	1	1	-1	-1	-1	1	1	1	1	1	1	1	1	1	1	1	1	1	1	1	1	1	1	1	1	1	1	1	1
BS00000445_51	3A	625533807	1	1	1	1	1	1	1	1	1	1	1	1	1	1	-1	1	-1	1	1	1	-1	1	1	1	1	-1	1	1	1	1	1	-1	1	1	1	1	1	1	NA	1	1	1	1	1	1	1	-1
BS00000498_51	3B	526124209	-1	-1	-1	-1	-1	-1	-1	-1	-1	-1	-1	-1	-1	-1	-1	-1	-1	-1	-1	-1	-1	-1	-1	-1	-1	-1	-1	-1	-1	-1	1	-1	NA	-1	-1	-1	-1	-1	-1	-1	-1	-1	-1	-1	-1	-1	-1
BS00000577_51	4A	710744556	-1	1	-1	-1	-1	1	1	-1	-1	-1	1	-1	1	-1	-1	-1	-1	-1	-1	-1	-1	-1	1	-1	-1	-1	-1	-1	-1	-1	-1	-1	-1	-1	-1	-1	-1	1	-1	-1	-1	-1	-1	-1	1	-1	-1
BS00000615_51	5D	354269559	1	-1	-1	-1	-1	-1	-1	-1	-1	-1	1	-1	-1	-1	1	-1	-1	-1	-1	-1	1	-1	-1	1	1	-1	-1	-1	-1	1	1	-1	-1	1	-1	1	1	-1	-1	1	-1	-1	-1	-1	-1	-1	-1
BS00000747_51	7A	21263058	-1	1	-1	1	1	-1	-1	-1	1	-1	1	-1	1	-1	1	-1	1	-1	-1	1	-1	-1	1	-1	1	-1	-1	-1	-1	-1	-1	1	-1	1	-1	-1	-1	-1	1	1	1	-1	1	1	1	1	1
BS00000750_51	6A	599046188	-1	-1	-1	-1	-1	-1	1	-1	-1	-1	-1	-1	-1	-1	-1	-1	1	1	-1	-1	-1	-1	-1	-1	-1	-1	-1	-1	-1	-1	-1	-1	1	-1	-1	-1	-1	-1	-1	-1	-1	-1	-1	-1	-1	-1	1
BS00000905_51	2D	369762241	1	1	1	-1	1	1	1	1	-1	-1	1	1	-1	1	-1	1	1	-1	1	1	1	-1	-1	1	1	1	1	1	1	-1	1	1	1	-1	1	1	1	1	1	1	1	-1	1	1	1	1	1
BS00001101_51	5B	455738675	1	-1	-1	-1	-1	-1	1	1	1	-1	-1	1	-1	1	-1	1	NA	1	1	1	1	-1	1	1	1	1	NA	-1	1	-1	1	-1	1	-1	1	1	1	-1	1	1	1	-1	1	1	1	-1	1
BS00001478_51	3A	627254091	-1	-1	-1	-1	-1	-1	-1	-1	-1	-1	-1	-1	-1	-1	1	-1	1	-1	-1	-1	1	-1	-1	-1	-1	1	-1	-1	-1	-1	-1	1	-1	-1	-1	-1	-1	-1	NA	-1	-1	-1	-1	-1	-1	-1	1
BS00001835_51	Unk	10	-1	-1	1	-1	-1	-1	1	1	-1	-1	-1	-1	-1	-1	-1	-1	1	-1	-1	-1	-1	-1	-1	-1	1	-1	-1	-1	-1	-1	1	-1	1	-1	-1	1	-1	1	-1	-1	-1	-1	NA	1	-1	-1	-1
BS00001921_51	4A	717964576	-1	-1	1	-1	1	-1	1	1	-1	-1	-1	1	-1	-1	-1	-1	1	-1	-1	-1	-1	-1	1	-1	-1	-1	-1	-1	-1	-1	-1	-1	-1	-1	-1	-1	-1	-1	-1	-1	-1	-1	-1	-1	-1	1	1
BS00001995_51	6A	23890174	1	1	1	1	1	-1	1	-1	-1	1	1	-1	1	1	-1	1	1	1	1	1	1	1	-1	1	1	1	1	1	1	1	-1	1	-1	-1	1	1	1	1	1	1	1	1	1	1	1	1	-1
BS00002178_51	1D	33712312	1	1	1	1	1	1	-1	-1	-1	-1	-1	-1	1	1	1	1	-1	-1	1	1	1	1	-1	-1	-1	1	-1	-1	-1	1	-1	1	1	-1	1	1	1	1	1	1	1	1	1	1	1	1	1
BS00002191_51	5B	354292020	-1	1	1	1	1	-1	-1	1	1	1	1	-1	1	-1	-1	-1	1	-1	-1	1	1	1	1	-1	1	-1	NA	-1	1	-1	1	1	1	1	-1	-1	1	-1	-1	-1	-1	1	-1	1	1	1	-1
BS00002208_51	5B	378816535	-1	-1	-1	-1	-1	-1	-1	-1	-1	-1	-1	-1	-1	1	1	-1	1	-1	-1	-1	-1	-1	-1	-1	-1	-1	NA	1	1	1	1	-1	1	-1	1	1	1	1	-1	-1	-1	-1	1	-1	-1	-1	1
BS00002216_51	1A	482335916	NA	-1	1	1	1	-1	1	1	1	1	1	1	-1	1	1	1	1	1	1	1	-1	1	1	-1	1	1	-1	-1	-1	1	1	-1	-1	-1	-1	1	-1	1	1	-1	-1	-1	-1	-1	1	1	1
BS00002491_51	7A	596723091	-1	1	1	-1	1	-1	1	-1	1	1	1	-1	-1	1	1	1	1	-1	1	1	1	1	1	1	-1	1	1	1	-1	-1	1	1	1	1	1	1	1	1	-1	1	1	-1	-1	-1	1	1	1
BS00002660_51	2D	13838381	-1	-1	1	1	-1	1	1	1	-1	-1	-1	NA	-1	1	-1	-1	1	1	-1	-1	-1	-1	-1	1	-1	-1	-1	1	1	-1	1	-1	1	-1	1	-1	1	-1	-1	-1	-1	1	1	1	-1	-1	1
BS00002897_51	7A	492781752	-1	-1	1	1	1	1	-1	-1	-1	-1	-1	-1	1	-1	-1	-1	1	1	NA	-1	-1	-1	-1	-1	1	1	-1	-1	1	1	-1	-1	1	-1	-1	-1	1	1	-1	1	1	1	NA	1	-1	1	-1
BS00003088_51	5A	663941710	1	-1	1	-1	1	-1	1	1	1	-1	1	1	1	-1	-1	1	1	-1	NA	-1	-1	-1	-1	1	1	-1	-1	1	-1	-1	-1	1	1	-1	1	1	1	1	-1	1	1	1	NA	1	1	1	-1
BS00003214_51	6B	143204314	-1	-1	-1	-1	1	1	-1	-1	1	1	-1	-1	1	1	-1	-1	-1	1	-1	-1	1	-1	1	-1	1	-1	-1	-1	-1	-1	-1	1	-1	NA	-1	1	-1	-1	-1	1	1	1	1	-1	1	1	1
BS00003350_51	Unk	86969176	NA	1	-1	-1	1	1	1	NA	1	-1	-1	1	1	1	-1	1	1	1	1	-1	1	1	1	1	1	-1	1	1	1	-1	1	-1	NA	1	1	1	-1	1	1	1	1	1	-1	-1	1	1	1
BS00003494_51	7A	610498048	-1	-1	-1	-1	-1	-1	-1	-1	-1	1	-1	-1	-1	-1	-1	-1	-1	-1	-1	-1	1	-1	-1	-1	-1	-1	-1	-1	-1	-1	-1	-1	1	-1	-1	-1	-1	-1	1	-1	-1	1	-1	-1	1	-1	1
BS00003522_51	3B	432844990	1	1	1	1	1	1	1	1	-1	1	1	1	1	1	1	1	1	1	-1	1	-1	-1	-1	1	1	-1	NA	1	1	1	-1	1	-1	1	1	1	1	-1	-1	1	1	1	-1	-1	1	1	1
BS00003573_51	1D	491044001	-1	-1	-1	-1	-1	-1	-1	-1	-1	-1	1	-1	-1	-1	-1	-1	-1	-1	NA	-1	-1	1	-1	1	NA	-1	-1	-1	-1	-1	-1	-1	1	-1	-1	-1	-1	-1	-1	-1	-1	-1	-1	-1	-1	-1	-1
BS00003575_51	1B	148898293	1	1	1	1	-1	1	1	1	1	1	1	1	-1	-1	-1	1	1	1	1	-1	1	1	1	1	1	1	1	-1	1	1	1	1	1	1	-1	-1	1	1	1	-1	-1	1	1	1	1	-1	1
BS00003589_51	2B	769378166	-1	-1	1	-1	1	1	1	1	1	-1	-1	1	-1	-1	-1	1	1	1	1	-1	1	1	1	1	-1	-1	-1	1	-1	-1	1	-1	-1	-1	-1	1	1	1	1	1	1	-1	-1	1	-1	1	-1
BS00003593_51	2B	780782703	-1	-1	-1	-1	-1	-1	-1	-1	-1	-1	-1	-1	-1	-1	-1	-1	1	-1	1	1	-1	-1	-1	-1	-1	-1	-1	1	1	-1	-1	-1	-1	-1	-1	-1	-1	-1	-1	-1	-1	-1	-1	-1	-1	-1	-1
BS00003622_51	6B	9003859	-1	-1	-1	-1	-1	-1	-1	-1	-1	-1	-1	NA	-1	-1	-1	-1	1	-1	NA	1	-1	-1	-1	-1	-1	-1	-1	1	1	-1	-1	-1	-1	-1	-1	-1	-1	-1	-1	-1	-1	-1	-1	-1	-1	-1	-1
BS00003655_51	5B	606021046	1	-1	1	-1	1	-1	-1	-1	-1	-1	-1	1	1	-1	-1	1	-1	-1	1	-1	1	-1	-1	-1	-1	-1	-1	-1	-1	-1	-1	-1	-1	-1	-1	-1	-1	-1	-1	-1	-1	-1	-1	-1	-1	-1	-1
BS00003663_51	2A	743096726	-1	1	1	-1	1	1	1	1	1	-1	1	1	1	-1	-1	1	NA	1	1	-1	-1	1	-1	1	1	-1	1	1	1	1	1	-1	1	-1	1	1	1	1	1	1	1	1	1	1	1	1	1
BS00003696_51	5A	9652546	-1	-1	1	-1	-1	1	1	1	-1	-1	-1	1	-1	-1	-1	1	1	1	1	-1	1	1	1	1	1	1	1	1	1	-1	-1	-1	-1	1	1	-1	-1	1	1	1	1	-1	-1	1	-1	-1	-1
BS00003726_51	7A	112265505	1	-1	-1	-1	-1	-1	-1	-1	1	-1	-1	-1	-1	-1	-1	1	-1	1	-1	-1	-1	1	-1	-1	1	-1	-1	-1	-1	-1	-1	-1	-1	-1	-1	-1	-1	-1	-1	-1	-1	1	-1	-1	-1	-1	-1
BS00003735_51	2A	3962554	-1	-1	-1	1	-1	-1	-1	-1	-1	-1	-1	-1	-1	1	-1	-1	-1	1	-1	1	1	-1	-1	-1	-1	-1	-1	-1	-1	-1	-1	1	-1	-1	-1	-1	-1	-1	1	-1	-1	-1	1	1	1	-1	1
BS00003758_51	1A	163393987	-1	-1	-1	-1	-1	-1	-1	-1	-1	-1	-1	-1	-1	-1	-1	1	-1	1	1	-1	-1	-1	-1	-1	-1	-1	-1	-1	-1	-1	-1	-1	-1	-1	-1	-1	-1	-1	-1	-1	-1	-1	-1	-1	-1	-1	-1
BS00003761_51	1A	16390756	-1	1	1	-1	1	1	1	1	1	1	1	1	1	-1	1	1	-1	1	1	-1	-1	1	1	1	1	1	-1	1	1	1	1	1	1	1	1	1	1	1	-1	1	1	1	1	1	1	1	-1
BS00003786_51	6D	5988137	-1	-1	-1	-1	-1	-1	-1	-1	1	-1	-1	-1	-1	-1	-1	-1	-1	-1	-1	-1	-1	-1	-1	-1	NA	-1	-1	NA	-1	-1	-1	-1	-1	-1	-1	-1	-1	-1	-1	-1	-1	1	-1	-1	-1	-1	-1
BS00003802_51	1D	15307688	-1	1	1	-1	1	1	1	1	1	1	1	1	1	-1	1	1	-1	1	1	-1	-1	1	1	1	1	1	-1	1	1	1	1	1	1	1	1	1	1	1	-1	1	1	1	1	1	1	1	-1
BS00003806_51	Unk	9819299	-1	-1	-1	-1	-1	-1	-1	-1	1	-1	-1	1	-1	-1	-1	-1	1	-1	-1	-1	-1	-1	-1	1	-1	-1	-1	-1	-1	-1	-1	-1	-1	-1	-1	-1	-1	-1	-1	-1	-1	-1	-1	-1	-1	-1	-1
BS00003813_51	1A	150894884	-1	-1	-1	-1	-1	-1	-1	-1	-1	-1	-1	-1	-1	-1	-1	1	-1	1	1	-1	-1	-1	-1	-1	-1	-1	-1	-1	-1	-1	-1	-1	-1	-1	-1	-1	-1	-1	-1	-1	-1	-1	-1	-1	-1	-1	-1
BS00003822_51	3B	59064210	1	-1	1	1	1	1	1	-1	1	-1	1	1	1	1	1	1	1	1	NA	-1	1	1	1	1	-1	1	1	1	1	1	1	1	1	1	1	-1	1	1	1	-1	-1	1	1	1	1	1	1
BS00003830_51	7D	526240626	1	1	1	1	1	1	1	1	1	1	1	1	1	1	1	1	1	1	1	1	-1	1	1	1	1	1	1	1	1	1	1	1	-1	1	1	1	1	1	1	1	1	-1	-1	1	-1	1	-1
BS00003852_51	6B	43277446	-1	1	-1	1	1	-1	-1	-1	1	-1	-1	-1	1	1	-1	-1	-1	1	-1	1	1	-1	1	-1	-1	-1	-1	1	-1	1	1	1	-1	-1	-1	1	1	-1	-1	1	-1	-1	-1	1	-1	-1	1
BS00003866_51	4A	598433552	1	-1	-1	1	-1	-1	-1	-1	-1	-1	-1	1	-1	-1	-1	1	-1	1	1	-1	-1	-1	-1	-1	1	-1	1	-1	-1	-1	-1	-1	-1	-1	-1	-1	-1	-1	-1	-1	-1	-1	NA	-1	-1	-1	-1
BS00003867_51	2D	18232241	-1	-1	-1	-1	-1	-1	-1	-1	-1	1	-1	-1	-1	-1	1	-1	-1	-1	-1	-1	-1	-1	-1	-1	-1	-1	-1	-1	-1	1	-1	-1	-1	1	-1	1	-1	1	-1	-1	-1	-1	-1	-1	-1	-1	-1
BS00003878_51	2A	346211396	1	1	-1	1	-1	1	1	-1	1	1	-1	1	1	1	1	1	-1	1	1	1	1	1	1	1	1	1	1	1	1	1	1	1	-1	1	1	1	1	1	1	-1	1	1	1	1	-1	1	1
BS00003881_51	6D	65497579	-1	-1	-1	-1	-1	-1	-1	1	-1	-1	-1	1	-1	-1	-1	-1	1	-1	-1	-1	-1	-1	-1	-1	-1	-1	-1	-1	-1	-1	-1	-1	1	-1	-1	-1	-1	-1	-1	-1	-1	-1	-1	-1	-1	-1	-1
BS00003897_51	6B	132118573	1	1	1	1	1	1	1	1	1	1	1	1	1	1	1	1	1	1	1	1	1	-1	1	1	1	1	-1	1	1	1	1	1	-1	1	1	1	1	-1	1	1	1	1	-1	1	1	1	1
BS00003917_51	1B	9711366	-1	1	1	-1	-1	-1	-1	-1	-1	-1	1	-1	1	-1	1	-1	-1	-1	-1	-1	-1	-1	-1	-1	1	-1	-1	-1	-1	1	-1	-1	-1	-1	1	-1	1	-1	-1	-1	-1	1	1	-1	-1	-1	-1
BS00003935_51	3A	695729821	1	1	1	1	1	1	1	1	1	1	1	1	1	1	1	1	1	1	1	1	1	1	1	1	1	1	1	1	1	1	1	1	1	1	1	1	1	1	1	-1	-1	1	1	1	1	1	1
BS00003955_51	6B	260548319	-1	-1	-1	-1	-1	-1	-1	-1	-1	-1	-1	-1	-1	-1	-1	-1	1	1	-1	-1	-1	1	-1	-1	-1	-1	-1	-1	-1	-1	-1	-1	1	-1	-1	-1	-1	1	-1	-1	-1	-1	-1	1	-1	-1	-1
BS00004016_51	Unk	20	-1	1	-1	1	1	1	-1	1	-1	-1	1	-1	1	1	-1	-1	-1	-1	-1	1	1	-1	1	-1	-1	1	1	-1	-1	-1	-1	-1	-1	-1	-1	1	-1	-1	-1	1	1	-1	1	1	1	1	-1
BS00004089_51	2A	14811974	1	1	-1	1	1	1	-1	-1	1	-1	NA	-1	1	1	-1	1	-1	1	1	1	1	1	1	-1	1	1	1	1	-1	-1	-1	1	-1	-1	1	-1	-1	-1	1	1	1	1	1	1	1	1	1
BS00004112_51	2A	16672502	1	1	-1	1	1	1	-1	-1	1	-1	NA	-1	1	1	-1	1	-1	1	1	1	1	1	1	-1	1	1	1	1	-1	-1	-1	1	-1	-1	1	-1	-1	-1	1	1	1	1	1	1	1	1	1
BS00004145_51	1D	46182203	-1	1	-1	-1	-1	-1	1	1	1	-1	1	1	-1	-1	-1	-1	1	1	-1	-1	-1	-1	-1	1	-1	-1	NA	1	1	-1	1	-1	-1	1	-1	-1	-1	-1	-1	-1	-1	-1	-1	-1	-1	-1	-1
BS00004149_51	3D	8336561	1	1	-1	-1	-1	1	1	1	1	1	1	1	-1	-1	1	1	1	1	1	1	1	1	-1	1	1	-1	1	-1	1	1	1	1	1	1	1	-1	-1	1	NA	1	1	1	-1	-1	-1	-1	-1
BS00004202_51	5A	462843853	1	-1	-1	-1	-1	-1	-1	-1	-1	-1	-1	-1	-1	-1	-1	-1	-1	-1	-1	-1	1	-1	-1	-1	1	-1	-1	-1	-1	-1	-1	-1	-1	-1	-1	-1	-1	-1	-1	-1	-1	-1	-1	-1	-1	-1	-1
BS00004224_51	2B	730563033	-1	1	1	1	-1	1	-1	-1	-1	-1	-1	-1	1	-1	-1	1	-1	-1	1	-1	1	-1	-1	1	-1	1	1	1	-1	1	-1	-1	-1	1	1	-1	-1	-1	-1	-1	-1	-1	1	1	-1	-1	-1
BS00004257_51	7A	674801909	1	-1	1	1	1	-1	1	1	1	-1	1	-1	-1	1	-1	1	1	1	1	1	1	1	1	-1	1	-1	-1	1	1	1	-1	1	1	-1	-1	1	-1	1	-1	-1	-1	-1	-1	-1	1	-1	1
BS00004282_51	1D	408244886	-1	1	1	-1	1	1	1	1	1	-1	1	1	1	1	1	-1	1	-1	-1	1	1	-1	1	1	-1	-1	-1	1	-1	1	1	1	1	1	-1	1	1	1	1	1	1	1	-1	-1	-1	-1	1
BS00004348_51	7A	733330361	1	-1	1	1	1	-1	1	1	-1	1	1	1	1	1	1	1	1	1	1	1	1	1	1	1	-1	1	1	-1	1	1	1	-1	1	-1	1	-1	1	-1	1	-1	-1	1	-1	-1	-1	-1	1
BS00004376_51	7B	733528580	-1	1	1	1	-1	-1	-1	1	-1	1	1	-1	-1	-1	1	-1	-1	-1	-1	1	-1	-1	-1	-1	-1	-1	-1	-1	-1	1	1	-1	-1	1	-1	-1	1	1	-1	1	1	1	1	1	1	1	-1
BS00004405_51	2B	771192099	-1	-1	1	-1	1	1	1	1	1	-1	-1	1	-1	-1	-1	1	1	1	1	-1	1	1	1	1	-1	-1	NA	1	-1	-1	1	-1	-1	-1	-1	1	1	1	1	1	1	-1	NA	1	-1	1	-1
BS00004413_51	2B	784551365	1	-1	1	-1	1	1	1	1	1	-1	1	1	1	-1	-1	1	1	-1	1	-1	-1	-1	1	-1	1	1	-1	1	-1	-1	1	1	-1	-1	1	1	1	1	1	1	1	1	-1	-1	1	1	1
BS00004465_51	1B	155407410	1	1	1	1	-1	1	1	1	1	1	1	1	-1	-1	-1	1	1	1	1	-1	1	1	1	1	1	1	1	-1	1	1	1	1	1	1	-1	-1	1	1	1	-1	-1	1	1	1	1	-1	1
BS00004466_51	6A	599035194	1	1	1	-1	-1	-1	-1	1	1	-1	1	1	1	-1	-1	1	1	1	1	1	-1	1	1	-1	1	1	1	1	-1	1	-1	-1	-1	-1	-1	1	-1	1	1	-1	-1	1	-1	1	1	-1	-1
BS00004522_51	1A	461048322	1	1	1	1	1	1	1	1	-1	1	1	1	1	1	1	1	1	1	1	1	1	1	1	1	1	1	1	1	1	1	1	-1	1	1	1	1	1	1	1	1	1	1	1	1	1	1	1
BS00004637_51	1A	127758757	1	1	1	1	1	1	1	1	1	1	1	1	-1	1	1	-1	1	-1	-1	1	1	1	1	1	1	1	1	1	1	1	1	1	1	1	1	1	1	1	1	1	1	1	1	1	1	1	1
BS00005019_51	6A	530046844	1	-1	1	-1	1	1	1	-1	1	-1	-1	1	-1	1	-1	1	-1	-1	-1	-1	-1	-1	-1	1	-1	-1	NA	-1	-1	1	-1	-1	-1	-1	1	-1	-1	-1	-1	-1	-1	-1	-1	-1	-1	-1	1
BS00005092_51	5B	506781442	1	1	1	1	1	1	-1	1	1	1	1	1	1	1	1	1	1	1	1	1	1	1	1	1	1	1	1	1	1	1	-1	1	1	1	1	1	-1	1	1	1	1	1	1	1	1	1	1
BS00005265_51	3B	581979283	-1	-1	-1	-1	1	-1	-1	-1	-1	-1	1	1	1	1	-1	-1	-1	1	1	-1	1	1	-1	1	-1	-1	1	-1	-1	-1	-1	-1	-1	-1	-1	-1	1	-1	-1	1	1	1	-1	-1	1	-1	-1
BS00006033_51	1B	613416973	-1	-1	-1	-1	-1	1	1	-1	-1	-1	-1	-1	1	-1	-1	-1	1	-1	-1	1	-1	-1	-1	-1	-1	-1	-1	-1	-1	-1	1	-1	1	-1	-1	-1	-1	-1	-1	-1	-1	-1	NA	-1	-1	-1	-1
BS00006674_51	7A	511497144	-1	-1	-1	1	-1	1	-1	-1	-1	-1	-1	-1	1	-1	-1	-1	1	1	NA	-1	-1	-1	-1	-1	1	1	-1	-1	1	-1	-1	-1	1	-1	-1	-1	-1	-1	-1	-1	-1	1	NA	-1	-1	-1	-1
BS00006822_51	3A	669524837	-1	1	1	-1	-1	-1	-1	-1	-1	-1	-1	1	1	-1	1	1	-1	-1	1	-1	-1	1	-1	-1	-1	-1	1	-1	-1	-1	-1	1	-1	-1	-1	-1	-1	-1	1	1	1	-1	-1	-1	-1	-1	-1
BS00007429_51	7A	62528356	1	1	1	1	1	1	-1	-1	1	1	1	-1	-1	1	1	1	1	1	1	1	-1	1	1	1	1	-1	1	1	-1	1	1	1	-1	1	1	1	1	1	-1	1	1	1	1	1	1	1	1
BS00007437_51	5B	289567049	-1	1	1	1	1	-1	-1	1	1	1	1	-1	1	-1	1	-1	-1	-1	-1	-1	1	1	1	-1	-1	-1	-1	1	-1	1	-1	1	-1	1	1	1	-1	1	-1	-1	-1	1	1	-1	-1	1	-1
BS00007502_51	3A	56399641	1	-1	-1	1	1	-1	-1	1	1	-1	-1	-1	-1	-1	1	-1	1	-1	-1	-1	-1	-1	-1	-1	1	-1	-1	-1	-1	-1	-1	-1	1	1	1	-1	1	-1	-1	-1	-1	-1	-1	-1	1	-1	1
BS00007689_51	Unk	31209154	1	1	1	1	1	-1	1	1	1	1	1	1	1	1	1	1	1	1	1	1	1	1	1	1	1	1	1	1	1	1	1	1	1	1	1	-1	1	1	1	1	1	1	1	1	1	1	1
BS00008727_51	Unk	30	-1	-1	1	1	-1	-1	-1	-1	-1	1	-1	-1	-1	-1	-1	-1	-1	-1	-1	1	-1	1	-1	-1	1	1	1	-1	-1	-1	-1	-1	1	-1	1	-1	-1	1	-1	-1	-1	-1	-1	1	-1	1	-1
BS00009104_51	1A	534265561	1	-1	-1	-1	1	1	1	-1	-1	1	-1	-1	1	1	1	-1	-1	1	-1	1	-1	-1	1	1	-1	1	-1	-1	-1	1	-1	-1	1	1	1	1	-1	1	1	-1	-1	1	-1	1	-1	1	1
BS00009247_51	2B	664219711	-1	1	1	1	1	-1	-1	1	1	-1	-1	-1	-1	1	-1	-1	-1	1	-1	1	-1	1	1	-1	-1	1	-1	1	1	-1	-1	-1	1	1	-1	-1	1	-1	1	-1	-1	1	-1	-1	1	1	-1
BS00009270_51	1B	524154167	1	1	1	1	1	1	1	1	1	1	1	1	1	1	1	1	1	1	1	1	1	1	-1	1	1	1	1	1	1	-1	1	1	1	1	1	1	-1	1	1	1	1	1	-1	1	-1	1	1
BS00009283_51	7B	750087693	-1	1	-1	-1	-1	1	-1	-1	1	-1	-1	-1	-1	-1	-1	-1	-1	-1	-1	-1	-1	-1	-1	-1	1	-1	-1	1	-1	-1	-1	1	-1	1	-1	1	-1	1	-1	1	1	-1	1	1	1	1	-1
BS00009287_51	5B	702891776	-1	-1	-1	-1	-1	-1	-1	-1	-1	-1	-1	-1	-1	-1	-1	-1	-1	-1	-1	1	-1	-1	-1	-1	-1	-1	-1	-1	-1	-1	-1	1	-1	-1	-1	-1	-1	-1	-1	-1	-1	-1	1	-1	-1	-1	-1
BS00009295_51	2A	734892014	1	1	1	1	1	1	1	1	-1	1	-1	1	1	-1	1	1	1	-1	1	-1	1	1	-1	1	1	1	1	1	1	1	1	1	-1	1	1	1	1	1	-1	1	1	1	-1	1	-1	1	1
BS00009311_51	Unk	40	-1	-1	-1	-1	-1	-1	-1	-1	-1	-1	-1	1	-1	-1	-1	-1	-1	1	-1	-1	-1	-1	-1	-1	-1	-1	-1	-1	-1	-1	-1	-1	-1	-1	-1	-1	-1	-1	1	-1	-1	-1	-1	-1	1	-1	-1
BS00009326_51	3A	391491753	-1	-1	1	NA	-1	-1	1	1	-1	-1	-1	1	-1	-1	-1	-1	-1	-1	NA	1	-1	-1	-1	-1	-1	-1	-1	-1	-1	-1	1	-1	-1	-1	-1	1	1	-1	-1	1	1	-1	-1	-1	-1	-1	-1
BS00009331_51	6D	21982704	1	1	1	1	-1	-1	1	-1	-1	1	-1	-1	1	1	-1	1	-1	-1	1	1	1	1	-1	-1	1	1	1	1	1	1	-1	1	-1	-1	1	-1	1	1	1	1	1	-1	NA	1	-1	1	-1
BS00009342_51	5A	665596956	-1	1	-1	-1	-1	1	1	1	-1	-1	1	-1	-1	-1	-1	-1	1	-1	-1	-1	-1	-1	-1	-1	1	1	-1	-1	-1	-1	1	-1	1	-1	-1	-1	-1	-1	-1	1	1	-1	NA	-1	-1	1	-1
BS00009375_51	1D	488577742	-1	-1	-1	-1	-1	-1	-1	-1	-1	-1	1	-1	-1	-1	-1	-1	-1	-1	-1	-1	-1	1	-1	1	-1	-1	-1	-1	-1	-1	-1	-1	1	-1	-1	-1	-1	-1	-1	-1	-1	-1	-1	-1	-1	-1	-1
BS00009377_51	1D	484403613	1	1	1	1	1	1	1	1	1	1	-1	1	1	1	1	1	1	1	1	1	1	-1	1	-1	1	1	1	1	1	1	1	1	-1	1	1	1	1	1	1	1	1	1	1	1	1	1	1
BS00009426_51	4D	7833021	1	1	1	-1	1	-1	-1	1	-1	1	-1	1	-1	1	1	-1	1	1	-1	-1	-1	-1	1	-1	1	-1	-1	-1	-1	1	1	1	1	-1	-1	-1	-1	-1	-1	-1	-1	1	-1	-1	1	-1	-1
BS00009440_51	Unk	32196014	-1	1	1	-1	-1	-1	-1	-1	-1	-1	1	1	1	1	-1	-1	-1	1	1	-1	-1	-1	1	-1	1	-1	-1	-1	-1	-1	1	1	-1	-1	-1	-1	-1	1	-1	-1	-1	-1	1	1	1	1	1
BS00009457_51	7D	386646308	-1	-1	1	1	-1	1	1	-1	1	1	1	1	1	1	1	1	-1	1	1	1	1	1	1	-1	-1	-1	-1	-1	-1	-1	-1	-1	1	-1	1	1	1	1	1	-1	-1	-1	1	-1	1	-1	1
BS00009458_51	Unk	50	1	1	-1	1	1	-1	1	1	-1	-1	1	1	1	1	1	1	1	1	1	1	1	-1	-1	1	-1	1	1	1	NA	1	1	1	-1	1	1	-1	1	-1	-1	1	1	1	1	1	1	1	1
BS00009480_51	4B	14118304	-1	-1	-1	1	-1	1	1	-1	-1	-1	1	-1	1	-1	-1	1	-1	-1	1	1	1	1	-1	1	-1	1	1	1	1	-1	-1	-1	-1	1	1	-1	1	1	1	1	1	-1	1	1	-1	1	1
BS00009492_51	4D	6585367	-1	-1	-1	-1	1	-1	-1	-1	-1	-1	-1	-1	-1	-1	1	-1	-1	-1	-1	1	-1	1	1	1	1	1	-1	1	1	1	-1	1	-1	1	1	1	1	1	1	1	1	-1	NA	-1	-1	1	1
BS00009540_51	2D	65563583	1	1	-1	1	1	1	-1	-1	1	1	1	1	-1	-1	-1	1	-1	-1	1	1	1	1	1	1	1	1	1	-1	1	-1	-1	-1	1	1	-1	-1	-1	-1	-1	-1	-1	-1	NA	1	1	1	1
BS00009575_51	2D	26613218	-1	-1	-1	-1	1	-1	-1	-1	1	-1	-1	-1	-1	1	-1	-1	1	1	-1	-1	1	1	-1	1	-1	-1	1	1	1	-1	-1	-1	-1	-1	1	-1	-1	-1	1	-1	-1	-1	-1	-1	-1	-1	1
BS00009590_51	4A	704644820	-1	1	-1	-1	-1	1	1	-1	-1	-1	-1	-1	1	-1	-1	-1	-1	-1	-1	-1	-1	-1	1	-1	-1	-1	-1	-1	-1	-1	-1	-1	-1	-1	-1	-1	-1	1	-1	-1	-1	-1	-1	-1	1	-1	-1
BS00009600_51	6A	609257626	-1	1	-1	-1	-1	1	1	-1	1	1	-1	-1	1	1	1	-1	-1	-1	1	1	1	1	1	1	-1	1	1	-1	1	1	1	1	1	1	-1	1	1	1	1	1	1	-1	1	-1	-1	1	1
BS00009607_51	Unk	60	1	1	1	1	1	1	1	1	1	1	1	-1	1	1	1	1	1	-1	1	1	1	1	1	1	1	1	1	1	1	1	1	1	1	1	1	1	1	1	-1	1	1	1	1	1	-1	1	1
BS00009677_51	4D	459226921	-1	-1	-1	-1	-1	-1	1	1	1	-1	-1	1	-1	-1	-1	-1	-1	1	-1	-1	-1	-1	-1	1	1	-1	-1	-1	-1	-1	-1	-1	1	1	-1	-1	-1	-1	-1	1	1	-1	-1	-1	-1	-1	-1
BS00009690_51	2B	657793077	1	-1	-1	-1	-1	1	1	-1	-1	1	-1	1	1	-1	1	1	1	-1	1	-1	-1	-1	1	1	-1	-1	1	-1	-1	1	1	1	-1	-1	1	-1	1	1	-1	-1	-1	-1	NA	1	-1	-1	1
BS00009731_51	1A	353625948	1	1	-1	1	1	1	1	1	1	1	1	-1	1	1	1	-1	1	-1	-1	1	1	1	1	1	1	1	1	-1	1	1	1	-1	1	1	1	1	1	1	1	1	1	1	1	1	1	1	1
BS00009782_51	Unk	103784738	1	1	1	-1	1	-1	1	1	1	1	-1	1	1	1	-1	1	1	1	1	-1	1	1	-1	-1	1	1	1	1	1	1	-1	1	1	-1	1	-1	1	1	1	-1	-1	-1	NA	1	-1	1	-1
BS00009789_51	5B	411929890	-1	-1	-1	-1	-1	-1	1	-1	-1	-1	-1	-1	-1	1	-1	-1	1	-1	-1	-1	-1	-1	1	-1	1	-1	-1	-1	1	-1	1	-1	1	-1	-1	-1	1	-1	-1	1	1	-1	1	-1	NA	-1	1
BS00009807_51	2B	52669997	1	-1	1	1	-1	1	1	-1	1	1	-1	1	1	1	1	1	1	1	1	1	1	1	1	1	1	1	1	1	1	1	1	-1	1	1	1	1	1	1	1	-1	-1	1	NA	1	1	1	1
BS00009808_51	1A	530232679	1	-1	-1	1	1	-1	1	-1	-1	1	-1	-1	-1	1	1	-1	-1	1	-1	1	1	1	1	1	-1	1	1	-1	1	1	-1	-1	-1	NA	1	1	-1	-1	-1	-1	-1	-1	-1	1	-1	-1	1
BS00009810_51	5B	10265142	1	-1	-1	1	1	-1	-1	1	1	-1	-1	1	1	-1	1	-1	1	1	-1	1	-1	1	-1	1	1	1	-1	1	-1	1	1	1	1	1	1	-1	1	1	-1	1	-1	1	1	1	1	1	-1
BS00009825_51	6D	4774110	-1	-1	-1	-1	-1	-1	-1	-1	-1	-1	-1	-1	-1	-1	-1	-1	1	-1	NA	1	-1	-1	-1	-1	-1	-1	-1	1	1	-1	-1	-1	-1	-1	-1	-1	-1	-1	-1	-1	-1	-1	-1	-1	-1	-1	-1
BS00009866_51	1D	236438885	-1	-1	-1	-1	-1	-1	-1	-1	-1	-1	-1	-1	-1	-1	-1	1	-1	1	1	-1	-1	-1	-1	-1	-1	-1	-1	-1	-1	-1	-1	-1	-1	-1	-1	-1	-1	-1	-1	-1	-1	-1	-1	-1	-1	-1	-1
BS00009882_51	2B	767651618	-1	-1	1	-1	1	1	1	1	1	-1	-1	1	-1	-1	-1	1	1	1	1	-1	1	1	1	1	-1	-1	NA	1	-1	-1	1	-1	-1	-1	-1	1	1	1	1	1	1	-1	NA	1	-1	1	-1
BS00009915_51	4B	281732659	-1	-1	1	1	-1	-1	-1	-1	-1	-1	1	-1	-1	-1	-1	-1	-1	-1	-1	1	-1	-1	-1	-1	-1	-1	-1	-1	-1	-1	-1	-1	-1	-1	-1	-1	-1	-1	-1	1	1	-1	-1	-1	-1	1	-1
BS00010012_51	2D	572335797	-1	1	-1	1	1	-1	-1	-1	-1	-1	1	-1	-1	1	-1	-1	-1	-1	-1	1	1	1	1	-1	-1	1	1	1	1	-1	-1	-1	1	1	-1	1	-1	-1	1	-1	-1	1	-1	-1	1	1	-1
BS00010033_51	5D	422462385	-1	-1	-1	-1	-1	-1	1	-1	-1	-1	-1	-1	-1	-1	-1	-1	-1	-1	-1	-1	-1	-1	-1	-1	-1	-1	-1	-1	-1	-1	1	-1	-1	-1	-1	-1	1	-1	-1	-1	-1	-1	-1	-1	-1	-1	-1
BS00010055_51	2B	72610551	1	1	1	1	1	1	1	1	-1	1	-1	1	1	1	1	1	1	1	1	1	-1	1	-1	1	1	-1	-1	1	-1	1	1	1	1	1	1	1	1	1	1	-1	-1	1	NA	1	1	1	1
BS00010087_51	2D	29167079	1	1	1	1	1	-1	1	-1	1	1	1	1	-1	1	1	1	1	1	1	1	1	1	1	1	1	1	1	1	-1	1	1	1	1	1	-1	-1	1	-1	1	1	1	1	1	-1	-1	1	1
BS00010093_51	6D	115088410	-1	-1	-1	-1	1	1	-1	1	1	-1	-1	-1	-1	1	-1	-1	1	1	-1	-1	1	-1	1	-1	-1	-1	-1	-1	-1	-1	-1	1	-1	-1	1	1	-1	-1	-1	1	1	-1	1	-1	-1	1	-1
BS00010115_51	4B	14118285	1	1	1	-1	1	-1	-1	1	1	1	-1	1	-1	1	1	-1	1	1	-1	-1	-1	-1	1	-1	1	-1	-1	-1	-1	1	1	1	1	-1	-1	1	-1	-1	-1	-1	-1	1	-1	-1	1	-1	-1
BS00010124_51	5D	420279531	-1	-1	-1	-1	-1	-1	1	-1	-1	-1	-1	-1	-1	-1	-1	-1	-1	-1	-1	-1	-1	-1	-1	-1	-1	-1	-1	-1	-1	-1	1	-1	-1	-1	-1	-1	1	-1	-1	-1	-1	-1	-1	-1	-1	-1	-1
BS00010128_51	1A	9105099	-1	1	1	-1	-1	1	1	1	1	1	NA	1	-1	-1	1	-1	-1	-1	-1	1	1	-1	-1	1	-1	-1	1	1	-1	1	-1	1	1	1	-1	1	1	1	-1	-1	-1	1	-1	-1	1	1	-1
BS00010130_51	1B	530959475	1	1	-1	-1	1	-1	-1	-1	1	1	1	1	1	1	1	1	-1	1	1	1	-1	1	-1	-1	-1	1	1	1	-1	-1	-1	-1	-1	1	1	1	1	1	1	1	1	-1	NA	1	-1	1	-1
BS00010131_51	2B	115837850	1	1	1	1	1	1	1	-1	1	-1	-1	1	1	1	1	1	1	-1	1	1	1	-1	1	1	1	1	1	1	1	1	1	1	1	1	1	1	1	1	1	1	1	1	1	1	1	1	1
BS00010144_51	4A	626063259	1	-1	-1	-1	1	-1	1	-1	-1	-1	1	1	1	-1	-1	1	1	1	1	-1	1	1	-1	-1	1	1	1	-1	1	-1	1	1	-1	1	1	-1	1	-1	1	1	1	-1	-1	-1	-1	1	-1
BS00010148_51	1B	591110060	-1	-1	1	-1	-1	-1	1	1	-1	-1	-1	1	-1	-1	-1	1	1	-1	1	-1	-1	-1	-1	-1	-1	1	1	-1	-1	-1	1	-1	1	-1	-1	-1	-1	-1	-1	-1	-1	-1	NA	-1	-1	-1	-1
BS00010204_51	3A	477708738	1	-1	1	1	1	-1	-1	1	-1	1	-1	-1	-1	1	-1	-1	1	1	-1	1	-1	1	1	1	1	1	NA	1	-1	1	-1	-1	1	1	-1	1	-1	1	-1	1	1	-1	1	1	1	1	1
BS00010213_51	3A	422335086	1	1	1	1	1	1	1	1	1	1	1	-1	1	1	1	1	1	-1	1	1	1	1	1	1	1	1	-1	-1	1	1	1	1	1	1	1	1	1	1	-1	1	1	1	1	1	-1	1	1
BS00010216_51	5D	553677930	-1	1	1	1	1	1	1	1	1	1	1	1	1	1	1	-1	1	1	-1	1	-1	-1	1	1	1	-1	-1	-1	-1	-1	1	1	1	1	-1	1	1	1	1	1	1	1	1	1	1	-1	1
BS00010264_51	Unk	70	-1	-1	1	-1	1	1	1	1	1	-1	-1	1	-1	-1	-1	1	1	1	1	-1	1	1	1	1	-1	-1	1	1	-1	-1	1	-1	-1	-1	-1	1	1	1	1	1	1	-1	1	1	-1	1	-1
BS00010267_51	2B	779305399	-1	-1	-1	-1	1	-1	-1	-1	-1	-1	1	-1	-1	1	-1	-1	1	-1	-1	-1	-1	-1	-1	-1	-1	-1	-1	-1	1	-1	-1	-1	-1	-1	1	-1	-1	-1	-1	-1	-1	-1	1	-1	-1	-1	1
BS00010301_51	5D	420622517	1	1	1	1	1	1	-1	1	1	1	1	1	1	1	1	1	1	1	1	1	1	1	1	1	1	1	1	1	1	1	-1	1	1	1	1	1	-1	1	1	1	1	1	1	1	1	1	1
BS00010316_51	3A	683253271	-1	1	-1	-1	1	1	-1	-1	1	-1	1	-1	-1	-1	-1	-1	1	-1	1	-1	1	1	-1	-1	1	-1	-1	-1	1	-1	-1	-1	1	-1	-1	-1	-1	-1	-1	1	1	-1	1	1	1	-1	-1
BS00010332_51	3B	32286178	-1	-1	1	-1	-1	-1	-1	1	-1	-1	-1	-1	-1	-1	-1	-1	-1	-1	-1	-1	-1	-1	-1	-1	1	-1	-1	-1	-1	1	1	-1	-1	1	-1	-1	1	-1	-1	-1	-1	-1	-1	-1	-1	-1	-1
BS00010352_51	1D	227864767	-1	1	-1	1	1	1	1	1	1	1	1	1	1	1	1	1	1	1	1	1	1	-1	-1	1	-1	-1	1	1	1	-1	1	-1	1	1	1	1	-1	-1	1	1	1	-1	1	-1	1	1	1
BS00010366_51	5D	431192732	1	1	1	1	1	1	-1	1	1	1	1	1	1	1	1	1	1	1	1	1	1	1	1	1	1	1	1	1	1	1	-1	1	1	1	1	1	-1	1	1	1	1	1	1	1	1	1	1
BS00010392_51	1A	558508320	1	1	-1	-1	1	1	-1	-1	1	1	1	1	1	1	1	-1	1	-1	-1	-1	-1	1	1	-1	-1	-1	-1	-1	-1	1	1	-1	1	-1	-1	-1	1	1	-1	1	1	1	1	1	-1	-1	-1
BS00010399_51	1B	532163685	1	1	-1	1	1	1	-1	-1	1	1	1	1	1	1	1	1	-1	1	1	1	1	1	1	1	1	1	1	1	1	1	-1	1	-1	1	1	1	1	1	1	1	1	1	1	1	1	1	1
BS00010403_51	6B	21420887	1	1	1	-1	-1	1	1	1	-1	1	-1	1	1	1	1	1	1	1	1	1	1	-1	-1	1	-1	1	1	1	1	-1	1	1	1	1	1	1	1	-1	1	1	1	1	-1	-1	1	1	1
BS00010436_51	1B	591109944	-1	-1	1	-1	-1	-1	1	1	-1	-1	-1	1	-1	-1	-1	1	1	-1	1	-1	-1	-1	-1	-1	-1	1	1	-1	-1	-1	1	-1	1	-1	-1	-1	-1	-1	-1	-1	-1	-1	NA	-1	-1	-1	-1
BS00010438_51	2B	768292420	1	1	-1	1	-1	-1	-1	-1	-1	1	1	-1	1	1	1	-1	-1	-1	-1	1	-1	-1	-1	-1	1	1	1	-1	1	1	-1	1	1	1	1	-1	-1	-1	-1	-1	-1	1	NA	-1	1	-1	1
BS00010441_51	6D	60137034	1	1	1	1	1	1	1	-1	-1	1	1	-1	1	1	1	1	-1	-1	1	1	1	1	1	1	1	1	1	-1	1	1	1	1	-1	1	1	1	-1	1	1	1	1	-1	NA	1	1	1	1
BS00010477_51	2D	629207538	-1	1	1	1	-1	1	-1	-1	-1	1	1	-1	1	1	-1	1	1	1	1	-1	-1	1	1	1	-1	1	1	1	1	1	1	1	1	1	-1	-1	1	-1	-1	1	1	-1	1	-1	-1	-1	-1
BS00010491_51	5D	30117138	-1	1	1	1	1	1	-1	1	-1	-1	1	-1	1	1	1	-1	1	1	1	-1	1	1	1	-1	1	1	-1	-1	-1	1	1	-1	1	1	1	1	-1	1	1	-1	-1	-1	1	1	1	1	1
BS00010514_51	2B	104579560	1	1	1	1	1	1	1	1	-1	1	-1	1	1	1	1	1	1	1	1	1	1	1	1	1	1	1	1	1	1	1	1	1	1	1	1	1	1	1	1	1	1	1	1	1	1	1	1
BS00010531_51	3A	480437540	1	-1	1	1	1	-1	-1	1	1	1	1	-1	1	1	-1	-1	1	1	-1	1	-1	1	1	1	1	1	1	1	-1	1	-1	-1	1	1	-1	1	-1	1	NA	1	1	NA	1	1	1	1	1
BS00010557_51	7B	560531650	1	1	1	1	1	1	1	1	1	1	1	1	1	1	1	1	1	1	1	1	-1	1	1	1	1	1	1	1	1	1	1	1	-1	1	1	1	1	1	1	1	1	-1	NA	1	-1	1	-1
BS00010559_51	7A	63111864	1	1	1	1	-1	1	-1	-1	1	1	1	1	1	1	1	1	1	-1	1	1	1	-1	-1	-1	1	1	1	1	1	1	1	1	-1	1	1	1	-1	1	1	1	1	-1	1	1	1	-1	1
BS00010573_51	5A	598078683	1	1	1	1	-1	1	1	1	1	1	1	1	1	1	1	1	1	1	1	1	1	1	1	1	-1	1	1	1	1	1	1	1	1	1	1	1	1	1	1	1	1	1	1	1	1	1	1
BS00010590_51	5D	447776528	1	1	1	1	-1	1	1	1	1	1	1	1	1	1	1	1	-1	1	1	1	1	1	-1	1	-1	1	1	1	1	1	1	-1	1	1	-1	1	-1	1	1	1	1	1	1	-1	-1	-1	1
BS00010616_51	7D	104903119	1	-1	1	1	1	1	1	1	1	1	1	1	1	1	1	-1	1	-1	1	1	1	-1	1	1	1	1	1	1	1	1	1	1	1	1	1	1	1	1	1	1	1	1	NA	1	-1	1	1
BS00010629_51	Unk	12593941	-1	-1	-1	-1	-1	-1	-1	-1	-1	1	-1	-1	-1	-1	1	-1	-1	-1	-1	-1	-1	-1	-1	-1	-1	-1	-1	-1	-1	1	-1	-1	-1	1	-1	1	-1	1	-1	-1	-1	-1	-1	-1	-1	-1	-1
BS00010659_51	4B	537479699	-1	1	-1	1	1	-1	-1	-1	-1	1	-1	-1	1	1	1	-1	-1	-1	1	1	-1	-1	-1	-1	-1	1	-1	1	-1	-1	-1	1	-1	-1	1	1	1	-1	-1	-1	-1	-1	1	1	1	1	1
BS00010687_51	2B	687248674	1	-1	1	-1	-1	1	1	1	1	1	-1	1	1	-1	1	1	1	1	1	-1	-1	-1	-1	1	1	-1	-1	-1	-1	1	1	1	-1	-1	1	-1	1	1	-1	1	1	-1	1	1	-1	-1	1
BS00010698_51	5A	536814357	-1	1	-1	-1	-1	-1	-1	-1	-1	1	-1	-1	-1	-1	1	-1	-1	1	-1	-1	1	1	1	-1	-1	-1	-1	-1	-1	-1	-1	-1	-1	-1	-1	-1	-1	-1	-1	-1	-1	-1	-1	-1	-1	-1	-1
BS00010726_51	7A	19006996	1	-1	1	-1	1	1	1	1	1	1	-1	1	-1	1	-1	1	1	1	1	1	1	1	-1	1	1	1	1	1	1	1	1	1	1	1	1	1	1	1	-1	-1	-1	1	-1	-1	1	-1	1
BS00010745_51	2B	546201924	1	1	-1	1	1	1	1	-1	1	1	1	1	1	1	1	1	1	1	1	1	-1	1	1	1	1	1	1	1	1	1	1	1	1	1	1	1	1	1	1	1	1	1	1	1	-1	1	1
BS00010760_51	2B	775169582	1	-1	-1	-1	1	-1	1	1	1	-1	-1	1	-1	-1	1	-1	-1	-1	-1	1	1	-1	-1	-1	1	-1	-1	-1	-1	-1	-1	-1	-1	-1	1	1	-1	1	1	-1	-1	1	-1	1	1	1	1
BS00010795_51	3B	133819251	-1	-1	-1	-1	1	-1	-1	1	1	-1	1	1	1	1	1	-1	1	-1	1	1	1	1	1	-1	-1	1	-1	-1	-1	1	-1	-1	-1	1	1	-1	-1	1	-1	1	1	1	1	1	1	-1	-1
BS00010807_51	1B	680862961	-1	-1	-1	-1	-1	-1	-1	-1	-1	-1	1	-1	-1	-1	-1	-1	-1	-1	1	-1	-1	1	-1	1	1	-1	-1	-1	-1	-1	-1	-1	1	-1	-1	-1	-1	-1	-1	-1	-1	-1	-1	-1	-1	-1	-1
BS00010811_51	6A	77513440	1	1	1	1	1	1	1	-1	-1	1	1	-1	1	1	1	1	-1	-1	1	1	1	-1	1	1	1	1	1	-1	1	1	1	1	-1	1	1	1	-1	1	1	1	1	-1	NA	1	1	1	1
BS00010819_51	7B	728694745	-1	1	-1	1	-1	-1	-1	1	-1	1	1	-1	-1	-1	1	-1	-1	-1	-1	1	-1	-1	-1	-1	-1	-1	NA	-1	-1	1	1	-1	-1	1	-1	-1	1	1	-1	-1	-1	1	1	1	1	1	-1
BS00010829_51	2B	546201931	1	1	-1	1	1	1	1	-1	1	1	1	1	1	1	1	1	1	1	1	1	-1	1	1	1	1	1	1	1	1	1	1	1	1	1	1	1	1	1	1	1	1	1	1	1	-1	1	1
BS00010837_51	5B	499385268	1	1	1	1	1	1	-1	1	1	1	1	1	1	1	1	1	1	1	1	1	1	1	1	1	1	1	1	1	1	1	-1	1	1	1	1	1	-1	1	1	1	1	1	1	1	1	1	1
BS00010851_51	1D	494063317	1	1	1	1	1	1	1	1	1	1	-1	1	1	1	1	1	1	1	-1	1	1	-1	1	-1	1	1	1	1	1	1	1	1	-1	1	1	1	1	1	1	1	1	1	1	1	1	1	1
BS00010854_51	3A	559529521	1	1	1	1	-1	1	1	1	-1	1	-1	1	1	1	1	1	1	1	1	-1	1	1	1	1	-1	1	1	1	1	1	1	1	1	1	1	1	1	1	1	1	1	1	1	1	-1	1	1
BS00010863_51	5B	526576590	1	1	1	1	1	1	-1	1	1	1	1	1	1	1	1	1	1	1	1	1	1	1	1	1	1	1	1	1	1	1	-1	1	1	1	1	1	1	1	1	1	1	1	1	1	1	1	1
BS00010881_51	3D	91221951	-1	-1	-1	-1	1	-1	-1	1	1	-1	1	1	1	1	1	-1	1	-1	NA	1	1	1	1	-1	-1	1	-1	-1	-1	1	-1	-1	-1	1	1	-1	-1	1	-1	-1	-1	1	1	1	1	-1	-1
BS00010886_51	5D	414067132	1	1	1	1	1	1	-1	1	1	1	1	1	1	1	1	1	1	1	1	1	1	1	1	1	1	1	1	1	1	1	-1	1	1	1	1	1	-1	1	1	1	1	1	1	1	1	1	1
BS00010887_51	7D	6013935	-1	1	-1	1	-1	-1	-1	-1	-1	-1	1	-1	-1	-1	-1	-1	1	1	-1	1	-1	-1	-1	-1	-1	-1	-1	1	1	1	1	-1	-1	NA	1	-1	1	1	-1	1	1	-1	-1	-1	-1	1	1
BS00010922_51	2B	773349181	1	1	1	1	-1	1	1	-1	-1	1	1	1	1	1	1	1	1	-1	1	1	1	1	1	1	1	1	1	1	1	1	1	-1	1	1	1	-1	1	1	1	-1	-1	-1	-1	-1	1	1	1
BS00010925_51	4B	27107885	1	1	1	1	1	1	1	1	1	1	1	1	1	1	1	1	1	1	1	1	1	1	1	1	1	1	1	1	1	1	1	1	1	1	1	1	1	1	1	1	1	1	1	1	-1	1	1
BS00010932_51	2A	210470126	1	1	-1	1	-1	1	1	-1	1	1	-1	1	1	1	1	1	-1	1	1	1	1	1	1	1	1	1	1	1	1	1	1	1	-1	1	1	1	1	1	1	-1	1	1	1	1	-1	1	1
BS00010946_51	1D	488976956	1	1	1	1	1	1	1	1	1	1	-1	1	1	1	1	1	1	1	1	1	1	-1	1	-1	1	1	1	1	1	1	1	1	-1	1	1	1	1	1	1	1	1	1	1	1	1	1	1
BS00010993_51	6B	662257830	-1	-1	-1	-1	-1	-1	-1	-1	-1	-1	-1	-1	-1	-1	-1	-1	-1	-1	-1	-1	-1	-1	-1	-1	-1	-1	-1	-1	-1	-1	-1	-1	-1	-1	-1	-1	-1	-1	-1	-1	-1	-1	-1	-1	-1	-1	-1
BS00011006_51	5D	420873712	1	1	1	1	1	1	-1	1	1	1	1	1	1	1	1	1	1	1	1	1	1	1	1	1	1	1	1	1	1	1	-1	1	1	1	1	1	-1	1	1	1	1	1	1	1	1	1	1
BS00011010_51	6A	18713189	-1	1	1	-1	-1	-1	-1	-1	-1	-1	-1	-1	1	1	-1	-1	-1	-1	-1	1	1	1	-1	1	1	-1	1	1	-1	-1	-1	-1	-1	-1	-1	1	1	1	-1	1	1	1	1	1	-1	-1	-1
BS00011039_51	2A	133675309	-1	1	-1	1	1	1	1	-1	1	1	1	1	-1	1	1	1	-1	1	1	1	1	1	1	1	-1	1	1	1	1	1	1	1	-1	1	1	-1	-1	1	1	-1	-1	1	1	1	1	1	1
BS00011045_51	2A	281756733	-1	-1	1	-1	1	-1	-1	1	-1	-1	1	-1	-1	-1	-1	-1	1	-1	-1	-1	-1	-1	-1	-1	-1	-1	-1	-1	-1	-1	-1	-1	1	-1	-1	-1	-1	-1	-1	1	-1	-1	-1	-1	1	-1	-1
BS00011047_51	2B	765278696	-1	-1	1	-1	1	1	1	1	1	-1	-1	1	-1	-1	-1	1	1	1	1	-1	1	1	1	1	-1	-1	1	1	1	-1	1	-1	-1	-1	-1	1	-1	1	1	1	1	-1	1	1	-1	1	-1
BS00011060_51	4A	37049038	-1	1	1	1	-1	1	-1	1	1	-1	-1	1	1	1	1	-1	-1	-1	-1	1	-1	1	1	-1	1	1	1	1	-1	1	-1	-1	1	1	-1	1	1	-1	-1	1	1	-1	-1	1	-1	-1	1
BS00011064_51	3B	79289530	1	1	1	1	-1	1	1	-1	-1	1	-1	-1	-1	1	-1	1	-1	1	1	-1	1	1	1	1	1	1	1	1	1	-1	1	1	1	-1	-1	1	1	-1	1	-1	-1	1	-1	-1	-1	1	1
BS00011072_51	7A	108816503	-1	-1	-1	-1	1	1	-1	-1	-1	-1	-1	-1	-1	-1	1	-1	-1	1	-1	-1	-1	-1	-1	-1	-1	-1	1	-1	-1	-1	1	-1	-1	-1	-1	-1	1	1	-1	1	1	-1	-1	-1	-1	-1	-1
BS00011101_51	2D	18233568	-1	-1	-1	-1	-1	-1	-1	-1	-1	1	-1	-1	-1	-1	1	-1	-1	-1	-1	-1	-1	-1	-1	-1	-1	-1	-1	-1	-1	1	-1	-1	-1	1	-1	1	-1	1	-1	-1	-1	-1	-1	-1	-1	-1	-1
BS00011102_51	5A	510909751	-1	-1	-1	-1	-1	-1	-1	-1	-1	-1	-1	1	-1	-1	-1	-1	-1	1	-1	-1	-1	-1	-1	-1	-1	-1	-1	1	-1	-1	-1	-1	-1	-1	-1	-1	-1	-1	1	-1	-1	-1	-1	-1	1	-1	-1
BS00011109_51	2A	578161754	1	1	1	-1	-1	-1	-1	-1	-1	1	-1	-1	-1	-1	1	-1	-1	-1	-1	-1	-1	-1	-1	-1	1	-1	-1	-1	-1	1	-1	-1	-1	1	-1	-1	-1	1	-1	-1	-1	1	1	1	-1	-1	-1
BS00011111_51	3A	49480844	-1	-1	-1	-1	-1	-1	-1	1	-1	1	-1	-1	-1	-1	-1	-1	-1	-1	-1	1	-1	-1	-1	-1	-1	-1	-1	1	-1	-1	-1	-1	-1	-1	-1	1	-1	-1	-1	-1	-1	-1	-1	-1	-1	-1	-1
BS00011122_51	6B	320411778	-1	-1	-1	-1	-1	1	-1	-1	-1	-1	-1	1	-1	-1	-1	-1	-1	-1	-1	-1	-1	-1	-1	-1	-1	-1	-1	-1	-1	-1	-1	-1	-1	-1	-1	-1	-1	-1	-1	-1	-1	-1	-1	-1	-1	-1	-1
BS00011123_51	5D	420277704	-1	-1	-1	-1	-1	-1	1	-1	-1	-1	-1	-1	-1	-1	-1	-1	-1	-1	-1	-1	-1	-1	-1	-1	-1	-1	-1	-1	-1	-1	1	-1	-1	-1	-1	-1	1	-1	-1	-1	-1	-1	-1	-1	-1	-1	-1
BS00011146_51	1A	527177787	-1	1	-1	1	-1	-1	-1	-1	-1	-1	-1	-1	-1	-1	-1	-1	1	-1	-1	-1	-1	-1	-1	-1	1	-1	-1	-1	-1	-1	1	-1	-1	-1	-1	1	-1	-1	-1	1	1	-1	-1	-1	-1	-1	-1
BS00011164_51	2B	180568905	-1	1	-1	1	1	1	1	-1	1	1	1	1	-1	1	1	1	-1	1	1	1	1	1	1	1	-1	1	1	1	1	1	1	1	-1	1	1	-1	-1	1	1	-1	-1	1	1	1	1	1	1
BS00011168_51	1D	490926875	1	1	1	1	1	1	1	1	1	1	-1	1	1	1	1	1	1	1	1	1	1	-1	1	-1	1	1	1	1	1	1	1	1	-1	1	1	1	1	1	1	1	1	1	1	1	1	1	1
BS00011173_51	4A	40879394	1	-1	-1	1	1	-1	1	1	-1	1	-1	1	1	1	1	1	-1	1	1	1	1	1	-1	1	1	1	1	1	1	1	1	1	1	1	1	1	1	1	1	1	1	-1	-1	-1	-1	1	1
BS00011186_51	7B	63568842	1	-1	-1	-1	-1	-1	-1	-1	1	-1	-1	-1	-1	-1	-1	-1	-1	-1	-1	-1	-1	-1	-1	-1	1	-1	-1	-1	-1	-1	-1	-1	-1	-1	-1	-1	-1	-1	1	-1	-1	-1	-1	-1	-1	-1	1
BS00011192_51	6D	462466478	-1	-1	-1	-1	-1	NA	-1	-1	-1	-1	-1	1	-1	-1	-1	1	1	-1	-1	NA	-1	-1	NA	-1	1	-1	-1	1	-1	-1	-1	-1	-1	-1	-1	-1	-1	NA	-1	-1	-1	-1	NA	-1	1	-1	-1
BS00011202_51	6A	599033857	-1	1	-1	1	-1	1	-1	-1	-1	-1	1	-1	-1	1	-1	-1	-1	-1	-1	-1	-1	-1	-1	1	1	-1	-1	-1	-1	1	-1	-1	1	1	-1	-1	-1	-1	-1	-1	-1	-1	-1	-1	-1	-1	1
BS00011205_51	1D	52345529	1	1	1	1	1	1	1	1	1	1	1	-1	-1	1	1	NA	1	NA	NA	1	1	1	1	1	1	-1	-1	1	1	1	1	1	1	1	1	1	1	1	1	-1	-1	1	1	1	1	1	-1
BS00011231_51	3A	685357896	-1	1	-1	-1	-1	-1	1	1	1	-1	1	-1	-1	1	1	-1	1	1	-1	1	1	-1	1	-1	1	-1	-1	1	1	-1	1	1	1	-1	1	-1	1	-1	1	1	1	-1	1	-1	1	-1	1
BS00011235_51	5A	552515237	-1	-1	-1	-1	1	-1	-1	-1	1	-1	-1	-1	-1	-1	-1	-1	-1	-1	-1	-1	-1	-1	-1	-1	-1	-1	-1	-1	-1	-1	1	-1	1	-1	-1	-1	-1	-1	-1	-1	-1	-1	-1	-1	-1	-1	-1
BS00011273_51	4B	26492073	-1	-1	-1	-1	-1	-1	-1	-1	-1	-1	-1	-1	-1	-1	-1	-1	-1	-1	-1	-1	-1	-1	-1	-1	-1	-1	-1	-1	-1	-1	-1	-1	-1	-1	-1	-1	-1	-1	-1	-1	-1	-1	-1	-1	1	-1	-1
BS00011276_51	2B	768548838	1	1	-1	1	-1	-1	-1	-1	-1	1	1	-1	1	1	1	-1	-1	-1	-1	1	-1	-1	-1	-1	1	1	-1	-1	1	1	-1	1	1	1	1	-1	-1	-1	-1	-1	-1	1	-1	-1	1	-1	1
BS00011292_51	1D	486066733	-1	-1	-1	-1	-1	-1	-1	-1	-1	-1	1	-1	-1	-1	-1	-1	-1	-1	NA	-1	-1	1	-1	1	-1	-1	-1	-1	-1	-1	-1	-1	1	-1	-1	-1	-1	-1	-1	-1	-1	-1	-1	-1	-1	1	1
BS00011330_51	7A	63112794	1	1	1	1	-1	1	-1	-1	1	1	1	1	1	1	1	1	1	-1	1	1	1	-1	-1	-1	1	1	1	1	1	1	1	1	-1	1	1	1	-1	1	1	1	1	-1	1	1	1	-1	1
BS00011365_51	6D	24557098	-1	1	-1	1	1	-1	-1	-1	1	-1	-1	-1	1	1	-1	-1	-1	1	-1	1	1	-1	1	-1	-1	-1	-1	1	-1	1	1	1	-1	-1	-1	1	1	-1	-1	1	-1	-1	-1	1	-1	-1	1
BS00011390_51	1B	428113145	-1	-1	-1	-1	-1	-1	-1	-1	-1	-1	-1	1	-1	-1	-1	1	-1	1	1	-1	-1	-1	-1	-1	-1	-1	1	1	-1	-1	-1	1	-1	-1	-1	-1	-1	-1	-1	-1	-1	-1	-1	-1	-1	-1	-1
BS00011392_51	2A	778919253	1	1	1	1	-1	1	-1	-1	-1	1	1	-1	1	1	-1	1	1	1	1	-1	-1	1	1	1	-1	1	1	1	1	1	1	1	1	1	-1	-1	1	-1	1	1	1	-1	1	-1	-1	1	-1
BS00011404_51	6A	615780305	1	-1	1	1	1	1	1	-1	-1	1	-1	1	-1	1	1	1	-1	-1	1	1	1	-1	-1	1	1	1	1	1	1	-1	1	1	1	1	1	1	1	-1	1	1	1	NA	1	1	1	1	1
BS00011425_51	2A	30149107	1	1	-1	-1	-1	1	-1	-1	-1	1	-1	-1	-1	-1	1	-1	-1	-1	-1	-1	-1	-1	-1	-1	-1	-1	-1	-1	-1	-1	-1	1	-1	-1	-1	1	1	-1	-1	-1	-1	1	1	-1	1	1	-1
BS00011436_51	Unk	80	1	1	1	1	-1	-1	1	-1	-1	1	-1	-1	1	1	-1	1	-1	-1	1	1	1	1	-1	-1	1	1	1	1	1	1	-1	1	-1	-1	1	-1	1	1	1	1	1	-1	NA	1	-1	1	-1
BS00011438_51	3B	7373468	1	-1	1	1	-1	-1	1	1	1	1	1	1	1	1	1	1	1	1	1	1	1	1	1	1	-1	1	1	1	1	1	1	1	1	1	1	1	-1	1	1	1	1	1	1	1	1	1	1
BS00011450_51	1A	297698090	1	1	-1	1	1	1	1	1	1	1	1	1	1	1	1	1	1	1	1	1	1	1	-1	1	1	-1	1	1	1	-1	1	1	1	1	1	1	-1	1	1	1	1	-1	1	-1	1	1	1
BS00011478_51	2D	607422739	1	1	1	1	1	-1	1	1	1	1	-1	1	1	-1	1	1	1	-1	1	1	1	-1	1	1	1	1	1	-1	1	-1	-1	1	1	1	1	1	-1	1	1	1	1	-1	1	1	1	1	1
BS00011479_51	6D	437287149	1	1	1	1	1	1	1	1	1	1	1	1	1	1	1	1	1	1	1	1	1	1	1	1	1	1	1	1	1	1	1	1	1	1	1	1	1	1	1	1	1	1	1	1	1	1	1
BS00011492_51	Unk	90	-1	1	-1	-1	-1	-1	-1	-1	-1	-1	-1	-1	-1	-1	-1	-1	-1	-1	-1	-1	-1	-1	-1	-1	-1	1	-1	-1	-1	-1	-1	-1	-1	-1	-1	-1	-1	-1	-1	-1	-1	-1	NA	1	-1	-1	-1
BS00011508_51	1A	588301413	-1	-1	-1	-1	-1	-1	-1	-1	-1	-1	1	-1	-1	-1	-1	-1	-1	-1	-1	-1	-1	1	-1	1	-1	-1	-1	-1	-1	-1	-1	-1	1	-1	-1	-1	-1	-1	-1	-1	-1	-1	-1	-1	-1	-1	-1
BS00011510_51	4B	16056716	1	1	1	1	1	-1	1	1	1	1	1	1	1	1	1	1	1	1	1	1	1	-1	1	1	1	-1	-1	1	1	1	1	1	1	1	1	1	-1	1	1	-1	-1	1	1	1	1	-1	-1
BS00011521_51	1A	579830592	1	-1	1	1	1	1	-1	1	-1	1	-1	1	-1	-1	1	-1	1	-1	-1	-1	1	-1	-1	1	-1	1	NA	-1	-1	1	-1	-1	1	1	1	1	-1	1	1	1	1	-1	1	1	1	1	-1
BS00011523_51	6D	433765365	-1	-1	-1	-1	-1	-1	-1	1	-1	-1	-1	-1	-1	-1	-1	-1	-1	-1	-1	-1	1	-1	1	-1	-1	1	-1	-1	1	-1	-1	-1	-1	1	-1	-1	-1	-1	-1	-1	-1	-1	-1	-1	-1	-1	1
BS00011530_51	Unk	100	1	-1	1	-1	-1	1	1	1	-1	1	1	1	-1	-1	1	1	1	-1	1	-1	-1	1	-1	1	1	1	1	-1	1	-1	-1	-1	1	1	1	-1	-1	1	1	-1	1	1	1	-1	1	1	-1
BS00011532_51	Unk	35340617	1	-1	-1	1	-1	-1	1	1	1	1	1	-1	1	1	1	1	1	1	1	1	1	1	1	1	-1	1	1	1	1	1	-1	1	1	1	1	1	-1	1	1	-1	-1	1	1	1	-1	-1	1
BS00011545_51	2B	664219708	1	-1	-1	-1	-1	1	1	-1	-1	1	1	1	1	-1	1	1	1	-1	1	-1	1	-1	-1	1	1	-1	1	-1	-1	1	1	1	-1	-1	1	1	-1	1	-1	1	1	-1	NA	1	-1	-1	1
BS00011558_51	5D	423233041	1	1	1	1	1	1	-1	1	1	1	1	1	1	1	1	1	1	1	1	1	1	1	1	1	1	1	1	1	1	1	-1	1	1	1	1	1	-1	1	1	1	1	1	1	1	1	1	1
BS00011578_51	6A	611485398	1	-1	1	-1	1	1	1	1	-1	-1	1	1	-1	-1	-1	1	1	1	-1	-1	-1	-1	-1	-1	1	-1	NA	1	1	-1	1	-1	1	-1	1	-1	1	-1	-1	1	1	NA	-1	1	1	1	-1
BS00011579_51	2A	696923072	-1	1	1	1	1	-1	-1	1	1	-1	-1	-1	-1	1	-1	-1	-1	1	-1	1	-1	1	1	-1	-1	1	-1	1	1	-1	-1	-1	1	1	-1	-1	1	-1	1	-1	-1	1	NA	-1	1	1	-1
BS00011591_51	6A	21141975	-1	-1	-1	-1	1	1	-1	1	1	-1	-1	1	-1	-1	1	-1	1	1	-1	-1	-1	-1	1	-1	-1	-1	-1	-1	-1	-1	1	-1	1	1	-1	1	-1	-1	-1	-1	-1	-1	-1	-1	1	-1	1
BS00011607_51	6A	63105338	-1	-1	-1	-1	-1	-1	-1	1	-1	-1	-1	1	-1	-1	-1	-1	1	-1	1	-1	1	-1	-1	-1	-1	-1	-1	-1	-1	-1	-1	-1	1	-1	-1	-1	-1	-1	-1	-1	-1	-1	-1	-1	-1	-1	-1
BS00011612_51	3A	562351868	1	1	1	1	-1	1	1	1	-1	1	-1	1	1	1	1	1	1	1	1	-1	1	1	1	1	-1	1	1	1	1	1	1	1	1	1	1	1	1	1	1	1	1	1	1	1	-1	1	1
BS00011622_51	7D	618681531	1	1	1	1	1	-1	1	1	-1	1	1	1	1	1	1	1	1	1	1	1	1	1	1	1	1	1	1	1	1	1	1	1	1	1	1	1	1	1	1	1	-1	1	1	1	1	-1	1
BS00011624_51	6B	164394586	-1	1	-1	1	1	1	-1	1	1	1	1	-1	1	1	-1	-1	-1	-1	-1	1	1	-1	1	-1	1	1	1	-1	-1	-1	-1	-1	-1	-1	-1	1	-1	-1	-1	1	1	-1	1	1	1	1	-1
BS00011652_51	7B	8521116	1	-1	1	1	-1	1	1	-1	1	1	1	1	1	1	-1	1	-1	1	-1	-1	-1	1	-1	1	-1	-1	-1	1	-1	1	-1	1	1	1	1	1	-1	-1	1	1	1	1	1	-1	1	1	1
BS00011695_51	1B	15745304	1	1	1	-1	1	-1	-1	-1	-1	1	-1	-1	1	1	1	-1	-1	-1	-1	1	-1	1	-1	-1	-1	-1	1	-1	-1	1	-1	1	-1	-1	1	1	1	-1	-1	-1	-1	1	1	-1	1	1	1
BS00011712_51	1A	376670535	1	1	-1	1	1	1	1	1	1	1	1	-1	1	1	1	-1	1	-1	-1	1	1	1	1	1	1	1	NA	-1	1	1	1	-1	1	1	1	1	1	1	1	1	1	1	1	1	1	1	1
BS00011728_51	3B	59064340	1	-1	1	1	1	1	1	-1	1	-1	1	1	1	1	1	1	1	1	-1	-1	1	1	1	1	-1	1	1	1	1	1	1	1	1	1	1	-1	1	1	1	-1	-1	1	1	1	1	1	1
BS00011740_51	2A	67521478	-1	-1	-1	-1	-1	-1	-1	-1	1	-1	1	-1	-1	-1	-1	-1	-1	-1	-1	-1	-1	-1	-1	-1	-1	-1	-1	-1	-1	-1	-1	-1	-1	-1	-1	-1	-1	-1	-1	-1	-1	-1	-1	-1	-1	-1	-1
BS00011794_51	5D	547273607	-1	-1	-1	-1	-1	1	1	1	1	-1	1	1	1	-1	-1	-1	1	-1	-1	-1	-1	-1	1	-1	1	-1	-1	1	-1	1	1	1	1	1	1	1	1	-1	1	1	1	1	-1	1	-1	1	1
BS00011795_51	6B	720560867	-1	-1	-1	-1	-1	-1	-1	-1	-1	-1	-1	-1	-1	-1	-1	-1	-1	-1	-1	-1	-1	1	1	-1	-1	-1	-1	-1	-1	-1	-1	-1	-1	-1	-1	-1	-1	-1	-1	-1	-1	-1	-1	-1	-1	-1	-1
BS00011821_51	6D	4519526	-1	-1	-1	-1	-1	-1	-1	-1	-1	-1	-1	-1	-1	-1	-1	-1	1	-1	NA	1	-1	-1	-1	-1	-1	-1	-1	1	1	-1	-1	-1	-1	-1	-1	-1	-1	-1	-1	-1	-1	-1	-1	-1	-1	-1	-1
BS00011855_51	1A	590250464	1	1	1	1	1	1	1	1	1	1	-1	1	1	1	1	1	1	1	-1	1	1	-1	1	-1	1	1	1	1	1	1	1	1	-1	1	1	1	1	1	1	1	1	1	1	1	1	1	1
BS00011869_51	3D	426452331	-1	1	-1	-1	-1	1	-1	1	-1	-1	1	1	-1	-1	1	-1	1	-1	-1	-1	-1	-1	-1	-1	1	1	NA	-1	-1	-1	1	1	1	-1	1	-1	-1	-1	-1	1	1	1	-1	-1	-1	1	-1
BS00011892_51	1A	582865993	-1	-1	-1	-1	-1	1	-1	-1	1	-1	1	-1	1	-1	-1	-1	-1	1	-1	-1	-1	-1	1	-1	1	-1	-1	1	-1	-1	-1	-1	-1	-1	-1	-1	-1	-1	-1	-1	-1	-1	-1	-1	-1	-1	-1
BS00011893_51	2D	13529928	-1	-1	1	-1	-1	-1	1	1	-1	1	-1	1	-1	-1	1	-1	1	-1	-1	-1	-1	-1	-1	1	-1	-1	-1	-1	1	1	1	-1	1	1	-1	1	1	1	-1	-1	-1	-1	-1	-1	-1	-1	-1
BS00011915_51	5A	704833006	1	1	1	1	1	1	1	-1	-1	1	-1	1	1	1	1	1	1	1	1	1	1	1	1	1	1	1	1	1	1	-1	1	1	1	1	1	1	1	1	1	1	1	1	1	1	-1	1	1
BS00011931_51	5D	415616905	-1	-1	-1	-1	-1	-1	1	-1	-1	-1	-1	-1	-1	-1	-1	-1	-1	-1	-1	-1	-1	-1	-1	-1	-1	-1	-1	-1	-1	-1	1	-1	-1	-1	-1	-1	1	-1	-1	-1	-1	-1	-1	-1	-1	-1	-1
BS00011935_51	5D	559922067	1	1	1	1	1	1	-1	-1	1	1	1	-1	1	1	1	1	-1	1	1	1	1	1	1	1	1	1	1	1	1	1	1	1	-1	1	1	-1	-1	1	1	1	1	1	1	1	1	1	1
BS00011947_51	1A	586952934	-1	-1	-1	-1	-1	-1	-1	-1	-1	-1	1	-1	-1	-1	-1	-1	-1	-1	-1	-1	-1	1	-1	1	-1	-1	-1	-1	-1	-1	-1	-1	1	-1	-1	-1	-1	-1	-1	-1	-1	-1	-1	-1	-1	-1	-1
BS00011962_51	6A	615455212	-1	-1	-1	1	-1	1	1	-1	-1	1	-1	-1	-1	1	1	-1	-1	-1	1	1	1	-1	-1	1	-1	1	NA	-1	1	-1	1	1	1	1	-1	1	1	-1	-1	1	1	-1	1	-1	-1	1	1
BS00011973_51	1D	401682189	-1	1	-1	1	1	1	-1	-1	1	1	1	-1	1	-1	1	-1	-1	1	-1	1	1	-1	1	1	-1	-1	-1	-1	1	1	-1	1	-1	1	1	1	-1	1	1	1	1	1	1	-1	1	1	1
BS00012006_51	5A	677136011	-1	-1	1	-1	-1	-1	-1	-1	-1	-1	-1	-1	-1	-1	-1	-1	-1	-1	-1	-1	-1	-1	-1	-1	1	-1	-1	1	-1	-1	-1	-1	-1	-1	-1	-1	-1	-1	-1	1	1	-1	-1	-1	-1	-1	-1
BS00012012_51	1B	660529225	-1	-1	-1	-1	-1	-1	-1	1	1	-1	-1	-1	-1	-1	1	-1	-1	-1	-1	1	-1	-1	-1	-1	-1	-1	-1	-1	-1	-1	-1	-1	-1	-1	-1	-1	-1	-1	NA	-1	-1	-1	-1	-1	1	-1	-1
BS00012014_51	2A	764089681	-1	-1	1	-1	-1	1	-1	-1	1	1	-1	-1	-1	-1	-1	-1	-1	-1	-1	-1	-1	1	1	-1	1	-1	-1	-1	-1	-1	-1	-1	1	-1	-1	1	-1	1	1	-1	-1	-1	-1	-1	-1	-1	-1
BS00012023_51	6A	23876327	1	1	1	1	1	-1	1	-1	-1	1	1	-1	1	1	-1	1	1	1	1	1	1	1	-1	1	1	1	1	1	1	1	-1	1	-1	-1	1	1	1	1	1	1	1	1	1	1	1	1	-1
BS00012042_51	1A	534242444	-1	1	1	-1	-1	-1	-1	1	1	-1	1	1	-1	-1	-1	1	1	-1	1	-1	1	1	-1	-1	1	-1	-1	1	1	-1	1	1	-1	-1	-1	-1	1	-1	-1	1	1	-1	-1	-1	-1	-1	-1
BS00012052_51	1B	20591255	1	-1	-1	1	-1	-1	-1	-1	-1	-1	-1	-1	-1	1	-1	1	1	1	1	1	1	-1	-1	-1	1	-1	1	-1	1	-1	-1	-1	-1	-1	1	-1	-1	-1	1	-1	-1	-1	-1	-1	-1	-1	1
BS00012068_51	Unk	110	1	1	-1	1	1	-1	-1	-1	-1	-1	-1	-1	-1	-1	1	-1	-1	-1	-1	1	-1	-1	1	-1	-1	-1	-1	-1	-1	1	-1	-1	-1	-1	1	1	1	1	1	-1	-1	1	-1	1	-1	1	-1
BS00012069_51	5D	561707164	1	1	1	1	-1	1	-1	-1	-1	1	1	-1	1	1	1	1	-1	1	1	1	1	1	1	1	-1	-1	1	1	1	1	1	1	-1	1	1	1	-1	1	1	1	1	-1	1	-1	1	1	-1
BS00012071_51	2B	635023684	-1	-1	-1	-1	-1	-1	-1	-1	-1	-1	1	-1	1	-1	-1	-1	-1	-1	-1	1	1	-1	1	-1	-1	-1	-1	-1	-1	-1	-1	-1	-1	-1	-1	1	1	-1	-1	1	1	-1	-1	-1	1	-1	-1
BS00012080_51	3B	514128291	1	-1	1	1	-1	-1	1	-1	-1	-1	1	1	-1	1	-1	1	-1	1	1	1	1	1	-1	-1	-1	1	-1	1	1	1	1	-1	1	1	-1	1	-1	-1	1	1	1	1	-1	-1	1	-1	1
BS00012081_51	2B	41144291	1	-1	-1	1	-1	1	1	-1	1	-1	1	1	1	1	-1	1	1	1	1	-1	1	-1	1	1	1	1	1	1	1	-1	1	-1	1	1	-1	-1	-1	-1	-1	1	1	1	1	1	-1	1	1
BS00012140_51	5B	662455799	1	-1	1	-1	1	-1	1	1	1	1	1	1	-1	1	-1	1	-1	-1	1	-1	-1	1	1	-1	-1	-1	NA	-1	1	-1	1	-1	1	-1	-1	1	-1	-1	1	1	1	1	-1	-1	-1	-1	-1
BS00012150_51	Unk	172236453	-1	-1	-1	-1	-1	-1	-1	-1	-1	-1	-1	-1	-1	-1	-1	-1	-1	-1	-1	-1	1	-1	-1	-1	NA	1	1	-1	1	1	1	-1	-1	-1	-1	-1	-1	1	-1	-1	-1	-1	-1	-1	-1	1	-1
BS00012205_51	2A	13408994	-1	-1	1	-1	-1	-1	1	1	-1	1	NA	1	-1	-1	1	-1	1	-1	-1	NA	-1	-1	-1	1	-1	-1	-1	-1	1	1	1	-1	1	1	-1	1	1	1	-1	-1	-1	-1	-1	-1	-1	-1	-1
BS00012210_51	1A	41710286	-1	-1	-1	-1	1	-1	-1	-1	-1	1	-1	-1	-1	1	1	-1	1	-1	-1	-1	-1	-1	-1	1	-1	-1	-1	1	1	1	1	-1	-1	-1	1	1	-1	1	1	-1	-1	-1	-1	-1	-1	1	1
BS00012250_51	1B	532163387	1	1	NA	1	1	1	NA	NA	1	1	1	1	1	1	1	1	NA	1	1	1	1	1	1	1	1	1	1	1	1	1	-1	1	-1	1	1	1	1	1	1	1	1	1	1	1	1	1	1
BS00012264_51	Unk	120	-1	1	1	1	-1	1	1	1	-1	1	1	1	1	1	-1	1	-1	1	1	1	1	-1	1	1	1	1	1	1	1	1	-1	-1	-1	1	1	-1	-1	-1	1	1	1	-1	1	-1	-1	-1	-1
BS00012283_51	1D	379795569	NA	1	-1	-1	-1	1	-1	1	1	-1	1	-1	1	-1	-1	-1	-1	-1	-1	-1	1	-1	1	1	1	-1	1	1	1	-1	-1	1	1	1	1	-1	1	-1	-1	1	1	1	1	1	-1	-1	-1
BS00012320_51	2A	647927366	-1	1	1	-1	-1	-1	1	1	-1	-1	-1	1	-1	-1	-1	-1	1	-1	-1	-1	1	-1	-1	1	-1	-1	-1	-1	1	1	-1	-1	1	1	-1	-1	-1	-1	-1	-1	1	-1	1	-1	-1	-1	-1
BS00012328_51	2D	637651565	-1	-1	1	-1	-1	1	-1	-1	1	1	-1	-1	-1	-1	-1	-1	-1	-1	-1	-1	-1	1	1	-1	1	-1	-1	-1	-1	-1	-1	-1	1	-1	-1	1	-1	1	1	-1	-1	-1	-1	-1	-1	-1	-1
BS00012351_51	6D	229397458	-1	-1	-1	-1	-1	1	-1	-1	-1	-1	-1	1	-1	-1	-1	-1	-1	-1	-1	-1	-1	-1	-1	-1	-1	-1	-1	-1	-1	-1	-1	-1	-1	-1	-1	-1	-1	-1	-1	-1	-1	-1	-1	-1	-1	-1	NA
BS00012382_51	2B	740314948	1	1	1	1	1	1	1	1	1	1	-1	1	1	-1	1	1	1	1	1	-1	1	1	1	1	1	1	1	1	1	1	1	1	-1	NA	1	1	1	1	-1	1	1	1	NA	1	-1	1	1
BS00012409_51	2D	12690111	-1	-1	1	-1	-1	-1	1	1	-1	1	NA	1	-1	-1	1	-1	1	-1	-1	-1	-1	-1	-1	1	-1	-1	-1	-1	1	1	1	-1	1	1	-1	NA	NA	NA	-1	-1	-1	-1	-1	-1	-1	-1	-1
BS00012463_51	2B	795065674	1	-1	1	-1	-1	-1	1	-1	1	-1	-1	-1	-1	-1	1	1	-1	-1	1	1	-1	-1	1	-1	-1	-1	1	1	-1	1	1	1	1	1	1	1	1	1	1	1	1	-1	-1	-1	-1	1	1
BS00012531_51	Unk	34553211	1	1	1	1	-1	1	1	-1	1	1	-1	1	1	1	1	1	-1	1	1	1	1	1	1	1	1	1	1	1	1	1	1	-1	1	1	1	1	1	-1	1	1	1	1	1	-1	1	1	1
BS00012542_51	7B	709526907	-1	-1	1	-1	-1	-1	1	-1	-1	-1	-1	1	-1	-1	-1	1	1	1	1	-1	-1	-1	1	1	-1	1	-1	1	-1	-1	-1	1	-1	-1	1	-1	-1	-1	1	1	1	-1	1	-1	-1	-1	1
BS00012936_51	1D	34621416	-1	-1	-1	-1	-1	-1	1	1	1	1	1	1	-1	-1	-1	-1	1	1	-1	-1	-1	-1	1	1	1	-1	NA	1	1	-1	1	-1	-1	1	-1	-1	-1	-1	-1	-1	-1	-1	-1	-1	-1	-1	-1
BS00012942_51	2A	770012827	-1	1	1	1	-1	-1	1	1	-1	1	1	1	1	1	1	-1	1	-1	-1	1	1	1	1	1	-1	1	1	-1	1	-1	-1	1	-1	1	1	1	-1	-1	1	1	1	1	-1	-1	1	-1	1
BS00013227_51	1A	48590961	1	1	1	-1	1	1	1	1	-1	1	1	1	-1	1	1	1	1	1	1	1	-1	1	1	1	1	1	1	1	1	1	1	1	-1	-1	1	1	1	1	1	1	1	-1	-1	1	1	1	1
BS00013534_51	2A	11909742	1	1	-1	1	1	1	-1	-1	1	-1	1	-1	1	1	-1	1	-1	1	1	1	1	1	1	-1	1	1	1	1	-1	-1	-1	1	-1	-1	1	-1	-1	-1	1	1	1	1	1	1	1	1	1
BS00013563_51	5A	463066939	-1	1	1	1	1	1	1	1	1	1	1	1	1	1	1	1	1	1	1	1	-1	1	1	1	-1	1	1	1	1	1	1	1	1	1	1	1	1	1	1	1	1	1	1	1	1	1	1
BS00013584_51	3A	57857768	-1	1	1	-1	-1	1	1	-1	-1	1	-1	1	-1	1	-1	1	-1	1	1	1	1	1	1	1	-1	1	1	1	1	1	1	1	-1	-1	-1	1	-1	1	1	1	1	1	1	1	-1	1	-1
BS00013829_51	5A	526397364	-1	-1	-1	-1	-1	-1	1	-1	-1	-1	-1	-1	-1	-1	-1	-1	-1	-1	-1	-1	-1	-1	-1	-1	-1	-1	-1	-1	-1	-1	1	-1	-1	-1	-1	-1	1	-1	-1	-1	-1	-1	-1	-1	-1	-1	-1
BS00013851_51	6A	342527012	-1	-1	-1	-1	-1	1	-1	-1	-1	-1	-1	1	-1	-1	-1	-1	-1	-1	-1	-1	-1	-1	-1	-1	-1	-1	-1	-1	-1	-1	-1	-1	-1	-1	-1	-1	-1	-1	-1	-1	-1	-1	-1	-1	-1	-1	-1
BS00014126_51	7A	23328723	-1	1	-1	1	1	-1	1	-1	1	-1	1	-1	1	-1	1	-1	1	1	-1	1	-1	-1	1	-1	1	-1	-1	-1	-1	-1	-1	1	-1	1	-1	-1	-1	-1	1	1	1	-1	NA	1	1	1	1
BS00014588_51	6B	155547626	1	1	1	1	1	1	1	1	1	1	1	1	1	1	1	1	1	-1	1	1	-1	-1	1	1	1	1	-1	1	1	1	1	1	-1	1	1	1	1	-1	1	1	1	1	1	1	1	1	1
BS00014671_51	1D	408535181	1	1	1	-1	1	1	1	1	1	-1	1	1	1	1	1	-1	1	-1	-1	1	1	-1	1	1	-1	-1	-1	1	-1	1	1	1	1	1	-1	1	1	1	1	1	1	1	-1	-1	-1	-1	1
BS00014736_51	2D	17814118	-1	-1	1	-1	-1	-1	1	1	-1	1	-1	1	-1	-1	1	-1	1	-1	-1	-1	-1	-1	-1	1	-1	-1	-1	-1	1	1	1	-1	1	1	-1	1	1	1	-1	-1	-1	-1	-1	-1	-1	-1	-1
BS00014923_51	2B	126731281	-1	-1	1	-1	1	-1	1	1	-1	-1	1	-1	-1	1	1	1	-1	-1	1	1	1	-1	1	1	-1	1	1	-1	1	1	1	1	-1	-1	1	1	-1	1	-1	1	1	-1	-1	-1	1	1	-1
BS00015205_51	5B	521160333	-1	-1	-1	-1	-1	-1	1	-1	-1	-1	-1	-1	-1	-1	-1	-1	-1	-1	-1	-1	-1	-1	-1	-1	-1	-1	-1	-1	-1	-1	1	-1	-1	-1	-1	-1	1	-1	-1	-1	-1	-1	-1	-1	-1	-1	-1
BS00015253_51	2B	730998548	1	1	1	1	1	1	1	1	-1	1	-1	1	1	-1	1	1	1	-1	1	-1	1	1	-1	1	1	1	1	1	1	1	1	1	-1	1	1	1	1	1	-1	1	1	1	NA	1	-1	1	1
BS00015317_51	1D	33712839	1	1	1	1	1	1	-1	-1	-1	-1	-1	-1	1	1	1	1	-1	-1	1	1	1	1	-1	-1	-1	1	NA	-1	-1	1	-1	1	1	-1	1	1	1	1	1	1	1	1	1	1	1	1	1
BS00015354_51	7D	461542924	-1	-1	1	-1	1	-1	-1	-1	-1	-1	-1	-1	-1	-1	-1	-1	-1	-1	-1	-1	-1	-1	-1	-1	-1	-1	-1	-1	-1	1	-1	-1	-1	-1	-1	-1	1	1	-1	-1	-1	-1	-1	1	-1	1	-1
BS00015473_51	5B	234905972	1	-1	1	1	1	1	1	1	1	1	1	1	-1	1	1	1	1	1	1	1	1	1	1	1	1	1	1	1	1	1	1	1	1	-1	1	-1	1	1	1	1	1	1	-1	1	1	1	1
BS00015519_51	1B	660528121	1	1	1	1	1	1	1	-1	-1	1	1	1	1	1	-1	1	1	1	1	-1	1	1	1	1	1	1	1	1	1	1	1	1	1	1	1	1	1	1	1	1	1	1	1	1	-1	1	1
BS00015653_51	7B	196907979	-1	-1	-1	-1	-1	-1	-1	-1	-1	-1	-1	-1	-1	-1	-1	-1	-1	-1	-1	-1	1	-1	-1	-1	1	-1	-1	-1	-1	-1	-1	-1	-1	-1	-1	-1	-1	-1	-1	-1	-1	-1	-1	-1	-1	-1	-1
BS00015680_51	2D	650322679	1	1	1	1	-1	-1	-1	-1	-1	-1	-1	-1	1	1	-1	-1	-1	-1	-1	-1	-1	-1	-1	-1	-1	-1	-1	-1	-1	-1	-1	1	1	-1	-1	-1	-1	-1	-1	-1	-1	-1	-1	-1	1	1	-1
BS00015891_51	Unk	237857792	-1	-1	-1	-1	-1	-1	-1	-1	-1	-1	-1	1	-1	-1	-1	-1	-1	1	-1	-1	-1	1	-1	-1	-1	-1	-1	-1	-1	-1	-1	-1	-1	-1	-1	-1	-1	-1	-1	-1	-1	-1	-1	-1	-1	-1	-1
BS00016407_51	3B	50533639	1	1	1	1	1	1	1	1	1	1	1	-1	1	1	-1	1	1	1	1	1	1	1	1	1	1	1	1	1	1	1	1	1	1	1	1	1	1	-1	1	1	1	1	1	1	-1	1	1
BS00016650_51	2B	683029170	-1	1	-1	1	1	-1	-1	-1	-1	-1	1	-1	-1	1	-1	-1	-1	-1	-1	-1	1	1	-1	-1	-1	1	1	1	1	-1	-1	-1	1	1	-1	1	-1	-1	1	-1	-1	1	-1	-1	-1	1	-1
BS00017988_51	3D	518152035	-1	-1	-1	-1	-1	-1	-1	1	-1	-1	-1	-1	-1	-1	1	-1	-1	-1	-1	1	-1	-1	-1	-1	-1	-1	-1	-1	-1	-1	-1	1	-1	-1	-1	-1	-1	-1	1	-1	-1	-1	-1	-1	-1	-1	-1
BS00018120_51	4A	12402497	-1	-1	-1	-1	-1	1	1	-1	-1	-1	-1	-1	-1	-1	-1	-1	-1	-1	-1	-1	1	1	-1	1	-1	-1	1	-1	1	-1	-1	-1	-1	1	-1	-1	-1	-1	-1	-1	-1	-1	-1	-1	-1	-1	-1
BS00018474_51	3A	657945808	1	1	1	1	1	-1	1	1	1	1	1	1	1	1	-1	1	1	1	1	1	1	1	1	-1	1	1	1	1	1	1	1	-1	1	-1	1	1	1	1	-1	1	1	1	1	1	1	1	1
BS00018740_51	5D	538765282	1	-1	-1	-1	-1	-1	-1	-1	1	1	-1	1	1	1	-1	-1	-1	1	-1	1	1	-1	-1	-1	1	1	1	1	1	1	1	1	1	1	-1	-1	1	-1	-1	1	1	1	1	1	-1	-1	1
BS00019225_51	1B	234252086	-1	-1	-1	-1	-1	-1	-1	-1	-1	-1	-1	-1	1	-1	-1	1	-1	1	1	-1	-1	-1	-1	-1	-1	-1	-1	-1	-1	-1	-1	-1	-1	-1	-1	-1	-1	-1	-1	-1	-1	-1	-1	-1	-1	-1	-1
BS00019285_51	2B	592585148	-1	-1	1	-1	-1	-1	-1	1	-1	-1	1	-1	1	-1	-1	-1	-1	-1	-1	-1	-1	-1	1	-1	-1	-1	-1	-1	-1	-1	-1	-1	-1	-1	-1	1	-1	-1	-1	1	1	-1	-1	-1	-1	-1	-1
BS00020236_51	7A	730426175	1	1	1	1	-1	1	-1	1	1	1	1	1	1	1	1	-1	-1	1	1	1	1	1	1	1	-1	1	1	1	1	-1	1	-1	1	-1	-1	1	1	1	1	-1	-1	1	1	1	-1	-1	-1
BS00020575_51	4B	519257712	1	-1	1	1	-1	-1	1	1	1	1	-1	1	-1	-1	1	1	1	1	-1	-1	1	1	1	1	-1	-1	1	1	1	1	1	1	1	1	1	-1	1	1	1	-1	-1	-1	NA	-1	-1	1	-1
BS00020610_51	7B	506026444	-1	-1	-1	-1	-1	1	-1	1	-1	-1	1	-1	1	-1	-1	-1	-1	1	-1	-1	-1	-1	-1	-1	-1	-1	-1	-1	-1	-1	-1	-1	-1	-1	-1	-1	-1	-1	-1	-1	-1	-1	-1	-1	-1	-1	-1
BS00021030_51	Unk	50747269	1	1	-1	1	1	1	-1	-1	1	1	1	-1	1	1	1	1	1	1	1	-1	1	1	1	1	1	1	1	1	1	1	-1	1	-1	1	1	1	1	1	1	-1	-1	-1	1	1	1	-1	-1
BS00021261_51	7A	668528612	-1	1	1	1	1	1	1	-1	-1	1	1	1	1	1	1	1	-1	1	1	1	1	1	1	1	1	1	1	1	1	1	1	1	-1	1	1	1	1	1	1	1	1	1	1	1	1	1	1
BS00021657_51	7A	672032033	1	1	-1	1	1	1	-1	1	-1	1	1	1	1	1	1	-1	-1	-1	1	1	1	1	1	1	-1	1	1	1	1	-1	1	-1	1	1	1	1	1	-1	1	1	1	1	NA	1	-1	1	1
BS00021659_51	7A	592916840	1	1	1	1	1	1	1	1	-1	1	1	1	1	1	1	-1	-1	1	NA	1	1	-1	-1	1	1	1	1	-1	1	1	1	-1	-1	1	1	-1	1	1	1	1	1	1	NA	1	1	1	1
BS00021660_51	5A	47459963	-1	1	-1	1	1	1	-1	1	1	-1	-1	1	1	1	-1	-1	1	-1	-1	1	1	-1	-1	-1	-1	-1	-1	-1	-1	-1	1	-1	1	-1	-1	-1	-1	1	-1	1	1	1	1	1	-1	1	1
BS00021668_51	7A	575273017	1	-1	-1	1	-1	1	-1	1	1	-1	-1	1	1	-1	-1	-1	1	1	-1	-1	-1	-1	-1	-1	1	-1	-1	-1	1	1	-1	-1	1	-1	-1	1	-1	-1	1	-1	-1	1	NA	1	-1	-1	-1
BS00021678_51	5A	549800726	1	1	1	1	-1	1	1	1	1	1	1	1	1	1	1	1	1	-1	1	1	1	-1	-1	1	1	1	1	1	1	1	1	1	1	1	-1	1	1	1	1	1	1	1	1	1	1	1	1
BS00021680_51	1B	619691966	1	-1	1	1	-1	-1	1	1	1	1	1	1	-1	-1	-1	1	1	1	1	1	1	1	1	1	-1	1	1	1	1	1	1	1	1	-1	-1	-1	-1	1	1	-1	-1	1	1	1	1	-1	1
BS00021683_51	7B	59179319	-1	1	-1	-1	-1	-1	-1	-1	-1	-1	1	-1	-1	-1	-1	-1	-1	-1	-1	-1	-1	-1	1	-1	-1	-1	-1	-1	-1	-1	-1	-1	-1	-1	-1	-1	-1	-1	-1	-1	-1	-1	NA	-1	-1	-1	1
BS00021684_51	5A	705571215	1	1	1	1	1	1	1	NA	NA	1	-1	1	1	1	1	1	1	1	1	1	1	1	1	1	1	1	1	1	1	-1	1	1	1	1	1	1	1	1	1	1	1	1	1	1	-1	1	1
BS00021686_51	6B	174566651	-1	-1	-1	-1	-1	-1	-1	-1	-1	-1	-1	-1	-1	-1	-1	-1	-1	-1	-1	-1	-1	1	-1	-1	-1	-1	-1	-1	-1	-1	-1	-1	1	-1	-1	-1	-1	1	-1	-1	-1	-1	-1	-1	-1	-1	-1
BS00021687_51	5A	655188449	-1	-1	-1	1	-1	1	-1	-1	1	-1	-1	-1	1	-1	-1	-1	-1	1	-1	-1	-1	1	-1	1	1	1	-1	-1	1	1	-1	-1	1	1	-1	1	1	-1	1	-1	-1	1	1	-1	-1	1	1
BS00021688_51	5A	698003176	1	1	1	1	-1	1	1	-1	-1	1	-1	1	1	1	1	1	1	1	1	1	1	1	1	1	1	1	1	1	1	-1	1	1	1	1	1	1	1	1	1	1	1	1	1	1	-1	1	1
BS00021689_51	Unk	130	1	-1	-1	-1	-1	1	1	1	-1	-1	-1	1	-1	-1	-1	-1	1	-1	-1	-1	-1	-1	-1	-1	1	1	NA	-1	-1	-1	-1	-1	1	-1	-1	-1	-1	-1	-1	1	1	-1	NA	1	-1	-1	1
BS00021692_51	7A	65006450	-1	1	1	1	1	1	-1	-1	-1	1	1	1	-1	-1	1	-1	-1	1	-1	1	-1	1	1	-1	1	1	1	1	1	-1	-1	1	-1	-1	1	1	1	1	-1	1	1	-1	1	1	1	-1	-1
BS00021694_51	3A	56397306	1	-1	-1	1	1	-1	-1	1	1	-1	1	-1	1	-1	1	-1	1	-1	-1	-1	-1	-1	-1	-1	1	-1	-1	-1	-1	-1	-1	-1	1	1	1	-1	1	-1	-1	-1	-1	-1	-1	-1	1	-1	1
BS00021704_51	6A	611851380	1	-1	1	-1	1	1	1	-1	1	1	-1	1	-1	1	1	1	1	1	-1	1	-1	-1	-1	1	1	1	1	1	1	-1	1	1	1	NA	1	1	1	-1	1	1	1	NA	1	NA	1	1	1
BS00021706_51	2A	21261871	1	1	1	-1	1	1	1	1	-1	1	-1	1	-1	1	1	1	1	-1	-1	-1	1	-1	-1	1	1	1	-1	1	1	1	1	-1	1	1	1	1	1	1	1	1	1	-1	1	1	-1	1	-1
BS00021708_51	5A	30411082	1	-1	1	1	1	1	1	1	1	1	1	1	-1	1	1	1	1	1	1	1	1	1	1	1	1	1	-1	1	1	1	1	1	1	1	1	1	1	1	-1	1	1	1	1	1	1	1	1
BS00021710_51	1B	562893037	1	1	1	1	1	1	-1	-1	1	1	1	1	1	1	1	1	-1	1	1	1	1	1	1	1	1	1	1	1	1	1	-1	1	-1	1	1	-1	1	1	1	1	1	1	1	1	1	1	1
BS00021716_51	4A	3442842	-1	1	-1	-1	-1	-1	1	-1	-1	-1	-1	-1	-1	-1	-1	-1	1	-1	-1	-1	-1	-1	-1	1	-1	-1	-1	-1	-1	-1	1	-1	1	-1	-1	-1	-1	-1	-1	-1	-1	-1	-1	-1	-1	-1	-1
BS00021718_51	2D	83854169	1	-1	1	-1	1	1	1	-1	1	1	-1	1	-1	1	1	1	1	1	1	1	1	1	1	1	1	1	1	1	1	1	1	1	1	1	1	1	1	1	1	1	1	-1	1	1	1	1	1
BS00021728_51	1A	504246961	-1	1	1	1	1	-1	1	1	-1	1	1	-1	1	1	1	-1	1	-1	-1	1	-1	1	-1	-1	1	1	-1	1	-1	1	1	1	-1	-1	-1	1	1	-1	NA	1	1	-1	-1	1	-1	1	1
BS00021730_51	1A	272313241	1	1	1	1	1	1	1	1	1	1	1	1	1	1	1	-1	1	-1	-1	1	1	1	1	1	1	1	1	1	1	1	1	1	1	1	1	1	1	1	1	1	1	1	1	1	1	1	1
BS00021735_51	5B	593943053	-1	1	-1	-1	-1	1	-1	-1	-1	-1	-1	-1	-1	-1	-1	-1	-1	-1	-1	-1	-1	-1	-1	-1	-1	-1	-1	-1	-1	-1	-1	1	-1	-1	-1	-1	-1	-1	-1	-1	-1	-1	-1	-1	-1	-1	-1
BS00021736_51	5B	587600726	1	1	1	-1	-1	1	1	-1	1	1	1	1	1	1	1	1	1	1	1	1	1	-1	-1	1	1	-1	1	1	1	1	1	-1	-1	1	1	1	1	1	1	1	1	1	1	-1	-1	1	-1
BS00021738_51	4A	596305275	-1	-1	1	-1	-1	-1	-1	1	1	1	-1	-1	-1	1	-1	-1	1	-1	-1	-1	-1	-1	-1	-1	-1	-1	-1	-1	-1	-1	1	-1	1	-1	-1	-1	-1	-1	-1	-1	-1	-1	-1	-1	1	-1	-1
BS00021739_51	2A	79748588	-1	-1	1	-1	-1	-1	-1	1	-1	-1	-1	1	-1	-1	-1	-1	1	-1	-1	-1	-1	-1	-1	-1	1	1	-1	-1	-1	1	1	-1	1	1	-1	-1	-1	-1	-1	-1	-1	-1	1	-1	-1	-1	1
BS00021747_51	6A	61385214	-1	-1	-1	-1	1	-1	-1	-1	-1	-1	-1	-1	1	-1	-1	-1	-1	-1	-1	-1	-1	1	-1	-1	1	1	1	-1	-1	-1	-1	-1	1	-1	-1	-1	-1	-1	-1	1	1	-1	NA	1	-1	-1	-1
BS00021780_51	1A	591950271	-1	-1	-1	1	-1	-1	1	1	1	1	1	-1	-1	1	-1	1	1	-1	1	-1	1	1	1	-1	-1	-1	NA	1	1	1	1	1	-1	-1	-1	1	-1	-1	-1	-1	-1	-1	-1	1	-1	-1	1
BS00021850_51	6B	422697848	1	1	1	1	1	1	1	1	1	1	-1	1	1	1	1	1	1	-1	1	1	1	1	-1	1	1	1	-1	-1	1	-1	1	1	1	1	1	1	-1	-1	1	1	1	1	1	1	-1	NA	1
BS00021860_51	5A	704973913	1	1	1	1	1	1	1	-1	-1	1	-1	1	1	1	1	1	1	1	1	1	1	1	1	1	1	1	1	1	1	-1	1	1	1	1	1	1	1	1	1	1	1	1	1	1	-1	1	1
BS00021865_51	2D	81651714	1	-1	1	1	1	1	1	-1	1	-1	-1	1	-1	1	-1	1	1	1	1	1	1	1	1	1	1	1	1	1	1	-1	1	1	1	-1	1	1	1	1	1	1	1	1	1	1	1	1	-1
BS00021869_51	5D	424352416	1	1	1	1	1	1	-1	1	1	1	1	1	1	1	1	1	1	1	1	1	1	1	1	1	1	1	1	1	1	1	-1	1	1	1	1	1	-1	1	1	1	1	1	1	1	1	1	1
BS00021873_51	5B	40784984	-1	-1	-1	-1	-1	-1	-1	-1	-1	-1	-1	-1	-1	-1	-1	-1	-1	-1	-1	-1	-1	-1	-1	-1	-1	-1	-1	-1	-1	-1	-1	-1	-1	-1	-1	-1	-1	-1	-1	-1	-1	-1	-1	-1	-1	-1	-1
BS00021874_51	3B	672099690	1	1	1	1	1	1	1	1	1	1	1	1	1	1	NA	1	1	1	1	1	1	1	1	1	1	1	1	1	1	1	1	1	1	1	1	1	1	1	1	1	1	1	1	1	1	1	1
BS00021876_51	1D	466365123	-1	-1	1	1	-1	-1	1	1	-1	-1	-1	-1	-1	-1	-1	1	-1	1	1	1	1	-1	-1	1	1	1	1	1	1	-1	-1	1	-1	1	1	1	-1	-1	1	-1	-1	-1	-1	-1	1	1	1
BS00021877_51	1D	483514225	-1	-1	-1	-1	-1	-1	-1	-1	-1	-1	-1	-1	-1	1	-1	-1	-1	1	NA	-1	1	-1	-1	-1	-1	1	-1	1	1	1	-1	-1	1	-1	-1	-1	-1	-1	-1	-1	-1	-1	1	-1	-1	-1	1
BS00021878_51	1D	297535814	-1	-1	1	1	-1	1	1	1	1	-1	-1	1	1	-1	-1	-1	-1	-1	-1	-1	-1	-1	-1	-1	-1	-1	NA	-1	-1	-1	-1	1	-1	-1	-1	-1	-1	-1	-1	-1	-1	-1	-1	-1	-1	-1	-1
BS00021881_51	6D	422204407	1	1	1	-1	-1	1	1	1	1	1	1	1	1	1	-1	1	-1	1	1	-1	1	-1	-1	1	1	1	1	1	1	-1	-1	1	-1	-1	1	-1	-1	1	1	1	1	1	1	1	-1	-1	1
BS00021889_51	1D	381012265	-1	-1	-1	-1	-1	-1	-1	-1	-1	-1	-1	-1	-1	-1	-1	-1	-1	-1	-1	-1	-1	-1	-1	-1	1	-1	-1	1	-1	-1	-1	1	-1	-1	-1	-1	-1	-1	-1	-1	-1	-1	-1	-1	-1	-1	-1
BS00021895_51	1A	270007796	-1	-1	-1	-1	-1	-1	-1	-1	-1	-1	-1	-1	-1	-1	-1	1	-1	1	1	-1	-1	-1	-1	-1	-1	-1	-1	-1	-1	-1	-1	-1	-1	-1	-1	-1	-1	-1	-1	-1	-1	-1	-1	-1	-1	-1	-1
BS00021901_51	5A	230072818	1	1	1	-1	1	1	1	1	-1	1	-1	1	-1	1	1	1	1	-1	1	1	1	1	-1	1	-1	1	1	1	1	1	1	1	1	1	1	1	1	1	1	-1	-1	1	-1	1	1	1	1
BS00021909_51	3D	490839620	1	1	1	1	1	1	1	1	-1	1	1	1	-1	1	-1	1	1	1	1	1	1	1	-1	1	-1	1	1	-1	1	1	1	-1	1	1	1	1	1	1	-1	1	1	-1	1	1	1	1	1
BS00021911_51	5D	440647563	-1	-1	-1	-1	-1	-1	-1	-1	-1	-1	-1	-1	-1	-1	-1	-1	-1	-1	-1	-1	-1	-1	-1	-1	-1	-1	-1	-1	-1	-1	-1	-1	-1	-1	-1	1	-1	-1	-1	-1	-1	-1	-1	1	-1	-1	-1
BS00021919_51	3D	596916300	1	1	1	1	1	1	1	1	1	1	-1	1	1	1	1	1	1	-1	1	1	1	1	-1	1	1	1	-1	-1	1	-1	1	1	1	1	1	1	-1	-1	1	1	1	1	1	1	-1	-1	1
BS00021923_51	2B	104578598	1	1	1	1	1	1	1	1	-1	1	-1	1	1	1	1	1	1	1	1	1	1	1	1	1	1	1	1	1	1	1	1	1	1	1	1	1	1	1	1	1	1	1	1	1	1	1	1
BS00021930_51	3A	514111055	1	1	1	-1	1	1	1	1	1	1	1	1	1	1	1	1	1	1	1	1	1	1	1	1	1	1	1	1	1	1	1	-1	-1	1	1	-1	-1	1	1	1	1	1	1	1	1	1	1
BS00021934_51	1D	467936120	1	1	1	1	1	1	1	1	1	1	1	1	1	1	1	1	1	1	1	1	1	1	1	1	-1	1	1	1	1	1	1	1	1	1	1	1	1	1	-1	1	1	1	1	1	1	1	1
BS00021938_51	1D	458485494	1	1	1	1	1	1	1	1	1	1	1	-1	1	1	1	1	-1	1	1	1	1	1	1	1	1	1	1	1	1	1	-1	1	-1	1	1	1	1	1	1	1	1	1	1	1	1	1	1
BS00021939_51	5A	439186551	-1	1	1	1	1	1	-1	1	-1	1	-1	1	1	1	-1	-1	-1	1	-1	1	1	-1	1	-1	-1	-1	-1	-1	-1	-1	1	1	1	-1	-1	-1	-1	1	1	-1	1	1	1	1	1	1	1
BS00021940_51	2D	80820394	1	-1	1	1	1	1	NA	-1	1	-1	-1	1	-1	1	-1	1	1	1	1	1	1	1	1	1	1	1	1	1	1	-1	1	1	1	-1	1	1	1	1	1	1	1	1	1	1	1	1	-1
BS00021946_51	1B	407937846	1	1	-1	1	1	1	1	1	1	1	1	-1	1	1	1	-1	1	-1	-1	1	1	1	1	1	1	1	NA	-1	1	1	1	-1	1	1	1	1	1	1	1	1	1	1	1	1	1	1	1
BS00021947_51	1B	406042964	-1	-1	1	-1	-1	-1	-1	-1	-1	-1	-1	1	-1	-1	-1	1	-1	1	1	-1	-1	-1	-1	-1	-1	-1	NA	1	-1	-1	-1	1	-1	-1	-1	-1	-1	-1	-1	-1	-1	-1	-1	-1	-1	-1	-1
BS00021948_51	5B	671196095	-1	1	1	-1	1	1	1	1	1	-1	1	1	-1	-1	1	1	-1	-1	1	-1	-1	1	-1	-1	1	-1	NA	-1	1	-1	1	-1	1	1	-1	1	-1	1	1	1	1	1	-1	-1	1	-1	-1
BS00021949_51	5B	479635138	-1	-1	-1	-1	-1	-1	1	-1	-1	-1	-1	-1	-1	-1	-1	-1	-1	-1	-1	-1	-1	-1	1	-1	1	-1	-1	-1	-1	1	1	-1	1	-1	-1	-1	1	1	-1	-1	-1	-1	-1	-1	1	-1	-1
BS00021957_51	4A	693278307	-1	-1	1	-1	-1	1	1	-1	-1	-1	-1	-1	1	-1	-1	-1	-1	-1	-1	1	-1	-1	-1	-1	-1	-1	-1	-1	-1	-1	-1	-1	-1	-1	-1	-1	-1	1	-1	-1	-1	-1	-1	-1	1	-1	-1
BS00021959_51	2B	110818850	-1	-1	-1	-1	1	-1	-1	-1	-1	-1	-1	-1	-1	-1	-1	-1	-1	-1	-1	-1	-1	-1	-1	-1	-1	-1	-1	-1	-1	-1	-1	-1	-1	-1	-1	-1	-1	-1	-1	1	1	-1	-1	-1	1	1	-1
BS00021960_51	5B	631951975	-1	-1	-1	1	-1	-1	1	1	1	1	-1	-1	1	1	1	-1	1	1	-1	1	1	1	1	1	NA	-1	1	1	1	1	1	1	1	1	1	1	1	1	1	1	1	1	1	1	1	1	1
BS00021965_51	6A	595564033	1	1	1	-1	1	1	-1	1	1	1	1	1	1	1	1	1	1	1	1	1	1	1	1	1	-1	-1	1	1	1	1	1	1	-1	1	1	1	1	1	1	1	1	1	NA	-1	1	1	-1
BS00021968_51	5A	677631915	1	-1	-1	1	-1	-1	1	1	1	-1	-1	1	-1	1	-1	-1	1	1	1	1	1	1	1	-1	1	1	-1	1	-1	-1	-1	-1	1	1	-1	1	-1	-1	-1	-1	-1	-1	1	-1	-1	-1	1
BS00021971_51	5B	551659264	1	-1	1	1	1	-1	1	1	1	1	1	1	1	1	1	1	-1	1	1	1	1	1	1	1	1	1	1	1	1	1	1	1	1	1	1	1	1	1	1	1	1	1	1	1	1	1	1
BS00021972_51	7B	556456413	-1	-1	-1	-1	-1	-1	-1	-1	-1	1	-1	-1	-1	-1	-1	-1	-1	-1	-1	-1	1	-1	-1	-1	-1	-1	-1	-1	-1	-1	-1	-1	1	-1	-1	-1	-1	-1	1	-1	-1	1	NA	-1	1	-1	1
BS00021990_51	1A	580422511	-1	-1	1	1	1	1	-1	-1	-1	1	-1	-1	-1	-1	1	-1	-1	-1	-1	-1	-1	-1	-1	1	-1	-1	-1	-1	1	-1	-1	-1	1	1	1	1	-1	-1	1	1	1	-1	-1	-1	1	1	-1
BS00021991_51	5D	562094170	1	1	1	1	1	1	-1	-1	1	1	1	-1	1	1	1	1	-1	1	1	1	1	1	1	1	1	NA	1	1	1	1	1	1	-1	1	1	1	-1	1	1	1	1	1	1	-1	1	1	1
BS00021994_51	5B	513325862	1	1	1	1	1	1	-1	1	1	1	1	1	1	1	1	1	1	1	1	1	1	1	1	1	1	1	1	1	1	1	-1	1	1	1	1	1	-1	1	1	1	1	1	1	1	1	1	1
BS00021997_51	7A	118328500	1	1	-1	1	-1	1	-1	1	1	-1	1	1	-1	-1	1	1	-1	-1	1	-1	-1	-1	-1	1	1	1	1	-1	1	-1	1	-1	-1	1	1	-1	1	1	1	-1	-1	-1	NA	-1	-1	-1	-1
BS00021999_51	6A	65066575	1	1	1	1	1	1	1	-1	1	1	1	-1	1	1	1	1	-1	1	-1	1	-1	1	1	1	-1	-1	-1	1	1	1	1	1	-1	1	1	1	1	1	1	-1	-1	1	NA	-1	1	1	1
BS00022003_51	5A	444849916	1	1	1	1	1	1	1	1	1	1	1	1	1	1	1	1	1	1	1	1	1	1	1	1	-1	1	1	1	1	1	1	1	1	1	1	1	1	1	1	1	1	1	1	1	1	1	1
BS00022009_51	7B	553884310	-1	-1	-1	-1	-1	-1	-1	-1	-1	1	-1	-1	-1	-1	-1	-1	-1	-1	-1	-1	1	-1	-1	-1	-1	-1	-1	-1	-1	-1	-1	-1	1	-1	-1	-1	-1	-1	1	-1	-1	1	NA	-1	1	-1	1
BS00022013_51	Unk	140	1	-1	1	1	1	-1	1	1	1	1	1	1	1	1	-1	1	1	1	1	1	1	1	1	1	1	1	1	1	-1	1	1	1	1	-1	1	1	1	1	1	1	1	-1	1	1	1	1	1
BS00022015_51	4A	29077859	-1	-1	1	1	-1	-1	-1	-1	1	1	1	-1	1	1	1	-1	-1	-1	-1	1	-1	1	-1	-1	1	-1	-1	1	-1	1	-1	1	1	1	-1	1	-1	1	1	-1	-1	1	1	1	-1	-1	1
BS00022016_51	3A	471358821	1	1	-1	-1	-1	1	1	-1	1	1	1	1	1	-1	1	1	-1	1	1	1	1	1	1	1	-1	-1	NA	1	1	1	1	1	-1	-1	1	-1	1	1	1	-1	-1	1	NA	-1	-1	1	-1
BS00022017_51	5B	551662640	-1	1	-1	-1	-1	1	-1	-1	-1	-1	-1	-1	-1	-1	-1	-1	1	-1	-1	-1	-1	-1	-1	-1	-1	-1	-1	-1	-1	-1	-1	-1	-1	-1	-1	-1	-1	-1	-1	-1	-1	-1	-1	-1	-1	-1	-1
BS00022024_51	2A	3965150	-1	-1	-1	1	-1	-1	-1	-1	-1	-1	-1	-1	-1	1	-1	-1	-1	1	-1	1	1	-1	-1	-1	-1	-1	-1	-1	-1	-1	-1	1	-1	-1	-1	-1	-1	-1	1	-1	-1	-1	1	1	1	-1	1
BS00022025_51	3B	723444204	-1	1	-1	-1	1	1	-1	-1	1	-1	1	-1	-1	-1	-1	-1	1	-1	1	-1	1	1	-1	-1	1	-1	-1	-1	1	-1	-1	-1	1	-1	-1	-1	-1	-1	-1	1	1	-1	1	1	1	-1	-1
BS00022029_51	3A	478911459	-1	1	-1	-1	-1	-1	1	-1	-1	-1	-1	1	-1	-1	1	-1	-1	-1	-1	-1	-1	-1	-1	-1	-1	-1	-1	-1	-1	-1	1	1	-1	-1	1	-1	1	-1	NA	-1	-1	-1	-1	-1	-1	-1	-1
BS00022039_51	3A	683071217	1	-1	1	1	-1	-1	1	1	-1	1	-1	1	1	1	1	1	-1	1	-1	1	-1	-1	1	1	-1	1	1	1	-1	1	1	1	-1	1	1	1	1	1	1	-1	-1	1	-1	-1	-1	1	1
BS00022040_51	5B	501957843	-1	-1	-1	-1	-1	-1	1	-1	-1	-1	-1	-1	-1	-1	-1	-1	-1	-1	-1	-1	-1	-1	-1	-1	-1	-1	-1	-1	-1	-1	1	-1	-1	-1	-1	-1	1	-1	-1	-1	-1	-1	-1	-1	-1	-1	-1
BS00022045_51	7B	626068707	-1	-1	1	1	-1	1	-1	-1	-1	1	1	-1	-1	-1	1	-1	-1	-1	-1	1	-1	-1	1	-1	-1	1	-1	-1	-1	1	-1	1	-1	1	-1	-1	1	-1	1	1	1	-1	1	1	-1	-1	-1
BS00022049_51	7A	484083044	1	1	-1	-1	-1	-1	1	1	1	1	1	1	-1	1	1	1	-1	-1	NA	1	1	1	1	1	-1	-1	1	1	1	-1	1	1	-1	1	1	-1	-1	-1	1	-1	-1	1	1	-1	1	-1	1
BS00022053_51	7B	640915888	1	1	1	1	1	-1	1	1	1	1	1	1	1	1	1	1	1	1	1	1	1	1	-1	1	1	1	1	1	1	1	1	1	1	-1	1	1	1	1	1	-1	-1	1	1	1	1	1	1
BS00022055_51	4B	652253149	-1	-1	-1	1	1	1	-1	-1	1	1	1	-1	-1	1	1	-1	-1	-1	1	1	1	-1	-1	1	1	1	-1	-1	1	-1	-1	1	1	1	1	1	-1	1	1	1	1	1	1	1	1	-1	1
BS00022056_51	7B	37854795	1	-1	-1	1	1	1	-1	1	1	1	1	-1	-1	1	-1	-1	1	-1	1	1	1	-1	1	1	1	1	1	1	1	1	-1	1	1	1	1	1	-1	1	-1	-1	-1	1	1	1	1	-1	1
BS00022065_51	5B	603884073	1	1	-1	1	-1	1	1	1	1	1	1	-1	-1	1	1	-1	1	1	-1	1	-1	1	1	1	1	1	1	1	1	1	1	1	1	1	1	-1	1	1	1	1	1	1	1	1	1	1	1
BS00022072_51	3B	69359638	1	1	1	1	-1	-1	1	-1	-1	1	-1	-1	-1	1	-1	1	-1	-1	1	-1	1	1	1	-1	-1	1	1	1	-1	-1	1	1	-1	-1	-1	1	-1	-1	1	1	1	1	-1	-1	-1	1	1
BS00022080_51	4B	660655790	-1	-1	-1	-1	1	-1	-1	-1	1	1	1	-1	1	1	1	-1	-1	-1	-1	-1	-1	1	-1	-1	1	1	-1	-1	-1	-1	-1	-1	-1	-1	-1	1	-1	-1	-1	1	1	-1	-1	-1	1	-1	1
BS00022086_51	5B	357103383	1	-1	-1	-1	-1	1	1	-1	-1	-1	-1	1	-1	1	1	1	-1	1	1	-1	-1	-1	-1	1	-1	1	1	1	-1	1	-1	-1	-1	-1	1	1	-1	1	1	1	1	-1	1	-1	-1	-1	1
BS00022104_51	1B	327958039	1	-1	-1	-1	-1	-1	-1	-1	-1	-1	-1	-1	-1	-1	-1	-1	-1	-1	-1	-1	-1	1	1	-1	-1	-1	-1	-1	-1	1	-1	1	-1	-1	-1	-1	1	1	-1	-1	-1	1	-1	-1	-1	-1	-1
BS00022117_51	6B	174556712	1	-1	1	-1	-1	-1	1	-1	1	1	-1	1	1	-1	1	1	1	1	1	-1	-1	1	-1	1	1	-1	-1	1	1	1	1	-1	1	1	1	-1	1	1	1	-1	-1	1	-1	-1	-1	-1	1
BS00022120_51	6A	396301431	1	1	1	1	1	-1	-1	-1	1	1	1	-1	1	1	1	1	-1	1	1	1	1	-1	1	1	-1	-1	NA	1	1	1	1	1	-1	1	1	1	1	1	1	-1	-1	1	NA	-1	1	1	-1
BS00022122_51	3B	547450419	1	1	1	1	1	1	1	1	1	1	1	1	1	1	1	1	1	1	1	1	1	1	1	1	1	-1	1	1	1	1	1	1	-1	1	1	1	1	1	1	-1	-1	-1	1	1	1	1	1
BS00022124_51	1B	516951346	1	-1	1	-1	-1	-1	-1	-1	-1	-1	-1	1	-1	-1	-1	1	-1	-1	1	-1	-1	1	-1	1	-1	-1	NA	1	1	-1	-1	-1	-1	-1	-1	-1	1	1	-1	-1	-1	-1	-1	-1	-1	-1	-1
BS00022126_51	2B	12076713	1	1	1	1	1	1	1	NA	1	1	NA	1	1	1	1	1	1	1	1	-1	1	1	1	1	1	1	1	1	1	1	1	1	1	1	1	1	1	1	1	1	1	1	1	1	1	1	1
BS00022127_51	7B	3541590	1	-1	1	-1	1	-1	-1	-1	1	1	1	1	-1	1	-1	-1	1	-1	1	1	1	1	1	1	-1	-1	1	-1	-1	-1	-1	1	-1	-1	-1	1	1	-1	1	1	1	-1	NA	1	1	1	1
BS00022143_51	2D	66868572	-1	-1	-1	-1	-1	-1	-1	-1	1	-1	1	-1	-1	-1	-1	-1	-1	-1	-1	-1	-1	-1	-1	-1	-1	-1	-1	-1	-1	-1	-1	-1	-1	-1	-1	-1	-1	-1	-1	-1	-1	-1	-1	-1	-1	-1	-1
BS00022145_51	7A	83286879	-1	-1	-1	-1	1	-1	1	-1	-1	-1	1	-1	1	-1	-1	-1	-1	-1	1	-1	1	-1	-1	-1	-1	-1	-1	1	-1	1	1	-1	1	1	-1	-1	-1	1	-1	1	1	-1	-1	-1	-1	-1	-1
BS00022155_51	6D	304116703	1	-1	1	-1	1	1	1	1	1	-1	-1	1	1	1	1	1	1	1	1	-1	1	-1	1	1	-1	-1	-1	1	1	1	1	1	-1	1	1	1	1	-1	1	1	1	1	1	-1	1	1	1
BS00022156_51	1A	301197484	-1	-1	-1	-1	-1	-1	-1	1	1	-1	-1	-1	-1	-1	-1	1	-1	1	1	-1	-1	-1	-1	-1	-1	-1	-1	-1	-1	-1	-1	-1	-1	-1	-1	-1	-1	-1	-1	-1	-1	-1	-1	-1	-1	-1	-1
BS00022160_51	4A	570269081	-1	-1	-1	-1	-1	-1	-1	-1	-1	-1	-1	-1	1	-1	-1	-1	1	-1	-1	-1	-1	-1	-1	-1	-1	-1	-1	-1	-1	-1	1	-1	-1	-1	-1	-1	-1	-1	-1	1	1	-1	-1	-1	-1	-1	-1
BS00022162_51	7B	718359023	-1	-1	-1	-1	-1	-1	1	-1	1	-1	-1	-1	-1	-1	-1	-1	1	-1	-1	-1	-1	1	1	1	-1	-1	NA	-1	1	-1	-1	-1	-1	-1	-1	-1	-1	-1	1	1	1	-1	-1	-1	-1	-1	1
BS00022168_51	1D	40166919	1	1	1	1	1	1	1	1	1	-1	1	1	NA	-1	1	1	1	1	1	1	1	-1	1	1	1	1	1	1	1	1	1	1	1	1	1	1	1	1	1	1	1	1	NA	1	1	1	1
BS00022169_51	7A	691259601	-1	1	1	-1	-1	-1	1	-1	-1	1	1	-1	-1	-1	1	1	1	-1	-1	-1	-1	1	-1	-1	-1	1	1	1	-1	1	1	1	1	NA	1	1	1	1	1	-1	-1	-1	NA	1	1	1	-1
BS00022176_51	1B	636737968	1	1	1	-1	1	1	1	1	1	1	1	1	1	-1	-1	1	1	1	1	1	1	1	1	1	1	-1	1	1	1	1	1	1	1	-1	1	1	1	1	1	1	1	1	1	1	1	-1	1
BS00022181_51	4B	552827869	1	-1	1	-1	-1	1	1	1	1	-1	1	1	-1	-1	-1	1	1	1	-1	-1	1	1	1	1	-1	-1	1	-1	1	1	1	-1	1	1	-1	-1	-1	1	1	1	1	1	-1	-1	-1	-1	-1
BS00022184_51	4B	548120966	1	1	-1	1	1	-1	1	1	1	1	1	1	1	1	1	1	1	1	1	1	1	1	1	1	-1	1	1	1	1	1	1	1	1	1	1	1	1	1	1	-1	-1	1	1	1	1	1	1
BS00022188_51	1D	462203580	-1	1	-1	1	-1	-1	-1	-1	-1	1	-1	-1	-1	-1	-1	-1	-1	-1	-1	-1	-1	-1	-1	-1	-1	1	1	-1	-1	-1	-1	-1	-1	-1	-1	-1	-1	-1	-1	-1	-1	-1	1	-1	-1	-1	-1
BS00022191_51	5A	476402832	1	1	1	1	1	1	1	1	1	1	1	1	1	1	1	1	1	1	1	1	-1	1	1	1	-1	1	1	1	1	1	1	1	1	1	1	1	1	1	1	1	1	1	1	1	1	1	1
BS00022194_51	4B	475806832	1	-1	1	1	1	-1	1	1	1	1	-1	1	-1	1	1	1	1	1	-1	-1	1	1	1	1	-1	-1	1	1	1	1	1	1	1	1	1	1	1	1	1	1	1	1	1	-1	-1	1	1
BS00022201_51	1A	298116028	-1	-1	-1	-1	-1	-1	-1	-1	-1	-1	-1	-1	-1	-1	-1	1	-1	1	1	-1	-1	-1	-1	-1	-1	-1	-1	-1	-1	-1	-1	-1	-1	-1	-1	-1	-1	-1	-1	-1	-1	-1	-1	-1	-1	-1	-1
BS00022202_51	7A	646956290	1	1	1	1	1	1	1	-1	-1	1	1	1	1	1	1	1	-1	1	1	1	1	1	1	1	1	1	1	1	1	1	1	1	-1	1	1	1	1	1	-1	1	1	1	1	1	1	1	1
BS00022207_51	1A	264213803	-1	-1	-1	-1	-1	-1	-1	-1	-1	-1	-1	-1	-1	-1	-1	1	-1	1	1	-1	-1	-1	-1	-1	-1	-1	-1	-1	-1	-1	-1	-1	-1	-1	-1	-1	-1	-1	-1	-1	-1	-1	-1	-1	-1	-1	-1
BS00022211_51	2D	73023918	-1	-1	-1	-1	-1	-1	-1	-1	-1	-1	1	-1	-1	-1	-1	-1	-1	-1	-1	-1	-1	-1	-1	-1	-1	-1	-1	-1	-1	-1	-1	-1	-1	NA	-1	-1	-1	-1	-1	-1	-1	-1	-1	-1	-1	-1	-1
BS00022212_51	3D	278967710	-1	-1	-1	-1	-1	-1	1	-1	-1	-1	1	-1	-1	-1	-1	1	-1	-1	NA	-1	-1	-1	-1	-1	-1	-1	-1	-1	-1	-1	-1	-1	-1	-1	-1	-1	-1	-1	-1	-1	-1	-1	-1	-1	-1	-1	-1
BS00022226_51	6B	176403382	1	1	1	1	-1	1	1	-1	1	1	1	1	1	-1	1	1	1	1	1	1	-1	-1	1	1	1	1	1	1	1	1	1	1	-1	1	1	1	1	-1	1	1	1	1	-1	1	1	1	1
BS00022231_51	5B	653655628	1	-1	-1	-1	-1	-1	1	1	-1	-1	-1	-1	1	1	-1	-1	1	1	-1	1	-1	-1	1	-1	-1	1	-1	-1	-1	-1	-1	-1	-1	-1	-1	-1	-1	-1	-1	-1	-1	-1	1	1	-1	-1	1
BS00022239_51	1A	535027925	1	1	-1	1	1	1	1	1	-1	1	-1	-1	1	1	1	-1	-1	1	-1	1	-1	-1	1	1	1	1	1	-1	-1	1	-1	-1	1	1	1	1	-1	1	1	1	1	1	1	1	-1	1	1
BS00022241_51	2A	663328967	-1	1	-1	-1	1	1	-1	-1	-1	-1	-1	-1	-1	-1	1	-1	-1	1	-1	1	-1	-1	1	-1	1	1	-1	-1	-1	-1	-1	-1	-1	-1	-1	-1	-1	-1	-1	1	1	-1	-1	-1	-1	-1	-1
BS00022242_51	3B	42340548	-1	1	-1	1	1	-1	-1	-1	1	1	-1	-1	1	1	-1	-1	1	-1	NA	-1	1	1	1	-1	-1	1	1	-1	1	-1	-1	1	-1	-1	-1	-1	1	-1	-1	-1	-1	1	-1	-1	-1	1	1
BS00022261_51	1A	536439290	1	-1	-1	1	1	1	1	1	-1	1	1	-1	-1	1	1	-1	-1	NA	-1	1	-1	-1	1	1	-1	1	1	-1	-1	1	-1	-1	1	1	1	1	-1	1	1	-1	-1	1	1	1	-1	-1	1
BS00022265_51	2A	739254611	1	1	1	1	1	-1	1	1	1	1	-1	1	1	-1	1	1	1	-1	1	1	1	-1	1	1	1	1	1	-1	1	-1	-1	1	1	1	1	1	-1	1	1	1	1	-1	1	1	1	1	1
BS00022267_51	5D	550511075	1	1	1	1	1	1	1	1	1	1	1	1	1	1	1	1	1	1	1	-1	1	1	1	1	1	1	1	1	1	1	1	-1	1	1	1	1	1	1	1	1	1	1	-1	1	1	1	1
BS00022276_51	2D	29454322	1	1	-1	-1	-1	1	1	1	-1	1	1	1	1	-1	1	-1	-1	-1	-1	1	-1	-1	-1	-1	1	-1	-1	-1	-1	1	1	1	1	-1	-1	1	1	1	-1	-1	-1	1	1	1	1	1	-1
BS00022279_51	3A	12814022	1	1	-1	-1	-1	1	1	1	1	1	1	1	-1	-1	1	1	1	1	1	1	1	1	-1	1	1	-1	1	-1	1	1	1	1	1	1	1	-1	-1	1	NA	1	1	1	-1	-1	-1	-1	-1
BS00022292_51	6A	23356743	-1	-1	-1	-1	-1	1	-1	1	1	-1	1	1	-1	-1	1	-1	-1	-1	-1	-1	-1	-1	1	1	-1	-1	-1	-1	-1	-1	1	-1	1	1	-1	-1	-1	-1	-1	-1	-1	-1	-1	-1	-1	-1	1
BS00022295_51	2B	734050376	1	-1	1	-1	1	-1	1	1	1	1	1	1	1	1	1	1	1	1	1	1	-1	1	1	1	-1	-1	-1	1	1	-1	1	1	1	-1	1	1	1	1	1	1	1	1	NA	-1	1	1	1
BS00022298_51	2B	17572454	1	1	1	1	-1	1	1	1	1	1	-1	-1	1	1	1	-1	1	1	-1	1	1	1	1	1	-1	1	-1	-1	-1	1	1	-1	1	1	1	1	-1	1	1	1	1	1	1	1	1	1	1
BS00022301_51	2A	597499367	-1	1	-1	1	1	-1	1	-1	1	1	-1	-1	1	1	1	1	-1	-1	1	1	-1	-1	-1	-1	-1	-1	-1	-1	1	1	-1	1	-1	1	1	1	-1	-1	1	1	-1	-1	-1	1	1	1	-1
BS00022331_51	2A	14300286	-1	-1	1	-1	-1	-1	1	NA	-1	1	NA	1	-1	-1	1	-1	1	-1	-1	NA	-1	-1	-1	1	-1	-1	-1	-1	1	1	1	-1	1	1	-1	1	1	1	-1	-1	-1	-1	-1	-1	-1	-1	-1
BS00022332_51	2A	40823104	1	1	1	1	1	-1	1	1	1	1	1	1	1	1	1	1	1	1	1	1	1	1	1	1	1	1	1	1	1	1	1	1	1	-1	1	1	1	1	1	1	1	1	1	1	1	1	1
BS00022347_51	3A	12838991	-1	-1	1	1	1	-1	-1	-1	-1	-1	-1	-1	1	1	-1	-1	-1	-1	-1	-1	-1	-1	1	-1	-1	1	-1	1	-1	-1	-1	-1	-1	-1	-1	1	1	-1	1	-1	-1	-1	1	1	1	1	1
BS00022353_51	5A	9835076	1	-1	1	1	1	1	1	1	1	-1	-1	1	1	1	-1	1	1	1	1	-1	1	1	1	1	1	1	1	1	1	-1	-1	1	-1	1	1	-1	-1	1	1	1	1	1	NA	1	-1	1	1
BS00022358_51	5A	464477457	1	-1	-1	-1	-1	-1	-1	-1	-1	-1	-1	-1	-1	-1	-1	-1	-1	-1	-1	-1	1	-1	-1	-1	1	-1	-1	-1	-1	-1	-1	-1	-1	-1	-1	-1	-1	-1	-1	-1	-1	-1	-1	-1	-1	-1	-1
BS00022365_51	5B	591654389	-1	1	-1	-1	-1	1	-1	-1	-1	-1	-1	-1	-1	-1	-1	-1	-1	-1	-1	-1	-1	-1	-1	-1	-1	-1	-1	-1	-1	-1	-1	1	-1	-1	-1	-1	-1	-1	-1	-1	-1	-1	-1	-1	-1	-1	-1
BS00022366_51	Unk	414701733	-1	1	-1	-1	-1	-1	-1	-1	-1	-1	-1	1	1	1	-1	-1	1	1	-1	-1	1	1	1	-1	1	-1	-1	1	-1	-1	-1	1	-1	-1	-1	-1	-1	-1	1	-1	-1	1	-1	-1	-1	-1	-1
BS00022370_51	6B	201200973	-1	1	-1	1	-1	-1	-1	-1	-1	-1	1	-1	-1	-1	-1	-1	-1	-1	-1	1	-1	1	-1	-1	-1	1	1	-1	-1	-1	-1	-1	1	-1	-1	-1	-1	1	-1	-1	-1	-1	-1	1	-1	-1	-1
BS00022378_51	5A	663914423	-1	1	-1	1	-1	1	-1	-1	-1	1	-1	-1	-1	1	1	-1	-1	1	NA	1	1	1	1	-1	-1	1	1	-1	1	1	1	-1	-1	1	-1	-1	-1	-1	1	-1	-1	-1	NA	-1	-1	-1	1
BS00022393_51	2A	5929857	1	1	-1	1	1	1	-1	-1	-1	1	1	-1	1	1	1	1	-1	1	1	1	1	-1	-1	-1	-1	1	1	1	-1	1	-1	1	-1	1	1	1	-1	1	1	1	1	-1	1	1	1	1	1
BS00022396_51	1A	535434598	-1	1	1	-1	-1	-1	-1	-1	1	-1	1	1	1	-1	-1	1	1	-1	1	-1	1	1	1	-1	1	-1	-1	1	1	-1	1	1	-1	-1	-1	-1	1	-1	-1	1	1	-1	-1	-1	1	-1	-1
BS00022406_51	7A	17421169	-1	-1	-1	-1	-1	-1	-1	-1	-1	-1	-1	-1	-1	-1	-1	-1	1	-1	-1	1	-1	-1	-1	-1	-1	-1	-1	-1	-1	-1	-1	1	-1	-1	-1	-1	-1	-1	-1	-1	-1	-1	-1	-1	1	-1	-1
BS00022408_51	5B	513323680	1	1	1	1	1	1	-1	1	1	1	1	1	1	1	1	1	1	1	1	1	1	1	1	1	1	1	1	1	1	1	-1	1	1	1	1	NA	-1	1	1	1	1	1	1	1	1	1	1
BS00022422_51	2B	89491655	1	1	1	1	1	1	1	1	1	1	1	1	1	1	1	-1	1	1	-1	1	1	1	1	-1	1	1	1	1	1	1	1	1	1	1	1	1	1	1	1	1	1	1	1	1	1	1	1
BS00022430_51	4B	599399623	-1	1	-1	-1	-1	-1	-1	-1	-1	-1	-1	-1	-1	-1	-1	-1	-1	-1	-1	-1	-1	-1	-1	-1	-1	1	-1	-1	-1	-1	-1	-1	-1	-1	-1	-1	-1	-1	-1	-1	-1	-1	-1	1	-1	-1	-1
BS00022433_51	5B	639737446	-1	-1	-1	-1	-1	-1	-1	-1	-1	-1	-1	-1	-1	-1	-1	-1	1	-1	-1	-1	-1	-1	-1	-1	-1	-1	-1	-1	-1	-1	-1	-1	-1	-1	-1	-1	-1	-1	-1	-1	-1	-1	-1	-1	-1	-1	-1
BS00022436_51	4D	455344169	1	1	-1	1	1	-1	-1	1	-1	1	1	1	1	1	1	1	1	1	1	1	-1	-1	1	-1	1	1	-1	1	-1	1	-1	1	-1	-1	1	1	1	-1	1	1	1	1	1	1	1	1	-1
BS00022438_51	5B	683517370	1	1	1	1	1	1	1	1	1	1	-1	-1	-1	-1	1	1	1	1	1	1	1	-1	1	1	-1	-1	1	-1	1	1	-1	1	-1	1	1	-1	1	1	1	-1	-1	-1	1	1	1	1	-1
BS00022442_51	7A	30061907	1	1	1	1	-1	1	1	1	1	1	1	1	1	1	-1	1	1	-1	1	1	1	1	1	1	-1	1	1	1	1	1	1	-1	1	1	1	-1	1	1	1	1	1	1	1	1	1	1	-1
BS00022449_51	Unk	89193215	-1	-1	1	1	1	-1	1	1	-1	-1	-1	1	1	-1	-1	1	-1	-1	NA	-1	-1	-1	-1	-1	1	-1	1	1	-1	-1	1	1	-1	-1	-1	-1	1	-1	-1	1	1	1	-1	-1	-1	1	-1
BS00022452_51	3A	7926684	-1	-1	-1	-1	1	1	-1	1	1	-1	1	-1	1	1	1	-1	-1	-1	-1	1	-1	-1	1	-1	-1	-1	-1	1	-1	1	-1	1	1	-1	-1	1	1	1	-1	-1	-1	-1	NA	-1	-1	1	1
BS00022475_51	7A	122182597	1	1	1	1	1	1	-1	1	1	1	1	1	1	1	1	1	-1	1	1	1	1	1	1	1	1	1	1	1	1	1	1	1	-1	1	1	1	1	1	1	1	1	1	1	1	1	1	1
BS00022477_51	5B	652632812	-1	1	1	1	1	1	-1	-1	1	1	1	1	-1	-1	1	1	-1	-1	1	-1	1	1	-1	1	1	-1	1	1	1	1	1	1	1	1	1	1	1	1	1	1	1	1	-1	-1	1	1	-1
BS00022478_51	2B	783226978	1	1	1	1	1	1	1	1	1	1	1	1	1	-1	1	1	1	-1	1	-1	-1	-1	1	-1	-1	1	1	1	-1	1	1	1	-1	1	1	1	1	1	1	1	1	1	-1	1	1	1	1
BS00022487_51	2B	47169671	-1	-1	-1	-1	-1	1	-1	1	-1	-1	-1	-1	1	-1	-1	-1	-1	-1	-1	-1	-1	-1	-1	-1	-1	-1	-1	-1	1	-1	-1	-1	-1	-1	1	1	-1	1	-1	-1	-1	-1	-1	1	1	-1	-1
BS00022489_51	6A	568503437	1	-1	1	1	1	1	1	1	1	1	1	1	1	1	1	1	1	1	1	1	-1	1	1	1	1	1	1	1	1	1	-1	1	1	1	1	1	1	1	1	1	1	1	1	1	1	1	1
BS00022500_51	5A	438471823	1	1	1	1	1	1	-1	1	-1	-1	-1	1	1	1	-1	-1	-1	1	-1	1	1	-1	1	-1	-1	-1	-1	-1	-1	-1	1	-1	1	-1	-1	-1	-1	1	-1	-1	1	1	1	1	1	1	1
BS00022504_51	1B	4345605	1	1	-1	-1	-1	1	-1	-1	1	-1	-1	-1	-1	-1	1	-1	-1	1	NA	-1	-1	-1	1	1	1	-1	-1	-1	-1	-1	-1	-1	-1	1	1	-1	-1	-1	-1	-1	-1	-1	-1	-1	-1	-1	-1
BS00022507_51	1B	145456159	1	1	1	1	1	1	1	1	1	1	1	1	-1	1	1	-1	1	-1	-1	1	1	1	1	1	1	1	1	1	1	1	1	1	1	1	1	1	1	1	1	1	1	1	1	1	1	1	1
BS00022509_51	5A	472278404	1	-1	-1	-1	-1	1	-1	1	-1	1	-1	1	1	-1	-1	-1	1	1	1	-1	1	1	1	1	1	1	-1	1	1	-1	1	1	1	-1	-1	-1	-1	-1	1	1	1	-1	-1	-1	-1	1	1
BS00022512_51	3B	687760635	-1	-1	-1	-1	1	-1	-1	1	1	-1	1	-1	-1	-1	-1	-1	1	-1	-1	-1	-1	1	-1	-1	-1	-1	-1	-1	1	1	-1	-1	1	1	-1	-1	1	-1	-1	1	1	1	1	1	1	-1	-1
BS00022514_51	1A	586951988	1	1	1	1	1	1	1	1	1	1	1	1	1	1	1	1	1	1	1	1	-1	1	1	1	1	-1	1	1	-1	1	1	1	1	1	1	1	-1	1	1	1	1	1	1	1	1	1	1
BS00022516_51	3A	61348643	1	-1	-1	1	1	-1	1	-1	-1	-1	-1	1	-1	1	1	-1	1	-1	-1	1	-1	-1	-1	1	1	-1	-1	-1	-1	1	1	1	1	1	1	-1	1	1	-1	-1	-1	-1	NA	-1	1	1	1
BS00022518_51	2B	670837337	-1	-1	-1	-1	-1	-1	-1	-1	-1	-1	-1	-1	1	-1	-1	-1	-1	-1	-1	-1	1	-1	-1	-1	NA	-1	-1	-1	-1	-1	-1	-1	-1	-1	-1	-1	-1	-1	-1	-1	-1	-1	-1	-1	-1	-1	-1
BS00022520_51	5B	520875758	-1	-1	-1	-1	-1	-1	1	-1	-1	-1	-1	-1	-1	-1	-1	-1	-1	-1	-1	-1	-1	-1	-1	-1	-1	-1	-1	-1	-1	-1	1	-1	-1	-1	-1	-1	1	-1	-1	-1	-1	-1	-1	-1	-1	-1	-1
BS00022525_51	5B	10444933	-1	-1	-1	1	-1	-1	-1	1	1	-1	-1	1	-1	-1	1	-1	1	-1	-1	1	-1	-1	-1	1	-1	1	-1	1	-1	1	1	1	1	1	1	-1	1	1	-1	1	-1	1	NA	1	1	1	-1
BS00022534_51	4A	590208533	-1	-1	1	1	1	1	-1	1	-1	1	-1	-1	-1	1	1	-1	1	1	-1	1	-1	-1	1	-1	1	1	1	-1	-1	1	1	1	1	-1	-1	1	1	-1	NA	1	1	-1	-1	-1	-1	1	1
BS00022537_51	5D	550441963	1	1	1	1	1	1	1	1	1	1	1	1	1	1	1	1	1	1	1	-1	1	1	1	1	1	1	1	1	1	1	1	-1	1	1	1	1	1	1	1	1	1	1	-1	1	1	1	1
BS00022539_51	1B	637826131	1	1	-1	1	-1	-1	-1	-1	-1	-1	1	1	1	1	1	-1	1	-1	-1	-1	-1	-1	-1	-1	1	1	-1	-1	-1	1	1	-1	1	1	-1	1	-1	1	-1	1	1	-1	1	1	-1	1	-1
BS00022541_51	7A	610932954	-1	1	1	-1	1	-1	1	-1	-1	1	1	-1	-1	1	1	-1	-1	-1	1	1	1	1	1	1	-1	-1	1	-1	-1	-1	1	-1	-1	1	1	-1	1	1	-1	1	1	-1	-1	-1	1	1	1
BS00022542_51	7B	569956310	1	1	1	1	1	1	1	1	1	-1	1	1	1	1	1	1	1	1	1	1	-1	1	1	1	1	1	1	1	1	1	1	1	-1	1	1	1	1	1	-1	1	1	-1	1	1	-1	1	-1
BS00022550_51	7B	81423597	-1	-1	-1	-1	-1	-1	-1	1	1	-1	-1	-1	-1	-1	-1	-1	1	-1	-1	-1	-1	-1	-1	-1	-1	-1	-1	-1	-1	-1	-1	-1	-1	-1	-1	-1	-1	1	-1	-1	-1	-1	NA	1	-1	-1	-1
BS00022551_51	1B	583446335	1	1	1	1	1	-1	1	1	-1	1	-1	1	1	1	1	1	1	1	1	1	1	1	1	1	-1	1	1	1	1	1	1	1	1	1	1	1	1	-1	-1	-1	-1	1	-1	-1	-1	1	1
BS00022564_51	1B	11182201	1	1	1	1	1	1	-1	-1	-1	1	1	-1	1	1	-1	-1	-1	-1	-1	-1	-1	1	-1	-1	1	1	-1	1	-1	-1	-1	1	-1	-1	-1	-1	-1	1	-1	-1	-1	1	-1	1	1	1	1
BS00022577_51	1B	615125928	1	1	-1	1	1	-1	-1	-1	1	1	-1	-1	-1	1	1	-1	-1	-1	-1	1	1	-1	1	-1	-1	1	-1	-1	-1	1	-1	1	-1	1	1	-1	1	1	1	1	1	1	1	1	1	1	1
BS00022581_51	1B	413985936	-1	-1	1	-1	-1	-1	-1	-1	-1	-1	-1	1	-1	-1	-1	1	-1	1	1	-1	-1	-1	-1	-1	-1	-1	NA	1	-1	-1	-1	1	-1	-1	-1	-1	-1	-1	-1	-1	-1	-1	NA	-1	-1	-1	-1
BS00022582_51	4B	606907491	-1	-1	1	-1	-1	-1	1	1	1	1	-1	-1	-1	-1	-1	1	1	-1	NA	1	-1	-1	-1	-1	1	-1	-1	-1	-1	-1	1	1	-1	-1	-1	-1	1	-1	1	-1	-1	-1	-1	-1	1	1	-1
BS00022587_51	2A	711077223	-1	-1	-1	-1	-1	-1	-1	1	-1	-1	-1	-1	-1	-1	-1	-1	-1	-1	-1	1	-1	-1	-1	-1	-1	-1	-1	-1	-1	-1	-1	-1	-1	-1	-1	-1	-1	-1	-1	-1	-1	-1	-1	-1	1	-1	-1
BS00022596_51	4A	584970207	1	1	1	1	1	1	1	1	1	1	1	1	1	1	1	1	1	1	1	1	1	1	1	1	1	1	1	1	1	1	1	1	1	1	1	1	1	1	1	1	1	1	1	1	-1	1	1
BS00022599_51	6B	646707165	1	1	1	-1	-1	1	1	1	-1	1	1	1	1	-1	1	1	-1	-1	1	-1	1	1	1	1	1	-1	-1	-1	1	1	1	1	-1	1	1	1	1	1	1	1	1	-1	-1	1	1	1	1
BS00022605_51	6A	432248086	1	1	1	1	1	-1	-1	-1	1	1	1	-1	1	1	1	1	-1	1	1	1	1	1	1	1	-1	-1	NA	1	1	1	1	1	-1	1	1	1	1	1	1	-1	-1	1	NA	-1	1	1	1
BS00022610_51	7D	550097810	1	NA	1	-1	-1	1	1	-1	-1	1	1	1	1	-1	1	1	-1	-1	-1	-1	1	1	-1	1	1	1	1	1	1	-1	1	-1	-1	-1	1	-1	1	-1	-1	1	1	-1	-1	-1	-1	-1	-1
BS00022611_51	3B	659787974	1	1	1	1	1	1	1	1	1	1	1	1	-1	1	1	1	1	1	-1	-1	-1	1	-1	-1	-1	1	1	1	1	-1	1	1	1	-1	1	1	-1	1	1	1	1	1	1	1	-1	1	1
BS00022619_51	1B	494159127	-1	1	-1	1	1	1	1	1	1	1	-1	-1	-1	1	1	-1	1	1	-1	1	1	-1	1	-1	1	1	NA	-1	-1	1	1	1	1	1	1	-1	-1	-1	-1	1	1	1	NA	1	1	1	1
BS00022625_51	1B	163096591	-1	-1	-1	-1	1	-1	-1	-1	-1	-1	-1	-1	1	1	1	-1	-1	-1	-1	1	-1	-1	1	-1	-1	1	-1	1	-1	1	-1	-1	-1	-1	1	1	1	-1	-1	1	1	-1	-1	1	-1	1	-1
BS00022652_51	5B	378851382	-1	-1	-1	-1	-1	-1	-1	-1	-1	-1	-1	-1	-1	1	1	-1	1	-1	-1	-1	-1	-1	-1	-1	-1	-1	NA	1	1	1	1	-1	1	-1	1	1	1	1	-1	-1	-1	-1	1	-1	-1	-1	1
BS00022653_51	4B	526928534	1	1	-1	1	-1	1	1	1	1	1	1	1	-1	-1	1	1	1	1	1	1	1	1	1	1	-1	1	1	-1	1	1	1	1	1	1	1	-1	1	1	1	-1	-1	1	1	1	-1	1	-1
BS00022654_51	1D	487957118	-1	-1	-1	-1	-1	-1	-1	-1	-1	-1	1	-1	-1	-1	-1	-1	-1	-1	NA	-1	-1	1	-1	1	-1	-1	-1	-1	-1	-1	-1	-1	1	-1	-1	-1	-1	-1	-1	-1	-1	-1	-1	-1	-1	-1	-1
BS00022657_51	2B	132340633	1	1	-1	1	-1	1	-1	1	1	1	-1	1	1	-1	-1	-1	1	-1	-1	-1	-1	1	-1	-1	1	-1	-1	-1	-1	-1	-1	-1	1	1	-1	-1	1	-1	-1	-1	-1	1	-1	1	1	-1	1
BS00022660_51	6A	23410200	1	1	1	1	1	-1	1	-1	-1	1	-1	-1	1	1	-1	1	1	1	1	1	1	1	-1	-1	1	1	1	1	1	1	-1	1	-1	-1	1	1	1	1	1	1	1	1	NA	1	1	1	-1
BS00022662_51	5B	357122469	1	-1	-1	-1	-1	1	1	-1	-1	-1	-1	1	-1	1	1	1	-1	1	1	-1	-1	-1	-1	1	-1	1	NA	1	-1	1	-1	-1	-1	-1	1	1	-1	1	1	1	1	-1	1	-1	-1	-1	1
BS00022667_51	1A	12157317	-1	1	1	-1	1	-1	1	1	1	1	1	1	1	1	1	1	1	1	1	1	-1	1	1	-1	1	1	-1	-1	-1	1	1	-1	-1	1	-1	1	-1	1	1	1	1	1	1	1	1	-1	1
BS00022670_51	1B	334549394	-1	-1	1	-1	-1	-1	-1	-1	-1	-1	-1	-1	-1	-1	-1	-1	-1	-1	-1	-1	-1	-1	-1	-1	-1	-1	-1	-1	-1	-1	-1	1	-1	-1	-1	-1	-1	-1	-1	-1	-1	-1	-1	-1	1	-1	-1
BS00022673_51	5B	584127508	1	1	1	1	-1	1	1	1	1	1	1	1	1	1	1	1	1	1	1	1	1	1	1	1	-1	1	1	1	1	1	1	1	1	1	1	1	1	1	1	1	1	1	1	1	1	1	1
BS00022674_51	2B	726547785	-1	1	-1	1	1	1	1	1	-1	1	-1	1	1	-1	1	-1	1	-1	-1	-1	1	1	-1	-1	1	1	1	-1	1	1	1	1	-1	1	-1	1	1	1	-1	1	1	1	NA	1	-1	1	1
BS00022677_51	1A	1211885	1	-1	-1	1	-1	-1	-1	-1	-1	-1	-1	-1	-1	-1	-1	1	-1	1	1	-1	-1	-1	-1	-1	-1	-1	-1	-1	-1	-1	-1	-1	-1	-1	-1	-1	-1	-1	-1	1	1	-1	-1	-1	-1	-1	-1
BS00022688_51	5D	548879230	1	1	-1	1	-1	1	1	1	1	1	1	1	1	1	1	1	1	1	1	-1	1	1	1	1	1	1	1	1	1	1	1	1	1	1	1	1	1	1	1	1	1	1	-1	1	1	1	1
BS00022689_51	5B	594913732	1	-1	1	1	1	-1	1	1	1	1	1	1	1	1	1	1	1	1	1	1	1	1	1	1	1	1	1	1	1	1	1	-1	1	1	1	1	1	1	1	1	1	1	1	1	1	1	1
BS00022694_51	Unk	150	-1	-1	-1	-1	-1	-1	1	-1	-1	-1	-1	-1	-1	-1	-1	-1	-1	-1	-1	-1	-1	-1	-1	-1	-1	-1	-1	-1	-1	-1	1	-1	-1	-1	-1	-1	1	-1	-1	-1	-1	-1	-1	-1	-1	-1	-1
BS00022698_51	1A	482329681	NA	-1	1	1	1	-1	1	-1	-1	1	-1	1	-1	1	1	1	1	1	1	1	-1	1	-1	-1	-1	1	-1	-1	-1	1	1	-1	-1	-1	-1	1	-1	1	1	-1	-1	-1	-1	-1	1	1	1
BS00022699_51	5D	531889107	-1	-1	-1	-1	-1	-1	-1	-1	-1	-1	-1	-1	-1	-1	-1	-1	-1	-1	-1	-1	-1	-1	-1	1	-1	-1	-1	-1	1	-1	-1	-1	-1	-1	1	-1	1	-1	-1	1	1	-1	-1	-1	-1	-1	-1
BS00022700_51	4B	662148837	1	-1	-1	1	-1	-1	-1	-1	1	-1	1	1	-1	-1	-1	1	-1	1	-1	1	-1	1	-1	-1	-1	-1	-1	-1	-1	-1	-1	1	-1	-1	1	-1	-1	1	-1	-1	-1	-1	-1	1	-1	-1	-1
BS00022704_51	6A	65073763	1	1	1	1	1	1	1	-1	1	1	1	-1	1	1	1	1	-1	1	-1	1	-1	1	1	1	-1	-1	-1	1	1	1	1	1	-1	1	1	1	1	1	1	-1	-1	1	NA	-1	1	1	1
BS00022717_51	2B	680573506	-1	1	-1	1	1	-1	-1	-1	-1	-1	-1	-1	1	1	-1	-1	-1	-1	-1	-1	-1	-1	-1	-1	-1	-1	-1	1	-1	-1	-1	-1	1	1	-1	-1	1	-1	1	-1	-1	1	NA	-1	-1	1	-1
BS00022724_51	7A	8895372	1	-1	1	-1	1	1	1	1	1	1	1	1	1	1	1	1	1	1	1	1	1	1	1	1	1	1	1	1	1	1	1	1	1	1	1	1	1	1	1	1	1	1	1	1	1	1	-1
BS00022733_51	1A	490313587	-1	1	-1	-1	-1	-1	-1	-1	-1	-1	-1	-1	1	-1	-1	-1	-1	-1	-1	-1	1	-1	-1	-1	-1	-1	1	-1	-1	-1	-1	-1	-1	1	-1	-1	-1	-1	-1	1	1	-1	-1	-1	-1	-1	-1
BS00022736_51	1B	98722333	-1	-1	-1	-1	-1	-1	-1	-1	-1	-1	-1	-1	1	-1	-1	1	-1	1	1	-1	-1	-1	-1	-1	-1	-1	-1	-1	-1	-1	-1	-1	-1	-1	-1	-1	-1	-1	-1	-1	-1	-1	-1	-1	-1	-1	-1
BS00022738_51	1A	20094316	-1	1	1	-1	1	1	1	1	1	1	1	1	1	1	1	-1	1	-1	-1	1	1	1	1	1	1	1	1	1	1	1	1	1	1	1	1	1	1	1	1	1	1	1	1	1	1	1	1
BS00022742_51	1B	530061223	1	1	-1	-1	1	1	-1	-1	1	1	1	1	1	1	1	1	-1	1	1	1	-1	1	-1	-1	1	1	1	1	-1	-1	-1	-1	-1	1	1	1	1	1	1	1	1	-1	NA	1	-1	1	-1
BS00022746_51	3A	24748784	1	1	-1	1	1	1	1	1	-1	1	-1	1	1	1	1	1	1	1	1	1	1	1	1	1	1	1	1	1	1	-1	1	1	1	1	1	-1	1	1	1	1	1	1	-1	1	-1	1	1
BS00022747_51	7A	610929716	-1	1	1	-1	1	-1	1	-1	-1	1	1	-1	-1	1	1	-1	-1	-1	NA	1	1	1	1	1	-1	-1	1	-1	-1	-1	1	-1	-1	1	1	-1	1	1	-1	1	1	-1	-1	-1	1	1	1
BS00022752_51	3A	649544558	1	-1	1	1	1	1	1	-1	1	1	1	1	1	-1	-1	1	1	1	1	-1	1	1	1	1	1	1	1	1	1	1	1	-1	1	1	1	1	1	1	-1	1	1	1	1	1	1	1	1
BS00022753_51	5A	610217061	-1	-1	-1	-1	-1	1	1	-1	-1	1	-1	1	1	-1	1	1	-1	1	1	1	1	1	-1	1	1	-1	-1	-1	-1	1	1	1	1	1	1	1	1	-1	1	1	1	-1	NA	-1	1	1	-1
BS00022754_51	5A	610212890	-1	-1	-1	-1	-1	1	1	-1	-1	1	-1	1	1	-1	1	1	-1	1	1	1	1	1	-1	1	1	-1	-1	-1	-1	1	1	1	1	1	1	1	1	-1	1	1	1	-1	NA	-1	1	1	-1
BS00022760_51	2A	14812057	1	1	-1	1	1	1	-1	-1	1	-1	NA	-1	1	1	-1	1	-1	1	1	1	1	1	1	-1	1	1	1	1	-1	-1	-1	1	-1	-1	1	-1	-1	-1	1	1	NA	1	1	1	1	1	1
BS00022763_51	5B	501958268	1	1	1	1	1	1	-1	1	1	1	1	1	1	1	1	1	1	1	1	1	1	1	1	1	1	1	1	1	1	1	-1	1	1	1	1	1	-1	1	1	1	1	1	1	1	1	1	1
BS00022767_51	1B	86808726	-1	-1	-1	-1	-1	-1	-1	-1	-1	-1	-1	1	1	-1	-1	1	-1	1	1	-1	-1	-1	-1	-1	-1	1	NA	-1	-1	-1	-1	-1	-1	-1	-1	-1	-1	-1	-1	1	1	-1	-1	-1	-1	-1	1
BS00022768_51	1D	412224068	-1	-1	-1	1	-1	-1	-1	-1	-1	1	-1	-1	-1	-1	-1	1	-1	-1	1	-1	-1	1	-1	-1	1	1	1	-1	-1	-1	-1	-1	-1	-1	-1	-1	-1	-1	-1	-1	-1	-1	NA	-1	1	-1	-1
BS00022773_51	5B	27821030	-1	1	-1	1	1	-1	-1	1	-1	1	-1	1	1	1	-1	-1	1	1	-1	-1	1	-1	1	1	1	1	-1	-1	1	1	1	1	-1	1	1	1	1	1	1	-1	-1	-1	1	1	-1	1	1
BS00022789_51	1B	584156338	1	1	1	1	1	-1	-1	-1	-1	1	-1	-1	-1	-1	1	-1	-1	1	-1	1	1	1	1	1	-1	-1	-1	-1	1	1	-1	-1	-1	1	1	-1	1	-1	-1	-1	-1	1	-1	-1	-1	1	1
BS00022798_51	3A	11941212	1	-1	1	1	1	-1	1	-1	-1	-1	-1	-1	1	1	-1	1	1	1	-1	1	-1	1	1	1	1	1	1	1	1	-1	-1	-1	-1	-1	1	1	1	-1	NA	-1	-1	-1	1	1	1	1	1
BS00022800_51	2B	595126655	-1	-1	1	-1	-1	-1	-1	1	-1	-1	-1	-1	1	-1	-1	-1	-1	-1	-1	1	-1	1	-1	-1	1	1	-1	-1	1	-1	-1	-1	-1	-1	-1	-1	-1	-1	-1	-1	-1	-1	-1	-1	1	-1	-1
BS00022805_51	2B	745719282	1	1	-1	1	-1	1	-1	-1	-1	-1	1	-1	-1	1	-1	-1	-1	-1	-1	1	1	-1	-1	-1	-1	-1	-1	-1	-1	1	-1	-1	1	1	-1	-1	-1	-1	1	-1	-1	-1	1	1	-1	-1	-1
BS00022810_51	7B	710991237	1	1	-1	1	1	1	-1	1	1	1	1	-1	1	1	1	-1	-1	-1	-1	1	1	1	-1	-1	1	-1	1	-1	1	1	1	-1	1	1	-1	1	1	1	-1	-1	-1	1	-1	1	1	1	-1
BS00022813_51	2A	741371853	1	-1	-1	1	-1	-1	-1	1	-1	1	-1	-1	-1	1	1	-1	NA	-1	-1	1	1	-1	1	-1	-1	1	-1	-1	-1	-1	-1	1	-1	1	-1	-1	-1	-1	-1	-1	-1	-1	-1	-1	-1	-1	-1
BS00022815_51	5A	475321461	-1	-1	-1	-1	-1	1	-1	1	-1	1	-1	1	1	-1	-1	-1	1	1	1	-1	1	1	1	1	1	1	-1	1	1	-1	1	1	1	-1	-1	-1	-1	-1	1	1	1	-1	-1	-1	-1	1	1
BS00022824_51	1A	577474214	1	1	1	1	1	1	1	1	1	1	1	1	1	1	1	1	-1	1	1	1	-1	1	1	1	1	1	1	1	1	1	1	1	1	1	1	1	1	1	-1	1	1	1	1	1	1	1	1
BS00022830_51	4B	621327033	1	-1	1	1	1	1	1	1	1	1	-1	1	1	1	1	1	1	1	1	1	1	1	1	1	1	-1	-1	1	1	1	1	1	1	1	1	1	1	1	1	-1	-1	1	-1	1	1	-1	1
BS00022836_51	6A	534962059	-1	-1	1	-1	1	1	1	-1	1	-1	-1	1	-1	1	-1	1	-1	-1	-1	-1	-1	-1	-1	1	-1	-1	NA	-1	-1	1	-1	-1	-1	-1	1	-1	-1	-1	-1	-1	-1	-1	-1	-1	-1	-1	-1
BS00022838_51	5A	678229521	-1	-1	-1	-1	-1	1	-1	1	-1	-1	-1	-1	-1	-1	-1	-1	-1	-1	-1	-1	-1	-1	-1	-1	-1	-1	-1	-1	1	-1	-1	-1	-1	1	-1	-1	-1	-1	-1	1	1	-1	-1	-1	-1	-1	-1
BS00022841_51	7B	84186281	-1	-1	-1	-1	-1	-1	-1	1	1	-1	-1	-1	-1	-1	-1	-1	1	-1	-1	-1	-1	-1	-1	-1	-1	-1	-1	-1	-1	-1	-1	-1	-1	-1	-1	-1	-1	1	-1	-1	-1	-1	NA	1	-1	-1	-1
BS00022848_51	1A	536665375	-1	-1	1	-1	-1	-1	-1	-1	1	-1	-1	1	-1	-1	-1	1	-1	-1	1	-1	1	1	-1	-1	-1	-1	-1	1	1	-1	-1	1	-1	-1	-1	-1	1	-1	NA	-1	-1	-1	-1	-1	1	1	-1
BS00022851_51	1B	619687954	-1	1	-1	-1	1	1	-1	-1	-1	-1	-1	-1	1	1	1	-1	-1	-1	-1	-1	-1	-1	-1	-1	1	-1	-1	-1	-1	-1	-1	-1	-1	1	1	1	1	-1	-1	1	1	-1	-1	-1	-1	1	-1
BS00022861_51	3B	772399643	1	1	-1	1	1	1	1	-1	1	-1	-1	1	-1	1	1	-1	1	1	1	1	1	1	-1	-1	1	-1	-1	-1	-1	1	1	1	1	1	1	1	-1	1	1	-1	-1	1	NA	-1	1	1	1
BS00022870_51	1A	48588559	-1	-1	-1	1	-1	-1	-1	-1	1	-1	-1	-1	1	-1	-1	-1	-1	-1	-1	-1	1	-1	-1	-1	-1	-1	-1	-1	-1	-1	-1	-1	NA	NA	-1	-1	-1	-1	-1	-1	-1	NA	NA	-1	-1	-1	-1
BS00022886_51	5B	670081444	-1	-1	-1	1	-1	-1	-1	-1	-1	-1	-1	-1	1	1	-1	-1	1	-1	-1	1	-1	-1	-1	1	-1	1	NA	1	-1	1	-1	-1	-1	-1	1	-1	1	-1	-1	-1	-1	-1	1	1	-1	1	1
BS00022900_51	2D	27651274	-1	-1	-1	-1	1	-1	-1	-1	1	-1	-1	-1	-1	1	-1	-1	1	1	-1	-1	1	1	-1	1	-1	-1	1	1	1	-1	-1	-1	-1	-1	1	-1	-1	-1	1	-1	-1	-1	-1	-1	-1	-1	1
BS00022902_51	1B	67540776	1	1	1	1	1	1	1	1	-1	1	-1	-1	-1	1	1	-1	1	-1	-1	1	1	1	1	-1	1	-1	NA	1	-1	1	1	1	1	-1	1	1	1	1	1	-1	-1	1	NA	1	-1	1	-1
BS00022903_51	2A	607827264	-1	1	1	-1	1	1	1	1	1	-1	-1	1	1	-1	1	-1	1	-1	-1	1	1	-1	-1	1	1	1	-1	-1	1	-1	-1	-1	1	-1	-1	-1	-1	-1	-1	1	-1	1	1	-1	1	-1	1
BS00022906_51	Unk	160	-1	1	-1	1	1	1	-1	1	1	-1	-1	1	1	1	-1	-1	1	-1	-1	1	1	-1	-1	-1	-1	-1	-1	-1	-1	-1	1	-1	1	-1	-1	-1	-1	1	-1	1	1	1	1	1	-1	1	1
BS00022913_51	6A	409092614	-1	-1	-1	-1	-1	1	1	1	-1	-1	-1	1	-1	-1	-1	-1	1	-1	-1	-1	-1	-1	-1	-1	1	1	-1	-1	-1	-1	-1	-1	1	-1	-1	-1	-1	-1	-1	1	1	-1	-1	1	-1	-1	-1
BS00022914_51	5A	469610589	-1	1	1	1	1	1	1	1	1	1	1	1	1	1	1	1	1	1	1	1	-1	1	1	1	-1	1	1	1	1	1	1	1	1	1	1	1	1	1	1	1	1	1	1	1	1	1	1
BS00022916_51	1B	87733219	1	1	1	1	1	1	1	1	1	1	1	-1	1	1	1	-1	1	-1	-1	1	1	1	1	1	1	-1	NA	1	1	1	1	1	1	1	1	1	1	1	1	-1	-1	1	1	1	1	1	-1
BS00022920_51	1B	492787435	-1	1	1	1	1	1	1	1	1	1	-1	-1	-1	1	1	-1	1	1	-1	1	1	-1	1	-1	1	1	NA	-1	-1	1	1	1	1	1	1	-1	-1	-1	-1	1	1	1	NA	1	1	1	1
BS00022938_51	6A	11555167	1	-1	1	1	-1	-1	1	1	-1	1	1	1	-1	1	1	1	-1	-1	1	1	-1	1	-1	1	-1	-1	-1	1	-1	-1	-1	-1	1	-1	1	-1	1	-1	1	-1	-1	1	1	-1	-1	-1	-1
BS00022940_51	Unk	17383933	-1	1	1	1	1	1	1	1	1	1	1	1	1	1	1	1	-1	1	1	1	1	1	1	1	1	1	1	-1	1	1	1	1	1	1	1	1	1	1	1	1	1	1	1	1	1	1	1
BS00022941_51	2D	645652199	-1	-1	-1	-1	-1	1	-1	-1	-1	-1	-1	-1	-1	-1	-1	-1	-1	-1	-1	-1	-1	-1	-1	-1	-1	-1	-1	-1	-1	-1	-1	-1	-1	-1	-1	1	-1	-1	-1	-1	-1	-1	-1	-1	-1	-1	-1
BS00022949_51	2B	140850052	-1	1	-1	1	-1	1	-1	-1	1	1	-1	1	-1	-1	-1	-1	-1	-1	-1	-1	-1	1	-1	-1	-1	-1	-1	1	-1	-1	-1	-1	1	1	-1	-1	-1	-1	-1	-1	-1	-1	NA	1	-1	-1	1
BS00022950_51	2B	44404953	-1	1	1	-1	1	-1	-1	1	-1	1	-1	-1	-1	-1	1	-1	-1	-1	-1	1	-1	1	-1	-1	1	-1	-1	-1	-1	1	-1	-1	-1	-1	1	1	1	1	1	-1	1	-1	-1	-1	1	1	-1
BS00022960_51	5B	507588247	1	1	1	1	1	1	-1	1	1	1	1	1	1	1	1	1	1	1	1	1	1	1	1	1	1	1	1	1	1	1	-1	1	1	1	1	1	-1	1	1	1	1	1	1	1	1	1	1
BS00022962_51	1D	206101173	1	1	1	1	1	1	-1	-1	-1	1	-1	-1	1	1	1	1	-1	-1	-1	1	1	1	1	-1	-1	-1	1	-1	1	1	-1	1	1	-1	1	1	1	1	1	1	1	1	1	1	1	1	1
BS00022968_51	3A	730279092	-1	1	-1	-1	-1	-1	1	-1	-1	1	1	-1	-1	1	-1	1	-1	-1	-1	-1	1	-1	-1	1	-1	-1	1	-1	1	-1	-1	1	-1	1	1	-1	-1	-1	-1	-1	-1	-1	NA	-1	1	-1	-1
BS00022970_51	7A	34539374	1	-1	-1	-1	1	1	1	1	1	1	1	1	1	1	1	-1	-1	1	-1	1	-1	-1	-1	1	1	-1	-1	-1	1	-1	-1	-1	1	-1	1	-1	1	-1	1	1	1	-1	-1	-1	1	-1	1
BS00022982_51	2A	32139721	-1	1	-1	-1	-1	-1	-1	-1	-1	-1	-1	1	1	-1	1	-1	1	-1	1	-1	1	-1	-1	-1	1	-1	-1	-1	1	1	-1	-1	1	1	1	-1	-1	-1	-1	1	1	-1	-1	-1	1	-1	-1
BS00022991_51	5B	638508602	-1	-1	-1	-1	-1	-1	1	1	-1	-1	-1	-1	1	-1	-1	-1	1	1	-1	1	1	1	1	-1	-1	-1	NA	1	-1	1	1	-1	-1	-1	-1	1	1	-1	-1	1	1	-1	-1	-1	-1	-1	-1
BS00022992_51	6A	83647812	-1	-1	-1	-1	-1	-1	-1	1	-1	-1	-1	1	-1	-1	-1	-1	1	-1	-1	-1	-1	-1	-1	-1	-1	-1	-1	-1	-1	-1	-1	-1	1	-1	-1	-1	-1	-1	-1	-1	-1	-1	-1	-1	-1	-1	-1
BS00022998_51	4A	669235926	1	-1	1	1	1	-1	-1	1	1	1	-1	1	-1	1	1	1	1	1	1	1	1	1	-1	1	1	1	1	1	1	1	1	1	1	1	1	1	1	-1	1	1	1	1	1	1	-1	1	1
BS00023001_51	1B	488658936	-1	1	-1	-1	1	-1	-1	-1	-1	1	1	-1	1	1	1	-1	-1	1	-1	1	-1	-1	-1	-1	1	-1	-1	-1	-1	-1	-1	-1	-1	1	1	1	-1	-1	1	1	1	-1	NA	-1	-1	1	-1
BS00023006_51	Unk	6017765	1	1	1	1	-1	1	1	1	1	1	1	1	1	-1	-1	1	1	1	1	-1	1	1	-1	1	1	-1	NA	1	1	-1	1	1	1	1	-1	-1	-1	1	1	-1	-1	1	NA	-1	1	-1	1
BS00023007_51	4A	717972040	1	1	1	1	1	-1	1	1	1	-1	1	1	-1	1	-1	1	1	1	1	-1	1	1	1	1	1	1	1	1	1	1	1	1	1	1	1	1	1	1	1	1	1	1	1	1	-1	1	1
BS00023008_51	5A	8059408	1	-1	-1	1	1	-1	-1	-1	-1	-1	-1	-1	-1	1	-1	-1	-1	-1	NA	-1	-1	-1	-1	-1	1	1	NA	-1	-1	-1	-1	1	-1	-1	-1	1	-1	-1	-1	-1	-1	1	NA	-1	-1	1	1
BS00023023_51	7B	683445833	1	-1	-1	1	1	1	1	1	-1	-1	1	1	1	-1	-1	1	-1	1	1	-1	1	1	-1	1	1	1	-1	1	-1	1	1	1	1	1	1	1	1	-1	-1	-1	-1	-1	-1	-1	-1	1	1
BS00023024_51	4B	657986642	1	1	1	1	1	1	1	1	1	1	1	-1	-1	-1	1	1	-1	-1	1	1	-1	-1	-1	1	-1	1	1	-1	1	1	1	-1	1	1	1	1	1	1	-1	1	1	-1	1	1	1	1	1
BS00023026_51	3A	557415024	-1	-1	-1	-1	1	-1	-1	-1	1	-1	1	-1	-1	-1	-1	-1	-1	-1	-1	1	-1	-1	-1	-1	1	-1	-1	-1	-1	-1	-1	-1	-1	-1	-1	-1	-1	-1	-1	-1	-1	-1	-1	-1	1	-1	-1
BS00023028_51	3A	721354647	-1	1	-1	-1	-1	1	-1	-1	-1	-1	-1	NA	-1	-1	-1	-1	1	NA	1	-1	-1	-1	-1	-1	1	1	-1	-1	-1	-1	1	-1	1	-1	-1	-1	1	-1	-1	-1	-1	-1	-1	-1	-1	-1	-1
BS00023031_51	4A	598433633	1	-1	-1	1	-1	-1	-1	-1	-1	-1	-1	1	-1	-1	-1	1	-1	1	1	-1	-1	-1	-1	-1	1	-1	1	-1	-1	1	-1	-1	-1	1	-1	-1	-1	-1	-1	-1	-1	-1	-1	-1	-1	-1	-1
BS00023035_51	4B	636917387	1	1	-1	1	1	1	-1	-1	-1	-1	1	-1	-1	-1	-1	1	-1	-1	-1	-1	-1	1	1	1	-1	1	1	-1	1	1	-1	-1	-1	1	-1	-1	-1	-1	-1	1	1	-1	-1	-1	-1	1	-1
BS00023037_51	3B	68464203	-1	-1	-1	-1	1	-1	-1	1	1	-1	1	1	1	-1	1	-1	1	-1	-1	1	-1	-1	-1	-1	-1	-1	-1	-1	-1	1	-1	-1	-1	1	1	-1	-1	1	-1	1	1	-1	1	1	1	-1	-1
BS00023048_51	2A	734256887	1	1	1	1	1	1	1	NA	1	1	1	1	1	-1	1	1	-1	1	1	1	1	1	1	1	1	1	1	1	1	1	1	1	NA	1	1	1	1	1	1	1	1	1	-1	1	1	1	1
BS00023049_51	1D	16788841	-1	1	1	1	1	1	-1	1	1	1	-1	1	-1	1	1	1	1	1	1	1	1	1	1	1	1	1	-1	1	1	1	1	1	1	1	1	1	1	-1	1	1	1	1	NA	-1	1	1	1
BS00023050_51	6B	645659960	-1	-1	-1	1	1	-1	-1	-1	1	-1	-1	-1	-1	-1	-1	-1	1	1	-1	1	-1	-1	-1	-1	-1	1	1	1	-1	-1	-1	-1	1	-1	-1	-1	-1	-1	-1	-1	-1	1	1	-1	-1	-1	-1
BS00023052_51	2A	3111177	-1	-1	-1	1	-1	-1	-1	-1	-1	-1	-1	-1	-1	1	-1	-1	-1	1	-1	1	1	-1	-1	-1	-1	-1	-1	-1	-1	-1	-1	1	-1	-1	-1	-1	-1	-1	1	-1	-1	-1	1	1	1	-1	1
BS00023055_51	7A	41959666	1	-1	1	-1	1	1	1	1	1	-1	1	1	1	1	-1	1	-1	1	1	-1	1	1	1	1	1	-1	1	1	1	1	-1	1	1	1	-1	-1	1	1	-1	1	1	1	-1	-1	1	1	1
BS00023058_51	1B	95234832	1	1	-1	1	1	1	1	1	1	1	1	1	-1	1	1	1	1	1	1	1	1	1	1	1	1	1	1	1	1	1	1	1	1	1	1	1	1	1	1	1	1	1	1	1	1	1	1
BS00023064_51	5B	595662002	1	1	-1	1	-1	1	1	1	1	1	1	-1	1	1	1	-1	1	1	NA	1	1	1	1	1	-1	1	1	-1	1	1	1	1	1	1	1	-1	1	1	1	1	1	1	1	1	-1	1	1
BS00023068_51	2B	3300107	-1	-1	1	1	1	-1	1	1	-1	1	NA	1	-1	1	1	-1	1	-1	-1	-1	-1	-1	-1	1	-1	-1	-1	-1	-1	1	1	-1	-1	1	1	1	1	1	1	1	1	1	1	1	1	1	1
BS00023075_51	2A	754339185	-1	-1	-1	-1	-1	1	1	-1	-1	-1	1	-1	-1	-1	-1	1	-1	-1	-1	-1	-1	-1	-1	-1	-1	-1	1	1	-1	-1	-1	-1	1	-1	-1	-1	-1	-1	-1	-1	-1	-1	1	-1	-1	-1	-1
BS00023080_51	6B	686799031	-1	-1	-1	-1	-1	-1	-1	-1	-1	-1	-1	-1	-1	1	-1	-1	-1	-1	-1	-1	-1	-1	-1	1	-1	-1	-1	-1	-1	-1	-1	-1	-1	-1	-1	-1	-1	-1	-1	-1	-1	-1	-1	-1	-1	-1	-1
BS00023089_51	6A	270610287	-1	-1	-1	-1	-1	1	-1	-1	-1	-1	-1	1	-1	-1	-1	-1	-1	-1	-1	-1	-1	-1	-1	-1	-1	-1	-1	-1	-1	-1	-1	-1	-1	-1	-1	-1	-1	-1	-1	-1	-1	-1	-1	-1	-1	-1	-1
BS00023092_51	Unk	170	-1	-1	1	-1	-1	-1	-1	-1	-1	1	-1	-1	-1	-1	-1	-1	-1	-1	-1	-1	-1	1	-1	-1	-1	-1	-1	-1	-1	-1	-1	1	-1	-1	-1	-1	1	-1	-1	-1	-1	-1	-1	-1	-1	-1	-1
BS00023101_51	1A	480831000	NA	1	-1	-1	-1	1	-1	1	1	-1	1	-1	1	-1	-1	-1	-1	-1	-1	-1	1	-1	1	1	1	-1	1	1	1	-1	-1	1	1	1	1	-1	1	-1	-1	1	1	1	1	1	-1	-1	-1
BS00023112_51	4D	455764028	-1	-1	-1	-1	1	1	1	1	-1	-1	1	-1	-1	-1	-1	-1	-1	-1	-1	-1	1	1	1	1	-1	-1	1	-1	1	-1	-1	-1	1	1	-1	-1	-1	1	-1	-1	-1	-1	-1	-1	-1	-1	1
BS00023114_51	1A	577079120	-1	-1	-1	-1	-1	-1	-1	-1	-1	-1	-1	-1	-1	-1	-1	-1	1	-1	-1	-1	-1	-1	-1	-1	-1	-1	-1	-1	-1	-1	-1	-1	-1	-1	-1	-1	-1	-1	-1	-1	-1	-1	-1	-1	-1	-1	-1
BS00023126_51	1A	480604446	1	1	1	1	1	1	1	1	1	1	1	1	1	1	1	1	1	1	1	1	1	1	1	1	-1	1	1	-1	1	1	1	-1	1	1	1	1	1	1	1	1	1	1	1	1	1	1	1
BS00023128_51	7A	671218901	-1	-1	-1	-1	1	-1	-1	-1	1	1	-1	1	-1	-1	-1	-1	1	-1	-1	-1	-1	-1	-1	1	-1	-1	1	-1	1	-1	-1	-1	-1	1	-1	-1	-1	1	-1	1	1	1	NA	-1	-1	1	-1
BS00023130_51	1A	5024234	-1	1	1	-1	1	1	1	1	1	1	1	1	1	1	1	-1	1	-1	-1	1	1	1	1	1	1	1	1	1	1	1	1	1	1	1	1	1	1	1	1	-1	-1	1	1	1	1	1	1
BS00023133_51	2B	690033278	1	1	-1	1	1	1	1	1	1	1	1	1	1	1	1	1	-1	-1	1	1	1	1	1	1	-1	1	1	1	1	1	1	1	-1	1	1	1	1	1	1	-1	-1	1	1	1	1	1	1
BS00023137_51	3B	63393805	1	-1	1	1	1	-1	1	-1	1	-1	1	1	1	1	1	1	1	-1	-1	-1	1	1	1	-1	-1	1	1	-1	-1	1	1	1	-1	1	1	-1	-1	1	-1	-1	-1	1	1	1	1	1	1
BS00023138_51	5A	704515051	1	1	1	1	1	1	1	-1	-1	1	-1	1	1	1	1	1	1	1	1	1	1	1	1	1	1	1	1	1	1	-1	1	1	1	1	1	1	1	1	1	1	1	1	1	1	-1	1	1
BS00023140_51	6A	32793279	1	1	1	-1	1	1	1	1	1	1	-1	1	1	1	1	1	1	1	1	1	1	1	1	-1	1	1	1	1	1	1	1	1	1	1	1	-1	1	1	1	-1	-1	-1	NA	1	-1	1	1
BS00023142_51	1B	476880006	-1	1	-1	1	1	1	1	1	1	1	1	1	1	1	1	1	1	1	1	1	1	-1	1	1	1	1	1	1	1	1	1	1	1	1	1	1	-1	-1	1	1	1	-1	1	1	1	1	1
BS00023150_51	7D	555058914	1	1	1	-1	-1	1	1	-1	1	-1	1	1	1	-1	-1	1	1	1	-1	-1	1	1	-1	1	-1	1	1	1	1	-1	1	-1	-1	-1	1	-1	-1	1	-1	1	1	-1	-1	-1	-1	-1	-1
BS00023152_51	5A	690548811	1	1	1	1	1	1	1	1	1	1	1	1	1	1	1	1	1	1	1	1	1	1	1	1	-1	1	1	1	1	-1	1	1	1	1	1	1	1	-1	1	1	1	1	1	-1	-1	1	1
BS00023161_51	5B	405725847	-1	1	1	1	1	1	-1	1	-1	1	-1	-1	1	1	1	-1	-1	-1	-1	1	1	1	-1	-1	1	-1	NA	1	-1	1	-1	1	-1	1	1	1	-1	1	-1	-1	-1	1	1	-1	-1	1	1
BS00023173_51	1B	655781639	1	-1	1	1	1	1	1	1	1	1	1	-1	1	1	1	1	-1	1	1	-1	1	1	1	1	1	1	1	-1	1	1	-1	1	1	1	1	1	1	1	-1	1	1	1	1	1	-1	1	1
BS00023188_51	3B	18156457	-1	1	-1	1	-1	-1	-1	1	-1	-1	1	-1	-1	-1	-1	-1	-1	-1	-1	-1	-1	-1	-1	-1	1	-1	1	-1	-1	-1	1	-1	-1	-1	-1	1	-1	-1	-1	1	1	-1	1	-1	-1	-1	-1
BS00023200_51	7A	733362700	1	-1	1	1	1	-1	1	1	-1	1	1	1	1	1	1	1	1	1	1	1	1	1	1	1	-1	1	1	-1	1	1	1	-1	1	-1	1	-1	1	-1	1	-1	-1	1	-1	-1	-1	-1	1
BS00023202_51	2A	751420206	1	1	1	1	-1	1	1	1	1	1	1	1	-1	1	1	1	1	1	1	1	-1	1	-1	-1	1	1	-1	1	-1	1	1	1	1	1	1	1	1	1	1	1	1	1	1	1	1	-1	-1
BS00023203_51	1A	544378391	-1	-1	-1	1	1	-1	1	-1	1	1	-1	1	-1	-1	1	NA	-1	-1	1	-1	-1	1	1	-1	-1	1	1	-1	-1	1	1	1	-1	1	-1	1	1	1	-1	-1	-1	-1	1	1	1	1	-1
BS00023204_51	4B	656163187	-1	1	1	1	-1	-1	-1	-1	-1	1	-1	-1	-1	1	1	-1	-1	1	-1	1	1	1	1	1	1	-1	-1	1	1	1	-1	1	-1	-1	1	1	1	1	1	1	1	1	-1	1	-1	-1	1
BS00023214_51	2A	693294646	-1	-1	-1	-1	-1	1	-1	-1	-1	-1	-1	-1	-1	-1	-1	-1	-1	-1	-1	-1	-1	-1	1	-1	1	-1	-1	-1	-1	-1	-1	-1	-1	-1	-1	-1	-1	-1	-1	-1	-1	-1	-1	-1	1	-1	-1
BS00023222_51	3A	714587824	1	-1	1	1	1	-1	1	-1	-1	1	1	1	-1	1	-1	1	1	1	-1	-1	1	1	1	1	-1	1	1	1	1	1	1	1	1	-1	-1	-1	-1	1	-1	-1	-1	1	-1	-1	1	-1	1
BS00023225_51	7A	76124550	1	1	-1	-1	1	1	-1	-1	1	1	1	1	-1	-1	1	-1	-1	1	-1	-1	-1	1	1	-1	1	1	-1	1	1	1	-1	-1	-1	1	1	1	-1	1	-1	1	1	-1	NA	-1	-1	-1	-1
BS00023302_51	1B	281037224	-1	-1	-1	-1	1	-1	-1	-1	-1	-1	-1	-1	-1	1	1	-1	-1	-1	-1	1	-1	-1	1	-1	-1	1	NA	1	-1	1	-1	-1	-1	-1	1	1	1	-1	-1	1	1	-1	NA	1	-1	1	-1
BS00023419_51	1A	589475197	1	-1	1	-1	1	1	1	1	1	1	1	1	1	-1	1	1	1	1	1	-1	1	1	1	1	1	1	1	1	1	1	1	1	1	1	1	1	1	1	1	1	1	1	-1	1	1	1	1
BS00023431_51	4B	46609742	-1	-1	-1	-1	-1	-1	-1	-1	1	-1	-1	-1	-1	-1	-1	-1	-1	-1	-1	-1	-1	-1	-1	-1	-1	-1	-1	-1	-1	-1	-1	-1	-1	1	-1	-1	-1	-1	-1	-1	-1	-1	-1	-1	-1	-1	-1
BS00023522_51	4A	576568972	1	1	1	1	1	1	1	1	1	1	1	1	-1	1	1	1	-1	1	1	1	1	1	1	1	-1	1	1	1	1	1	-1	1	1	1	1	1	1	1	1	-1	-1	1	1	1	1	1	1
BS00023627_51	6A	48551333	1	-1	1	-1	-1	-1	1	-1	-1	1	1	-1	-1	1	-1	1	-1	1	-1	1	-1	-1	-1	1	-1	1	1	-1	1	-1	-1	1	-1	-1	1	1	1	-1	1	1	1	-1	-1	-1	-1	1	-1
BS00023645_51	3B	479876161	1	1	1	1	1	1	1	1	1	1	1	1	1	1	1	1	1	1	1	1	1	1	1	-1	-1	1	1	1	-1	1	1	1	1	1	1	1	-1	1	1	-1	-1	-1	1	1	1	1	1
BS00023673_51	7A	484221355	-1	-1	1	1	1	1	-1	-1	-1	-1	-1	-1	1	-1	-1	-1	1	1	NA	-1	-1	-1	-1	-1	1	1	-1	-1	-1	1	-1	-1	1	-1	-1	1	1	1	-1	1	1	-1	-1	1	-1	1	-1
BS00023755_51	7A	504207488	1	1	1	1	1	-1	1	1	1	1	1	1	-1	1	1	1	-1	-1	1	1	1	1	1	1	-1	1	1	1	-1	1	1	1	-1	1	1	1	1	1	1	1	1	-1	NA	1	1	1	1
BS00023766_51	4B	31875304	1	1	1	1	1	1	1	1	1	1	1	1	1	1	1	1	1	1	1	1	1	1	1	1	1	1	1	1	1	1	1	1	1	1	1	1	1	1	1	1	1	1	1	1	1	-1	1
BS00023847_51	6A	61028461	1	1	1	1	-1	1	1	1	1	1	1	1	-1	1	1	1	1	1	1	1	1	-1	1	1	-1	-1	-1	1	1	1	1	1	-1	1	1	1	1	1	1	-1	-1	1	NA	-1	1	1	1
BS00023902_51	2B	752491716	-1	-1	1	-1	1	-1	1	1	-1	1	-1	1	-1	-1	1	1	1	-1	1	-1	-1	1	-1	1	-1	-1	-1	1	1	-1	1	-1	-1	-1	1	1	1	1	-1	1	1	1	1	-1	1	1	1
BS00023935_51	1A	544054745	-1	-1	-1	1	-1	-1	-1	-1	-1	NA	-1	-1	-1	-1	-1	-1	-1	-1	-1	-1	-1	-1	1	-1	-1	1	1	-1	-1	-1	-1	-1	-1	-1	-1	-1	-1	-1	-1	-1	-1	-1	1	1	-1	-1	-1
BS00023953_51	2A	527701883	-1	-1	-1	-1	NA	1	-1	1	1	-1	1	NA	1	-1	1	-1	1	1	-1	1	-1	-1	-1	1	NA	-1	-1	-1	1	1	-1	-1	1	1	1	-1	1	1	-1	1	1	1	1	1	1	-1	-1
BS00024065_51	7B	539232208	-1	-1	-1	-1	-1	-1	-1	1	-1	-1	-1	-1	-1	-1	-1	1	-1	-1	-1	-1	-1	1	1	-1	-1	-1	-1	1	-1	-1	-1	-1	-1	-1	1	-1	-1	-1	-1	-1	-1	-1	-1	-1	-1	-1	-1
BS00024107_51	1A	584674133	-1	-1	-1	-1	-1	1	-1	-1	1	-1	1	-1	1	-1	-1	-1	-1	1	-1	-1	-1	-1	1	-1	-1	-1	-1	1	-1	-1	-1	-1	1	-1	-1	-1	-1	-1	-1	-1	-1	-1	-1	-1	-1	-1	-1
BS00024191_51	6A	381025610	1	1	1	1	1	-1	1	1	1	1	1	-1	1	1	1	1	1	1	1	1	1	1	1	1	1	1	1	1	1	1	1	1	1	1	1	1	1	1	1	1	1	1	1	1	1	1	1
BS00024262_51	1D	49596715	1	-1	1	1	1	1	-1	-1	-1	1	-1	-1	1	1	1	1	-1	-1	1	1	1	1	1	-1	1	1	NA	-1	-1	1	-1	1	1	-1	1	1	1	1	1	1	1	1	1	1	1	1	1
BS00024286_51	1A	589447447	1	-1	1	-1	1	1	1	1	1	1	1	1	1	-1	1	1	1	1	1	-1	1	1	1	1	1	1	-1	1	1	1	1	1	1	1	1	1	1	1	1	1	1	1	-1	1	1	1	1
BS00024496_51	3B	776031904	1	1	1	1	1	1	1	1	1	1	1	1	1	1	1	1	1	1	1	1	1	1	1	1	1	-1	1	1	1	1	1	1	1	1	1	-1	1	1	1	1	1	1	1	-1	1	1	1
BS00024548_51	3A	700564359	-1	1	1	1	-1	1	1	1	1	-1	1	1	-1	-1	1	1	1	-1	1	1	1	1	1	1	1	-1	-1	-1	1	-1	1	1	1	1	1	-1	1	-1	-1	1	1	1	-1	1	-1	-1	-1
BS00024619_51	7A	562096445	-1	-1	-1	-1	-1	-1	1	-1	1	-1	1	-1	-1	1	-1	1	1	-1	1	1	1	1	1	1	-1	1	1	1	-1	-1	-1	1	1	1	1	-1	-1	-1	-1	1	1	-1	NA	-1	1	-1	1
BS00024643_51	2A	779207379	1	-1	-1	-1	-1	1	-1	-1	-1	-1	1	-1	1	-1	-1	1	1	1	-1	-1	-1	1	1	-1	-1	-1	1	1	-1	1	1	-1	1	-1	-1	-1	1	-1	1	-1	-1	-1	1	-1	-1	1	-1
BS00024783_51	3B	558510168	-1	1	-1	-1	-1	1	-1	1	1	-1	-1	-1	-1	-1	1	-1	1	1	1	1	1	-1	1	1	-1	-1	-1	-1	-1	-1	1	1	-1	-1	1	-1	1	1	-1	-1	-1	-1	1	1	1	1	-1
BS00024786_51	7A	79542803	-1	-1	-1	1	-1	-1	-1	-1	1	-1	1	1	-1	-1	-1	-1	-1	1	-1	1	-1	1	1	-1	-1	1	-1	-1	1	1	-1	-1	-1	1	-1	1	-1	-1	-1	-1	-1	-1	-1	-1	-1	-1	-1
BS00024812_51	1D	109980428	1	-1	1	1	1	-1	-1	-1	1	1	1	-1	-1	1	1	-1	-1	-1	NA	1	1	-1	1	-1	-1	-1	-1	-1	-1	-1	-1	1	1	-1	-1	-1	-1	-1	1	-1	-1	1	1	1	1	1	1
BS00024814_51	5B	671301137	1	-1	-1	-1	-1	-1	-1	-1	-1	1	-1	-1	-1	-1	-1	-1	-1	1	-1	-1	1	-1	1	-1	-1	-1	-1	-1	-1	-1	-1	-1	-1	-1	-1	-1	-1	-1	-1	-1	-1	-1	-1	-1	-1	-1	-1
BS00024854_51	5A	463061920	1	-1	-1	-1	-1	-1	-1	-1	-1	-1	-1	-1	-1	-1	-1	-1	-1	-1	-1	-1	1	-1	-1	-1	1	-1	-1	-1	-1	-1	-1	-1	-1	-1	-1	-1	-1	-1	-1	-1	-1	-1	-1	-1	-1	-1	-1
BS00024890_51	2D	617089483	-1	-1	-1	-1	-1	-1	-1	1	-1	-1	-1	-1	-1	-1	-1	-1	1	-1	-1	-1	-1	-1	1	-1	1	-1	-1	-1	-1	-1	-1	-1	-1	-1	-1	-1	-1	-1	-1	1	1	-1	-1	-1	-1	-1	-1
BS00024901_51	6A	287786	1	1	1	1	1	1	1	1	-1	1	1	1	1	1	1	1	1	-1	1	1	1	1	1	1	1	1	1	1	1	1	1	1	1	1	1	1	1	1	1	1	1	-1	1	1	1	1	1
BS00024921_51	2A	733091174	1	1	-1	1	-1	1	-1	1	1	1	-1	1	-1	1	1	-1	1	-1	-1	-1	1	-1	-1	-1	-1	1	-1	-1	-1	-1	-1	1	1	1	-1	-1	-1	-1	-1	1	1	-1	-1	-1	1	-1	1
BS00025017_51	5D	551059358	-1	-1	-1	-1	-1	-1	-1	-1	-1	-1	-1	-1	-1	-1	-1	-1	-1	-1	-1	1	-1	-1	-1	-1	-1	-1	-1	-1	-1	-1	-1	1	-1	-1	-1	-1	-1	-1	-1	-1	-1	-1	1	-1	-1	-1	-1
BS00025084_51	6A	21707016	1	-1	1	1	-1	-1	1	-1	-1	1	-1	-1	1	1	-1	1	-1	-1	1	1	-1	1	-1	-1	1	1	-1	1	1	1	-1	1	-1	-1	1	-1	1	1	1	-1	-1	-1	NA	1	-1	-1	-1
BS00025114_51	3D	51128273	-1	-1	-1	-1	1	-1	-1	1	1	-1	1	1	1	-1	1	-1	1	-1	-1	1	-1	-1	-1	-1	-1	-1	-1	-1	-1	1	-1	-1	-1	1	1	-1	-1	1	-1	1	1	-1	1	1	1	-1	-1
BS00025191_51	3A	36474903	1	-1	1	1	1	-1	-1	-1	1	1	1	-1	1	1	1	1	1	1	1	1	1	1	1	1	1	1	1	1	1	1	-1	1	-1	1	1	1	1	1	1	1	1	1	1	1	1	1	1
BS00025302_51	6B	199718577	1	1	-1	1	-1	-1	-1	-1	-1	-1	1	-1	-1	-1	1	-1	-1	-1	-1	1	-1	1	-1	-1	-1	1	1	-1	-1	1	1	-1	1	-1	-1	-1	1	1	1	-1	-1	-1	-1	1	-1	-1	-1
BS00025527_51	2B	771096470	-1	-1	1	-1	-1	-1	1	1	-1	-1	-1	1	1	-1	-1	1	1	1	1	1	-1	-1	-1	-1	-1	1	1	-1	-1	-1	1	-1	1	-1	-1	1	-1	-1	1	1	1	-1	-1	-1	1	-1	-1
BS00025736_51	1D	24539878	1	1	1	1	1	1	1	1	1	1	1	1	-1	1	1	1	1	1	1	1	1	1	1	1	1	1	NA	1	1	1	1	1	1	1	1	1	1	1	1	1	1	1	1	1	1	1	1
BS00025795_51	5B	638833499	1	1	1	1	1	1	-1	-1	1	1	1	1	-1	-1	1	1	-1	-1	1	-1	-1	-1	-1	1	1	-1	NA	-1	1	-1	-1	1	1	1	1	-1	-1	1	1	-1	-1	1	1	1	1	1	-1
BS00025880_51	2A	751609428	1	-1	-1	1	-1	-1	-1	-1	1	1	-1	-1	1	1	1	-1	NA	-1	-1	1	1	-1	NA	-1	-1	1	1	-1	-1	-1	1	1	-1	1	1	1	-1	1	1	-1	-1	-1	-1	1	1	-1	-1
BS00026189_51	3A	521631015	1	1	1	1	1	1	-1	1	-1	1	-1	-1	1	1	1	1	1	1	1	1	1	1	1	1	1	1	1	1	1	1	-1	1	-1	-1	1	1	-1	1	NA	1	1	1	1	1	1	1	1
BS00026203_51	6B	297302255	1	1	1	1	1	1	1	1	1	1	1	1	1	1	1	1	-1	-1	1	1	1	-1	1	1	1	1	1	1	1	1	1	1	-1	1	1	1	1	-1	1	1	1	1	1	-1	1	1	1
BS00026264_51	3B	675586020	1	1	1	1	-1	1	1	-1	1	1	1	1	1	1	1	1	-1	1	1	1	1	1	1	1	1	1	1	1	1	1	1	1	1	1	1	1	1	1	1	-1	-1	1	1	1	1	1	1
BS00026295_51	3B	493649149	1	1	1	1	-1	-1	1	-1	1	-1	-1	-1	-1	1	-1	1	-1	1	1	-1	1	1	1	1	1	1	NA	1	1	1	1	-1	1	1	-1	1	1	1	1	1	1	1	1	1	1	-1	1
BS00026338_51	1B	587525603	1	1	1	1	1	-1	1	1	-1	1	1	1	-1	1	1	1	1	-1	1	-1	1	1	1	1	-1	-1	-1	1	1	1	1	1	1	1	1	-1	1	-1	-1	-1	-1	1	-1	-1	-1	1	1
BS00026456_51	1A	3118324	1	-1	1	1	-1	1	1	1	-1	1	-1	1	1	1	1	1	1	1	1	1	-1	1	-1	1	1	1	-1	1	-1	1	-1	1	1	1	-1	1	1	-1	1	1	1	-1	1	-1	-1	1	1
BS00026471_51	3B	18873524	-1	1	-1	1	-1	-1	-1	1	-1	-1	-1	1	-1	1	1	-1	-1	1	1	-1	1	1	1	-1	1	-1	-1	-1	-1	1	-1	-1	1	-1	1	1	1	-1	1	1	1	-1	-1	-1	1	1	1
BS00026678_51	5B	597300844	1	-1	1	1	1	-1	1	1	1	1	1	1	1	1	1	1	-1	1	1	-1	1	1	1	1	-1	-1	1	1	1	1	1	1	-1	1	1	1	1	1	1	1	1	1	-1	-1	1	1	1
BS00026679_51	5B	597300851	1	-1	1	1	1	-1	1	1	1	1	1	1	1	1	1	1	-1	1	1	-1	1	1	1	1	-1	-1	1	1	1	1	1	1	-1	1	1	1	NA	1	1	1	1	1	-1	-1	1	1	1
BS00026777_51	2B	794433023	1	1	1	1	1	1	1	1	-1	-1	1	1	1	1	1	-1	1	-1	-1	1	1	-1	-1	1	1	1	1	1	1	1	1	-1	1	1	1	1	1	-1	-1	1	1	1	1	1	1	1	1
BS00027006_51	1B	687720416	1	1	1	1	1	1	1	1	-1	1	-1	1	1	1	1	1	1	-1	1	1	1	1	1	-1	1	-1	-1	1	1	1	1	1	1	1	1	1	1	1	1	1	1	1	-1	-1	1	1	1
BS00027054_51	4B	662147986	-1	1	1	-1	1	-1	1	1	-1	1	-1	-1	1	1	1	-1	1	-1	1	-1	1	-1	-1	1	1	1	1	1	1	1	1	-1	1	-1	-1	1	1	-1	1	-1	-1	1	1	-1	NA	1	1
BS00027058_51	7B	654950286	-1	1	1	-1	1	1	1	1	-1	1	-1	-1	1	1	1	-1	1	-1	1	-1	1	-1	1	1	1	1	1	1	1	1	1	-1	1	1	-1	1	1	-1	1	1	1	1	1	-1	NA	1	1
BS00027346_51	3B	21343809	-1	-1	-1	-1	-1	-1	-1	1	-1	-1	-1	-1	-1	-1	1	-1	-1	-1	-1	1	-1	-1	-1	-1	-1	-1	1	-1	-1	1	1	1	-1	-1	1	-1	-1	-1	1	1	1	-1	-1	-1	-1	1	1
BS00027425_51	7A	663961824	-1	1	1	1	1	1	1	-1	-1	1	-1	1	1	1	1	1	-1	1	1	1	1	1	1	1	1	1	1	1	1	1	1	1	-1	1	1	1	1	1	1	1	1	1	1	1	1	1	1
BS00027465_51	5A	471695011	1	-1	-1	-1	-1	1	-1	1	-1	1	-1	1	1	-1	-1	-1	1	1	1	-1	1	1	1	1	1	1	-1	1	1	-1	1	1	1	-1	-1	-1	-1	-1	1	1	1	-1	-1	-1	-1	1	1
BS00027466_51	5A	471695018	1	-1	-1	-1	-1	1	-1	1	-1	1	-1	1	1	-1	-1	-1	1	1	1	-1	1	1	1	1	1	1	-1	1	1	-1	1	1	1	-1	-1	-1	-1	-1	1	1	1	-1	-1	-1	-1	1	1
BS00027799_51	2A	778442536	-1	1	1	1	1	-1	1	1	1	1	-1	1	-1	1	1	-1	1	-1	1	1	1	-1	-1	1	1	1	-1	-1	1	-1	-1	1	-1	1	1	1	-1	1	-1	1	1	1	-1	1	1	-1	1
BS00027830_51	2A	676977112	-1	1	-1	-1	1	1	1	1	-1	-1	-1	1	-1	-1	-1	-1	1	-1	-1	-1	1	-1	-1	1	1	-1	-1	-1	-1	1	-1	-1	1	1	-1	-1	-1	-1	1	1	1	-1	1	-1	-1	-1	-1
BS00028082_51	5B	668582697	1	-1	1	1	1	-1	1	1	1	1	1	1	-1	-1	1	1	1	-1	1	-1	-1	1	1	1	1	-1	1	1	1	1	1	-1	1	1	1	1	-1	1	1	1	1	1	-1	-1	-1	1	-1
BS00028146_51	1A	533445272	-1	1	1	-1	-1	-1	-1	1	1	-1	1	1	-1	-1	-1	1	-1	-1	1	-1	1	1	-1	-1	1	-1	1	1	1	-1	-1	1	-1	-1	-1	-1	1	-1	-1	1	1	-1	-1	-1	1	-1	-1
BS00028183_51	5B	431061084	1	1	1	1	1	1	1	1	1	1	1	-1	1	-1	1	-1	1	-1	-1	-1	1	1	-1	-1	1	-1	-1	-1	1	-1	1	1	1	1	-1	1	1	-1	-1	-1	-1	1	-1	-1	1	1	-1
BS00028263_51	6A	534674083	-1	-1	1	-1	1	1	1	-1	1	-1	-1	1	-1	1	-1	1	-1	-1	-1	-1	-1	-1	-1	1	-1	-1	1	-1	-1	1	-1	-1	-1	-1	1	-1	-1	-1	-1	-1	-1	-1	-1	-1	-1	-1	-1
BS00028279_51	7B	645129700	-1	-1	1	1	-1	1	-1	-1	1	1	-1	1	-1	-1	1	1	-1	1	-1	1	-1	1	1	-1	-1	1	-1	-1	-1	1	-1	1	-1	1	1	-1	1	1	-1	1	1	-1	1	1	1	-1	-1
BS00028315_51	2A	731543268	1	1	1	1	1	1	1	1	-1	1	-1	1	1	-1	1	1	1	-1	1	-1	1	1	-1	1	1	1	1	1	1	1	1	1	-1	1	1	1	1	1	-1	1	1	1	NA	1	-1	1	1
BS00028476_51	1B	654809149	-1	1	-1	-1	-1	-1	-1	-1	-1	-1	-1	1	-1	-1	-1	-1	1	-1	-1	1	-1	1	-1	-1	-1	-1	-1	-1	-1	-1	1	-1	-1	-1	1	-1	-1	-1	-1	-1	-1	-1	-1	1	1	1	-1
BS00028660_51	3A	507467861	-1	-1	-1	1	-1	-1	-1	-1	1	1	-1	-1	-1	1	-1	-1	1	1	-1	-1	-1	1	1	-1	-1	1	NA	1	-1	-1	-1	-1	1	-1	-1	-1	-1	-1	-1	1	1	-1	NA	1	1	-1	1
BS00028747_51	1B	666925126	-1	1	-1	-1	1	1	-1	-1	1	-1	1	1	1	1	-1	-1	1	1	NA	1	1	-1	1	1	-1	1	-1	-1	-1	-1	1	-1	1	1	-1	-1	1	1	-1	1	1	1	1	-1	1	1	1
BS00028793_51	7B	184983945	-1	1	-1	-1	1	-1	1	-1	-1	-1	-1	1	-1	-1	1	-1	NA	-1	-1	-1	-1	-1	-1	-1	1	-1	-1	-1	-1	1	1	1	-1	1	-1	1	1	-1	-1	1	-1	1	-1	-1	-1	1	-1
BS00028874_51	1A	117808277	-1	-1	-1	-1	-1	-1	-1	-1	-1	-1	-1	-1	-1	-1	-1	1	-1	1	1	-1	-1	-1	-1	-1	-1	-1	-1	-1	-1	-1	-1	-1	-1	-1	-1	-1	-1	-1	-1	-1	-1	-1	-1	-1	-1	-1	-1
BS00028935_51	Unk	88079657	1	1	-1	1	1	1	1	1	1	1	1	1	1	1	1	1	1	1	1	1	1	1	1	1	1	1	1	1	1	1	1	1	1	1	1	1	1	1	1	-1	-1	1	1	1	1	1	1
BS00029013_51	1B	109283525	1	1	-1	1	1	1	1	1	1	1	1	1	-1	1	1	1	1	1	1	1	1	1	1	1	1	1	1	1	1	1	1	1	1	1	1	1	1	1	1	1	1	-1	1	1	1	1	1
BS00029257_51	6A	80698424	-1	-1	-1	-1	-1	-1	-1	1	-1	-1	-1	1	-1	-1	-1	-1	1	-1	-1	-1	-1	-1	-1	-1	-1	-1	-1	-1	-1	-1	-1	-1	1	-1	-1	-1	-1	-1	-1	-1	-1	-1	-1	-1	-1	-1	-1
BS00029282_51	6A	53785332	-1	-1	-1	-1	1	-1	-1	-1	1	-1	-1	-1	-1	-1	-1	-1	-1	1	-1	-1	-1	-1	1	-1	1	1	1	-1	-1	-1	-1	-1	1	-1	-1	-1	1	-1	-1	1	1	1	1	1	-1	-1	-1
BS00029286_51	7B	639848288	1	1	-1	1	1	-1	1	1	1	1	-1	1	1	1	-1	1	1	1	1	-1	1	1	-1	1	-1	1	1	1	1	-1	1	1	1	-1	1	1	-1	1	1	-1	-1	1	-1	1	1	1	1
BS00029287_51	7B	639848315	1	1	-1	1	1	-1	1	1	1	1	-1	1	1	1	-1	1	1	1	1	-1	1	1	-1	1	-1	1	1	1	1	-1	1	1	1	-1	1	1	-1	1	1	-1	-1	1	-1	1	1	1	1
BS00029332_51	2A	705804860	-1	1	1	1	-1	-1	1	1	-1	1	1	1	1	1	-1	1	1	1	1	1	1	1	1	1	-1	1	1	1	1	1	1	1	1	1	1	1	1	1	1	1	1	-1	1	1	-1	1	1
BS00029345_51	1B	380887583	-1	-1	1	-1	-1	-1	-1	-1	-1	-1	-1	1	-1	-1	-1	1	-1	1	1	-1	-1	-1	-1	-1	-1	-1	NA	1	-1	-1	-1	1	-1	-1	-1	-1	-1	-1	-1	-1	-1	-1	-1	-1	-1	-1	-1
BS00029347_51	5A	46230667	1	-1	-1	-1	-1	-1	1	-1	-1	1	1	-1	-1	-1	1	1	-1	1	1	-1	-1	1	1	1	-1	1	1	1	1	1	-1	1	-1	1	1	1	1	-1	1	-1	-1	-1	-1	-1	1	-1	-1
BS00029357_51	7A	3425253	-1	-1	-1	-1	1	1	1	1	1	1	-1	-1	1	1	1	-1	-1	-1	-1	-1	1	1	1	1	NA	1	1	-1	1	-1	1	-1	1	1	1	1	1	1	1	-1	-1	1	1	1	1	1	-1
BS00029434_51	6B	4518584	1	-1	1	1	1	1	1	1	1	1	-1	1	1	1	1	1	1	-1	-1	-1	1	-1	-1	1	1	1	1	-1	-1	1	1	1	1	1	1	1	1	1	1	1	1	1	1	1	1	1	1
BS00029713_51	2B	99773056	-1	-1	1	-1	1	-1	-1	-1	-1	-1	-1	-1	1	-1	-1	1	-1	-1	1	-1	1	-1	-1	1	1	1	1	-1	1	-1	-1	-1	-1	-1	-1	-1	-1	-1	-1	-1	-1	-1	-1	-1	-1	1	-1
BS00029789_51	7B	638882951	-1	-1	1	1	-1	1	-1	-1	-1	1	1	-1	-1	-1	1	-1	-1	-1	-1	1	-1	-1	1	-1	-1	1	-1	-1	-1	1	-1	1	-1	1	-1	-1	1	-1	-1	1	1	-1	1	1	-1	-1	-1
BS00029852_51	5B	652634943	1	-1	-1	-1	-1	-1	1	1	-1	-1	-1	-1	1	1	-1	-1	1	1	-1	1	-1	-1	1	-1	-1	1	-1	-1	-1	-1	-1	-1	-1	-1	-1	-1	-1	-1	-1	-1	-1	-1	1	1	-1	-1	1
BS00029871_51	5A	572817662	1	1	-1	1	1	-1	-1	-1	1	-1	1	-1	-1	1	-1	-1	1	1	-1	-1	1	-1	1	-1	-1	1	1	-1	-1	-1	1	1	1	1	-1	-1	1	-1	-1	-1	-1	-1	1	1	-1	-1	1
BS00029906_51	2D	14423589	1	-1	1	-1	1	-1	1	1	1	1	1	1	-1	1	1	-1	NA	1	-1	1	-1	-1	1	NA	-1	-1	-1	1	1	1	1	-1	1	1	1	1	1	1	-1	-1	-1	1	-1	1	-1	-1	1
BS00030036_51	1A	508638227	1	1	-1	-1	1	1	-1	1	1	1	1	1	1	1	1	1	1	1	1	1	1	1	-1	1	1	-1	1	1	1	1	1	1	1	1	1	-1	1	1	1	-1	-1	1	1	-1	1	1	1
BS00030043_51	1A	550441969	-1	-1	-1	-1	-1	-1	-1	-1	-1	-1	1	-1	1	-1	-1	-1	-1	-1	-1	-1	-1	-1	-1	-1	-1	-1	-1	1	1	-1	-1	-1	1	-1	-1	-1	-1	-1	-1	-1	-1	-1	-1	-1	-1	-1	-1
BS00030165_51	Unk	180	1	1	1	1	-1	-1	1	-1	1	1	-1	1	1	1	1	1	1	-1	1	1	1	-1	1	-1	-1	1	1	1	-1	1	1	1	1	1	1	1	1	1	1	1	1	-1	-1	1	1	-1	-1
BS00030220_51	6A	1886016	1	1	1	-1	1	-1	1	1	1	-1	-1	1	1	1	1	1	1	1	1	1	1	1	1	1	1	1	-1	1	1	1	1	1	1	-1	1	1	1	1	1	1	1	1	1	1	-1	1	-1
BS00030430_51	3B	503989918	-1	1	-1	-1	-1	-1	-1	-1	-1	-1	-1	-1	-1	-1	-1	-1	-1	1	-1	-1	-1	-1	-1	-1	-1	-1	-1	-1	-1	-1	-1	-1	-1	-1	-1	-1	-1	-1	-1	1	1	1	-1	-1	-1	-1	-1
BS00030448_51	6A	564720489	-1	1	1	-1	-1	1	1	-1	-1	-1	-1	-1	1	-1	-1	-1	1	-1	-1	-1	1	-1	-1	-1	-1	-1	-1	-1	-1	-1	1	-1	1	-1	-1	-1	-1	-1	-1	-1	-1	-1	-1	-1	-1	-1	-1
BS00030457_51	6B	21422927	1	1	1	-1	-1	1	1	1	-1	1	-1	1	1	1	1	1	1	1	1	1	1	-1	-1	1	-1	1	1	1	1	-1	1	1	1	1	1	1	1	-1	1	1	1	1	-1	-1	1	1	1
BS00030497_51	2B	91547952	1	-1	1	-1	1	-1	1	1	1	-1	-1	-1	1	1	1	1	1	1	1	1	1	-1	-1	1	1	1	1	1	1	1	1	1	-1	-1	1	1	1	1	-1	1	1	-1	1	-1	1	1	-1
BS00030534_51	3B	466615585	1	-1	1	1	-1	-1	1	-1	1	-1	-1	-1	-1	1	-1	1	-1	-1	-1	-1	-1	-1	-1	1	1	-1	-1	1	1	1	1	-1	1	1	1	1	1	1	1	-1	-1	-1	1	1	1	1	1
BS00030571_51	4B	602404467	1	1	-1	1	1	1	1	1	1	-1	1	1	-1	1	-1	1	1	1	-1	-1	1	1	1	1	-1	1	1	-1	1	1	1	-1	1	1	-1	1	-1	1	NA	1	1	-1	NA	1	-1	1	1
BS00030580_51	3B	523558995	1	-1	1	1	-1	-1	1	-1	-1	-1	-1	-1	-1	1	-1	1	-1	1	-1	1	1	1	-1	-1	-1	1	NA	1	1	1	1	-1	1	1	-1	1	-1	-1	1	1	1	1	-1	-1	1	-1	1
BS00030581_51	3B	523558764	-1	1	-1	-1	1	1	-1	1	1	1	1	1	1	-1	1	-1	1	-1	1	-1	-1	-1	1	1	1	-1	NA	-1	-1	-1	-1	1	-1	-1	1	-1	1	1	-1	-1	-1	-1	1	1	-1	1	-1
BS00030651_51	3B	764694026	1	1	1	1	1	1	1	1	-1	1	1	-1	1	1	1	1	1	1	1	1	1	1	1	1	-1	-1	1	1	1	1	1	1	1	1	1	1	-1	-1	1	1	1	1	1	-1	1	-1	1
BS00030816_51	2A	762506957	-1	-1	1	-1	-1	1	-1	-1	1	1	-1	-1	-1	-1	-1	-1	-1	-1	-1	-1	-1	1	1	-1	1	-1	-1	-1	-1	-1	-1	-1	1	-1	-1	1	-1	1	1	-1	-1	-1	-1	-1	-1	-1	-1
BS00030838_51	4A	608835056	1	1	1	1	1	1	1	1	-1	1	1	1	1	1	1	1	1	1	1	1	1	1	1	1	-1	1	1	1	1	1	1	1	1	1	1	1	1	1	1	-1	1	1	NA	1	1	1	1
BS00030876_51	3A	137582286	-1	1	-1	-1	-1	-1	-1	-1	1	-1	-1	-1	-1	-1	1	-1	-1	-1	-1	-1	-1	-1	-1	-1	-1	-1	-1	-1	-1	-1	-1	1	-1	-1	1	-1	-1	-1	-1	-1	-1	-1	-1	-1	-1	-1	-1
BS00030911_51	7A	233336447	-1	-1	-1	1	-1	-1	-1	1	-1	-1	1	-1	-1	-1	-1	-1	1	-1	NA	-1	-1	-1	-1	-1	-1	1	1	-1	1	-1	-1	-1	1	1	-1	1	-1	-1	-1	-1	-1	1	NA	-1	-1	-1	-1
BS00030998_51	6A	82960985	1	1	1	1	1	1	1	-1	1	1	1	-1	1	1	1	1	-1	1	1	1	1	1	1	1	1	1	1	1	1	1	1	1	-1	1	1	1	1	1	1	1	1	1	1	1	1	1	1
BS00031016_51	5B	520872083	-1	-1	-1	-1	-1	-1	1	-1	-1	-1	-1	-1	-1	-1	-1	-1	-1	-1	-1	-1	-1	-1	-1	-1	-1	-1	-1	-1	-1	-1	1	-1	-1	-1	-1	-1	1	-1	-1	-1	-1	-1	-1	-1	-1	-1	-1
BS00031073_51	5A	8243640	1	1	-1	1	1	-1	1	1	1	1	1	1	-1	1	1	1	1	-1	NA	-1	1	1	-1	1	1	-1	NA	1	1	1	1	1	1	1	1	1	1	1	1	-1	-1	1	1	1	1	1	1
BS00031118_51	2B	7435627	1	1	1	1	-1	-1	1	-1	1	-1	1	1	1	1	-1	1	1	-1	1	1	1	-1	-1	1	-1	-1	1	1	1	-1	1	-1	-1	-1	-1	1	-1	1	1	-1	-1	1	1	1	1	1	1
BS00031140_51	2A	241087111	1	1	-1	1	-1	1	1	-1	1	1	-1	1	1	1	1	1	-1	1	1	1	1	1	1	1	1	1	1	1	1	1	1	1	-1	1	1	1	1	1	1	-1	1	1	1	1	-1	1	1
BS00031143_51	2B	153610498	1	1	-1	1	1	1	-1	-1	1	1	-1	1	-1	-1	-1	-1	1	-1	-1	-1	-1	1	-1	-1	-1	-1	-1	-1	-1	-1	-1	-1	-1	1	-1	-1	-1	-1	-1	-1	-1	-1	1	1	-1	1	1
BS00031200_51	1A	301782334	-1	-1	-1	-1	-1	-1	-1	1	1	-1	-1	-1	-1	-1	-1	1	-1	1	1	-1	-1	-1	-1	-1	-1	-1	-1	-1	-1	-1	-1	-1	-1	-1	-1	-1	-1	-1	-1	-1	-1	-1	-1	-1	-1	-1	-1
BS00031338_51	5B	701189732	-1	1	1	-1	-1	1	1	1	1	-1	-1	1	1	-1	-1	1	1	-1	1	-1	1	1	1	-1	-1	-1	1	-1	-1	-1	1	-1	1	-1	-1	-1	-1	-1	-1	-1	-1	1	-1	-1	-1	-1	-1
BS00031339_51	5B	701189735	-1	-1	-1	-1	1	-1	-1	-1	-1	-1	-1	-1	-1	-1	-1	-1	-1	-1	-1	-1	-1	-1	-1	-1	-1	-1	-1	-1	-1	-1	-1	1	-1	-1	-1	-1	-1	1	-1	-1	-1	-1	-1	-1	-1	1	-1
BS00031402_51	3B	674424894	-1	-1	-1	-1	1	-1	-1	1	-1	-1	-1	-1	-1	-1	-1	-1	1	-1	-1	-1	-1	-1	-1	-1	-1	-1	-1	-1	-1	-1	-1	-1	-1	-1	-1	-1	-1	-1	-1	1	1	-1	-1	-1	-1	-1	-1
BS00031411_51	5B	455735483	-1	1	1	1	1	1	-1	-1	-1	1	1	-1	1	-1	1	-1	NA	-1	-1	-1	-1	1	-1	-1	-1	-1	NA	1	-1	1	-1	1	-1	1	-1	-1	-1	1	-1	-1	-1	1	-1	-1	-1	1	-1
BS00031652_51	4B	556060465	-1	1	-1	1	1	-1	-1	-1	-1	1	-1	-1	1	1	1	-1	-1	-1	1	1	-1	-1	-1	-1	1	1	-1	1	-1	-1	-1	1	-1	-1	1	1	1	-1	NA	-1	-1	-1	1	1	1	1	1
BS00031746_51	7B	43882175	-1	-1	-1	-1	-1	-1	-1	-1	1	-1	-1	-1	-1	-1	-1	-1	-1	-1	-1	-1	-1	-1	-1	-1	1	-1	-1	-1	-1	-1	-1	-1	-1	-1	-1	-1	-1	1	-1	-1	-1	-1	NA	-1	-1	-1	1
BS00031793_51	6A	553941375	1	1	-1	1	1	1	1	1	1	1	1	1	1	1	1	1	1	1	1	1	1	1	1	1	1	1	1	1	1	1	-1	1	1	1	1	1	1	1	1	1	1	1	1	1	1	1	1
BS00031814_51	2B	167798344	-1	1	1	1	1	1	1	-1	1	1	1	1	-1	1	1	1	-1	1	-1	1	-1	1	-1	1	-1	-1	-1	1	1	1	1	1	1	1	1	1	1	1	1	1	1	1	1	1	1	1	1
BS00031923_51	7B	704281884	-1	-1	-1	-1	-1	-1	-1	-1	-1	-1	-1	1	-1	-1	-1	-1	-1	1	-1	-1	-1	-1	-1	-1	-1	1	-1	-1	1	-1	-1	-1	-1	-1	1	-1	-1	-1	-1	-1	-1	1	1	-1	-1	-1	1
BS00032003_51	5B	2559430	-1	1	-1	-1	-1	-1	1	-1	1	-1	-1	1	-1	-1	-1	1	-1	-1	1	-1	-1	-1	-1	-1	-1	1	1	1	1	-1	-1	-1	-1	-1	-1	-1	-1	-1	-1	-1	-1	1	NA	1	-1	-1	-1
BS00032035_51	5D	555065425	-1	1	1	1	1	1	1	1	1	1	1	1	1	1	1	-1	1	1	-1	1	-1	-1	1	1	1	1	-1	-1	-1	-1	1	1	1	1	-1	1	1	1	-1	1	1	1	1	1	1	-1	1
BS00032040_51	1B	660528913	-1	-1	-1	-1	1	NA	-1	-1	-1	1	-1	-1	-1	1	-1	-1	-1	1	-1	-1	1	1	1	-1	-1	1	-1	-1	-1	-1	-1	-1	-1	-1	-1	-1	-1	-1	-1	-1	-1	-1	-1	1	-1	1	1
BS00032076_51	1B	643101987	1	1	-1	-1	1	1	-1	-1	1	1	1	1	1	1	1	-1	1	-1	-1	-1	-1	1	1	-1	-1	-1	-1	-1	-1	1	1	-1	1	-1	-1	-1	1	1	-1	1	1	1	1	1	-1	-1	-1
BS00032082_51	4A	640898524	-1	1	1	-1	1	1	1	1	1	-1	1	1	-1	-1	1	1	-1	-1	1	-1	-1	1	-1	-1	1	-1	1	-1	1	-1	1	-1	1	1	-1	1	-1	1	1	1	1	1	-1	-1	1	-1	-1
BS00032112_51	1A	494446921	-1	-1	1	1	-1	-1	1	-1	-1	-1	-1	1	-1	-1	-1	-1	-1	-1	-1	-1	-1	-1	-1	-1	-1	1	-1	-1	-1	-1	-1	-1	-1	-1	-1	1	-1	-1	-1	-1	-1	-1	-1	-1	-1	-1	-1
BS00032149_51	1D	253209375	-1	-1	-1	-1	-1	-1	1	1	1	-1	-1	1	-1	-1	-1	-1	1	-1	-1	-1	-1	-1	-1	1	-1	-1	-1	-1	-1	-1	1	-1	-1	-1	-1	-1	-1	-1	-1	-1	-1	-1	-1	-1	-1	-1	-1
BS00032203_51	4B	539505292	-1	1	-1	1	1	-1	-1	-1	-1	1	-1	-1	1	1	1	-1	-1	-1	1	1	-1	-1	-1	-1	-1	1	-1	1	-1	-1	-1	1	-1	-1	1	1	1	-1	NA	-1	-1	-1	1	1	1	1	1
BS00032252_51	2D	69504609	-1	-1	-1	-1	-1	-1	-1	-1	1	-1	1	-1	-1	-1	-1	-1	-1	-1	-1	-1	-1	-1	-1	-1	-1	-1	-1	-1	-1	-1	-1	-1	-1	-1	-1	-1	-1	-1	-1	-1	-1	-1	-1	-1	-1	-1	-1
BS00032266_51	1B	11181523	-1	-1	-1	-1	-1	-1	-1	-1	-1	-1	1	-1	NA	-1	-1	-1	-1	-1	-1	-1	-1	-1	-1	-1	-1	-1	-1	-1	-1	-1	-1	-1	-1	-1	-1	-1	-1	-1	-1	-1	-1	1	-1	-1	-1	-1	-1
BS00032364_51	1B	447166794	1	1	1	1	1	1	1	1	1	1	1	1	1	1	1	1	1	1	1	1	1	1	-1	-1	1	1	1	1	-1	-1	1	-1	1	NA	1	1	1	1	1	1	1	-1	1	1	1	1	1
BS00032381_51	2B	789869194	1	-1	-1	-1	-1	1	-1	-1	1	-1	1	1	-1	-1	1	-1	-1	-1	-1	1	-1	-1	1	-1	-1	-1	1	-1	-1	1	-1	-1	-1	1	-1	1	1	1	-1	-1	-1	-1	-1	1	1	-1	1
BS00032443_51	5B	221103322	1	-1	1	1	1	1	1	1	1	1	1	1	-1	1	1	1	1	1	1	1	1	1	1	1	1	1	1	1	1	1	1	1	1	-1	1	-1	1	1	1	1	1	1	-1	1	1	1	1
BS00032524_51	3A	56140249	1	-1	-1	1	1	-1	-1	1	1	-1	-1	-1	NA	-1	1	-1	1	-1	-1	-1	-1	-1	-1	-1	1	-1	-1	-1	-1	-1	-1	-1	1	1	1	-1	1	-1	-1	-1	-1	-1	-1	-1	1	-1	1
BS00032623_51	7A	28042564	-1	-1	1	-1	-1	-1	-1	-1	-1	-1	-1	-1	1	-1	-1	-1	-1	-1	-1	1	-1	-1	-1	-1	-1	-1	-1	-1	-1	-1	-1	-1	-1	1	-1	-1	-1	-1	-1	-1	-1	-1	-1	-1	1	-1	-1
BS00032692_51	3A	577582028	1	1	1	1	-1	1	1	1	1	1	1	1	-1	-1	1	1	1	-1	-1	1	-1	-1	1	1	1	1	1	1	1	1	1	1	1	1	1	1	1	1	1	-1	-1	1	1	1	-1	1	1
BS00032694_51	3B	574703012	1	1	1	1	-1	1	1	1	1	1	1	1	-1	-1	1	1	1	-1	-1	1	-1	-1	1	1	1	1	1	1	1	1	1	1	1	1	1	1	1	1	1	-1	-1	1	1	1	-1	1	1
BS00032695_51	3B	574703006	-1	-1	-1	-1	1	-1	-1	-1	-1	-1	-1	-1	1	1	-1	-1	-1	1	1	-1	1	1	-1	-1	-1	-1	-1	-1	-1	-1	-1	-1	-1	-1	-1	-1	-1	-1	-1	1	1	-1	-1	-1	1	-1	-1
BS00032825_51	1A	557099041	1	-1	1	1	-1	1	-1	1	-1	-1	1	-1	1	1	-1	-1	-1	-1	-1	1	1	-1	-1	1	-1	-1	-1	-1	1	-1	-1	-1	-1	-1	1	-1	-1	-1	1	1	1	1	-1	-1	-1	-1	1
BS00032830_51	3B	101313051	1	-1	1	1	-1	-1	1	-1	-1	-1	-1	-1	-1	1	-1	1	-1	-1	1	-1	1	1	1	-1	1	1	1	1	-1	-1	1	-1	-1	-1	-1	-1	-1	-1	-1	-1	-1	1	-1	-1	-1	1	1
BS00033229_51	3D	610994746	1	-1	1	1	1	-1	-1	-1	1	1	1	-1	-1	1	1	-1	-1	-1	NA	1	1	-1	1	-1	-1	-1	-1	-1	-1	-1	-1	1	1	-1	-1	-1	-1	-1	1	-1	-1	1	1	1	1	1	1
BS00033405_51	1D	49586445	-1	1	-1	-1	-1	-1	1	1	1	-1	1	1	-1	-1	-1	-1	1	1	-1	-1	-1	-1	-1	1	-1	-1	NA	1	1	-1	1	-1	-1	1	-1	-1	-1	-1	-1	-1	-1	-1	-1	-1	-1	-1	-1
BS00033442_51	7A	125715708	-1	-1	-1	-1	-1	-1	1	-1	-1	-1	-1	-1	-1	-1	-1	-1	1	-1	-1	-1	-1	-1	-1	-1	-1	-1	-1	-1	-1	-1	-1	-1	1	-1	-1	-1	-1	-1	-1	-1	-1	-1	-1	-1	-1	-1	-1
BS00033460_51	5B	122100231	1	-1	1	1	1	1	1	1	1	1	1	1	-1	1	1	1	1	1	1	1	1	1	1	1	1	1	1	1	1	1	1	1	1	-1	1	-1	1	1	1	1	1	1	-1	1	1	1	1
BS00033469_51	1A	473034633	-1	-1	-1	-1	-1	-1	-1	1	1	-1	1	-1	-1	-1	-1	-1	-1	-1	-1	-1	-1	-1	1	-1	1	-1	-1	-1	-1	-1	-1	1	-1	-1	-1	-1	-1	-1	-1	-1	-1	-1	-1	-1	-1	-1	-1
BS00033486_51	5B	597289507	-1	1	-1	-1	-1	1	-1	-1	-1	-1	-1	-1	-1	-1	-1	-1	1	-1	-1	1	-1	-1	-1	-1	1	1	-1	-1	-1	-1	-1	-1	1	-1	-1	-1	-1	-1	-1	-1	-1	-1	1	1	-1	-1	-1
BS00033487_51	5B	597289555	1	-1	1	1	1	-1	1	1	1	1	1	1	1	1	1	1	-1	1	1	-1	1	1	1	1	-1	-1	1	1	1	1	1	1	-1	1	1	1	1	1	1	1	1	1	-1	-1	1	1	1
BS00033612_51	5B	34764676	-1	-1	-1	-1	1	-1	1	1	-1	-1	-1	1	1	1	1	1	1	1	-1	-1	1	-1	-1	1	-1	-1	1	1	1	1	1	-1	-1	-1	1	1	1	1	-1	1	1	-1	1	-1	1	1	1
BS00033641_51	6B	26650949	-1	1	-1	-1	-1	1	-1	-1	1	-1	-1	-1	-1	-1	-1	-1	-1	-1	NA	-1	-1	-1	1	1	-1	1	1	1	1	-1	-1	-1	1	1	1	-1	-1	1	-1	-1	-1	1	-1	-1	-1	-1	-1
BS00033681_51	1B	432116737	-1	-1	-1	-1	-1	-1	-1	-1	-1	-1	-1	1	-1	-1	-1	1	-1	1	1	-1	-1	-1	-1	-1	-1	-1	NA	1	-1	-1	-1	1	-1	-1	-1	-1	-1	-1	-1	-1	-1	-1	NA	-1	-1	-1	-1
BS00033738_51	1B	151468637	1	1	1	1	1	1	1	1	1	1	1	1	-1	1	1	-1	1	-1	-1	1	1	1	1	1	1	1	1	1	1	1	1	1	1	1	1	1	1	1	1	1	1	1	1	1	1	1	1
BS00033760_51	1A	157831768	-1	-1	-1	-1	-1	-1	-1	-1	-1	-1	-1	-1	-1	-1	-1	1	-1	1	1	-1	-1	-1	-1	-1	-1	-1	-1	-1	-1	-1	-1	-1	-1	-1	-1	-1	-1	-1	-1	-1	-1	-1	-1	-1	-1	-1	-1
BS00034085_51	7A	647307746	1	1	1	1	1	-1	1	-1	-1	1	-1	1	-1	1	1	-1	-1	-1	1	1	1	1	1	1	-1	1	1	-1	1	1	1	-1	-1	1	1	1	1	1	-1	-1	-1	1	NA	1	1	1	1
BS00034101_51	5A	450541195	1	1	1	1	1	1	1	1	-1	1	-1	1	1	1	-1	1	-1	1	1	1	1	1	1	-1	-1	1	-1	1	1	-1	1	1	1	-1	1	-1	-1	1	1	-1	1	1	1	1	1	1	1
BS00034174_51	4A	562408810	-1	1	-1	-1	1	1	-1	1	1	1	1	1	-1	1	1	-1	-1	-1	-1	1	-1	1	1	-1	1	-1	-1	1	-1	1	-1	1	1	1	-1	1	1	1	1	-1	-1	1	1	1	1	1	1
BS00034245_51	2B	216467919	-1	-1	-1	-1	-1	-1	-1	1	1	-1	-1	-1	-1	-1	-1	-1	-1	-1	-1	-1	-1	-1	-1	-1	1	-1	-1	-1	-1	-1	-1	-1	-1	-1	-1	1	-1	-1	-1	1	1	-1	-1	-1	-1	-1	-1
BS00034278_51	1A	530173432	-1	1	1	-1	-1	1	-1	1	1	-1	1	1	1	-1	-1	1	1	-1	1	-1	-1	-1	-1	-1	1	-1	-1	1	-1	-1	1	1	1	-1	-1	-1	1	1	1	1	1	1	1	-1	1	1	-1
BS00034303_51	5A	422077634	1	-1	-1	-1	-1	-1	-1	-1	-1	1	-1	-1	-1	-1	-1	-1	-1	-1	-1	-1	-1	-1	-1	-1	-1	-1	-1	-1	-1	-1	-1	1	-1	-1	-1	-1	-1	-1	1	-1	-1	-1	-1	-1	-1	-1	-1
BS00034304_51	5A	422077781	-1	1	1	1	1	1	1	1	1	-1	1	1	1	1	1	1	1	1	1	1	1	1	1	1	1	1	1	1	1	1	1	-1	1	1	1	1	1	1	-1	1	1	1	1	1	1	1	1
BS00034315_51	2B	189603683	1	1	-1	1	1	1	1	1	1	1	1	1	1	1	1	1	1	1	-1	1	1	1	1	1	-1	-1	-1	1	1	1	1	1	-1	1	1	-1	-1	1	1	-1	-1	1	1	1	1	1	1
BS00034334_51	3A	61219665	1	-1	-1	1	1	-1	1	-1	1	-1	-1	1	-1	1	1	-1	1	-1	-1	1	-1	-1	-1	1	1	-1	-1	-1	-1	1	1	1	1	1	1	-1	1	1	-1	-1	-1	-1	NA	-1	1	1	1
BS00034450_51	Unk	190	-1	1	-1	1	1	1	1	-1	1	1	-1	1	1	1	1	-1	1	-1	-1	1	-1	-1	1	-1	1	1	1	-1	-1	-1	1	-1	1	1	-1	1	1	1	1	1	1	-1	1	1	1	1	-1
BS00034554_51	6B	688302706	1	-1	1	-1	1	-1	1	1	1	1	-1	1	1	-1	1	1	1	1	1	1	1	1	1	-1	-1	1	1	1	1	1	1	1	-1	-1	1	1	1	1	1	1	1	1	1	1	1	1	-1
BS00034689_51	7A	99798799	-1	-1	-1	-1	-1	-1	1	-1	-1	-1	-1	-1	-1	-1	-1	-1	1	-1	-1	1	-1	-1	-1	-1	-1	-1	-1	-1	-1	-1	-1	-1	1	-1	-1	1	-1	-1	-1	-1	-1	-1	-1	-1	-1	-1	-1
BS00034704_51	5A	444264113	-1	-1	-1	-1	-1	-1	-1	-1	1	-1	1	-1	-1	-1	1	-1	1	-1	-1	-1	-1	-1	-1	1	1	-1	-1	-1	-1	1	-1	-1	-1	1	-1	1	1	-1	-1	1	-1	-1	-1	-1	-1	-1	-1
BS00034886_51	6A	103958719	-1	-1	-1	-1	-1	-1	1	-1	-1	-1	-1	-1	-1	-1	-1	-1	-1	-1	-1	-1	-1	-1	-1	-1	1	1	-1	-1	-1	-1	-1	-1	-1	-1	-1	-1	-1	-1	-1	1	1	-1	-1	1	-1	-1	-1
BS00034899_51	1A	548941327	1	-1	1	-1	-1	1	-1	-1	-1	-1	1	-1	-1	1	-1	-1	1	-1	-1	1	-1	-1	1	1	-1	-1	-1	1	-1	-1	-1	-1	1	-1	1	-1	-1	-1	1	1	1	1	-1	-1	-1	-1	1
BS00035122_51	4A	584934420	-1	-1	-1	-1	-1	-1	-1	-1	-1	-1	-1	-1	-1	-1	-1	-1	-1	-1	-1	-1	-1	-1	-1	-1	-1	-1	-1	-1	-1	-1	-1	-1	-1	-1	-1	-1	-1	-1	-1	-1	-1	-1	-1	-1	1	-1	-1
BS00035256_51	5A	565540546	1	1	1	1	1	-1	1	1	1	1	1	1	1	1	1	1	1	1	1	1	1	1	1	1	-1	1	-1	1	1	-1	1	-1	1	1	1	1	1	1	1	1	1	1	1	1	-1	-1	1
BS00035267_51	1B	652576198	-1	1	1	-1	1	-1	1	1	-1	-1	1	-1	-1	1	-1	1	-1	1	NA	-1	1	-1	1	1	-1	1	1	-1	1	-1	-1	1	-1	1	1	-1	-1	-1	-1	-1	1	-1	1	-1	-1	1	1
BS00035273_51	1A	587360585	1	1	-1	-1	-1	-1	1	1	-1	-1	1	1	1	1	-1	1	1	-1	1	1	-1	1	1	-1	-1	-1	1	1	-1	1	1	1	-1	-1	-1	1	-1	1	1	-1	-1	1	1	1	-1	-1	1
BS00035307_51	4A	3381284	1	-1	1	1	1	-1	-1	1	1	1	1	1	1	1	1	1	-1	1	1	1	1	1	1	-1	1	1	1	1	1	1	-1	1	-1	1	1	1	1	1	1	1	1	1	1	1	1	1	1
BS00035380_51	2B	740313563	1	1	1	1	1	1	1	1	1	1	-1	1	1	-1	1	1	1	1	1	-1	1	1	1	1	1	1	1	1	1	1	1	1	-1	1	1	1	1	1	-1	1	1	1	NA	1	-1	1	1
BS00035426_51	4B	637390245	-1	-1	-1	-1	-1	-1	1	1	1	1	-1	1	-1	-1	1	-1	1	1	1	1	1	-1	-1	-1	-1	-1	-1	-1	-1	-1	1	1	1	-1	1	1	1	1	-1	1	1	-1	NA	1	-1	-1	-1
BS00035559_51	7B	639794510	-1	-1	1	-1	-1	1	-1	-1	-1	-1	1	-1	-1	-1	1	-1	-1	-1	-1	1	-1	-1	1	-1	1	-1	-1	-1	-1	1	-1	-1	-1	1	-1	-1	1	-1	-1	1	1	-1	1	-1	-1	-1	-1
BS00035630_51	7B	47000727	1	1	-1	1	1	1	-1	1	1	1	-1	-1	1	1	1	1	1	1	1	1	1	1	-1	1	1	1	1	1	1	1	1	1	1	1	1	1	1	1	1	-1	-1	1	-1	1	1	-1	1
BS00035640_51	7B	185625810	1	-1	1	1	-1	1	-1	1	1	1	1	-1	1	1	-1	1	NA	1	1	1	-1	1	1	1	-1	1	1	1	1	-1	-1	-1	-1	-1	1	-1	-1	1	1	-1	1	-1	1	1	1	-1	1
BS00035690_51	1B	144931518	-1	-1	-1	-1	1	-1	-1	-1	-1	-1	-1	-1	1	1	1	-1	-1	-1	-1	1	-1	-1	-1	-1	-1	-1	-1	1	-1	-1	-1	-1	-1	-1	1	1	-1	-1	-1	1	1	-1	NA	-1	-1	1	-1
BS00035732_51	7D	516029971	1	1	1	1	1	1	1	1	1	1	1	1	1	1	1	1	1	1	1	1	1	1	-1	1	1	1	1	1	1	1	-1	1	1	1	1	1	1	1	1	1	1	1	1	1	1	1	1
BS00035794_51	1B	198644405	-1	-1	-1	-1	-1	-1	-1	-1	-1	-1	-1	-1	1	-1	-1	1	-1	1	1	-1	-1	-1	-1	-1	-1	-1	-1	-1	-1	-1	-1	-1	-1	-1	-1	-1	-1	-1	-1	-1	-1	-1	-1	-1	-1	-1	-1
BS00035807_51	7A	602233090	-1	1	1	-1	1	-1	1	-1	1	1	1	-1	-1	1	1	1	1	-1	1	1	1	1	1	1	-1	1	1	1	-1	-1	1	1	1	1	1	1	1	1	-1	1	1	-1	NA	-1	1	1	1
BS00035934_51	2D	26774566	-1	-1	-1	-1	1	-1	-1	-1	1	-1	-1	-1	-1	1	-1	-1	1	1	-1	-1	1	1	-1	1	-1	-1	1	1	1	-1	-1	-1	-1	-1	1	-1	-1	-1	1	-1	-1	-1	-1	-1	-1	-1	1
BS00035959_51	2B	738682441	-1	-1	-1	-1	-1	-1	-1	-1	-1	-1	1	-1	-1	1	-1	-1	-1	-1	-1	1	-1	-1	-1	-1	-1	-1	-1	-1	-1	-1	-1	-1	NA	-1	-1	-1	-1	-1	1	-1	-1	-1	NA	-1	1	-1	-1
BS00036104_51	1A	545891035	1	-1	-1	-1	1	1	1	1	1	1	-1	1	-1	1	1	NA	1	-1	-1	1	-1	1	-1	1	-1	-1	-1	1	-1	1	1	1	1	1	1	1	1	1	1	1	1	1	-1	-1	1	1	1
BS00036168_51	3A	688617193	1	1	1	1	1	1	1	1	1	1	1	1	1	1	-1	1	1	1	1	-1	1	1	1	1	-1	1	1	1	1	1	1	-1	1	1	1	1	1	1	1	-1	-1	1	1	1	1	1	1
BS00036211_51	6A	394618398	1	1	1	1	1	-1	1	1	1	1	1	-1	1	1	1	1	1	1	1	1	1	1	1	1	1	1	1	1	1	1	1	1	1	1	1	1	1	1	1	1	1	1	1	1	1	1	1
BS00036333_51	1B	283126481	-1	-1	-1	-1	1	-1	-1	-1	-1	-1	-1	-1	-1	1	1	-1	-1	-1	-1	1	-1	-1	1	-1	-1	1	NA	1	-1	1	-1	-1	-1	-1	1	1	1	-1	-1	1	1	-1	NA	1	-1	1	-1
BS00036352_51	3B	493122669	-1	-1	-1	-1	-1	-1	-1	-1	-1	-1	-1	-1	-1	-1	-1	-1	-1	-1	-1	-1	-1	-1	-1	1	1	-1	-1	-1	1	-1	1	-1	1	-1	-1	-1	1	-1	1	1	1	1	-1	-1	-1	-1	-1
BS00036362_51	1B	530478454	1	1	-1	-1	1	-1	-1	-1	1	1	1	1	1	1	1	1	-1	1	1	1	-1	1	-1	-1	-1	1	1	1	-1	-1	-1	-1	-1	1	1	1	1	1	1	1	1	-1	1	1	-1	1	-1
BS00036397_51	6A	543941067	1	1	-1	1	-1	1	1	1	-1	1	1	1	1	-1	1	-1	1	1	1	1	1	-1	-1	-1	1	1	-1	1	1	-1	1	1	1	1	-1	1	1	1	1	1	1	1	1	1	1	1	1
BS00036439_51	1B	671740550	-1	-1	-1	-1	-1	NA	-1	-1	-1	-1	-1	-1	NA	-1	-1	-1	-1	-1	-1	1	-1	-1	-1	-1	NA	-1	-1	-1	-1	-1	-1	-1	-1	1	-1	-1	-1	-1	-1	-1	-1	-1	-1	-1	1	-1	-1
BS00036456_51	2D	592788936	-1	1	-1	1	-1	1	-1	-1	1	-1	1	-1	1	1	-1	-1	-1	1	-1	1	1	-1	1	-1	1	1	1	-1	1	-1	-1	-1	1	1	-1	-1	-1	-1	1	-1	-1	-1	1	1	1	-1	-1
BS00036493_51	4A	17805468	-1	-1	1	-1	1	-1	1	-1	-1	-1	-1	-1	-1	-1	-1	-1	1	-1	NA	-1	1	-1	1	1	-1	-1	-1	-1	-1	-1	1	1	-1	-1	1	-1	1	-1	-1	-1	-1	-1	-1	-1	-1	1	-1
BS00036547_51	3B	829361716	-1	-1	-1	-1	-1	-1	-1	-1	-1	1	-1	-1	-1	-1	1	-1	-1	-1	-1	-1	-1	-1	-1	-1	-1	-1	-1	-1	-1	-1	-1	-1	-1	-1	-1	-1	-1	-1	-1	NA	NA	-1	-1	-1	-1	-1	-1
BS00036558_51	1D	492534009	-1	-1	-1	-1	-1	-1	-1	-1	-1	-1	1	-1	-1	-1	-1	-1	-1	-1	NA	-1	-1	1	-1	1	-1	-1	-1	-1	-1	-1	-1	-1	1	-1	-1	-1	-1	-1	-1	-1	-1	-1	-1	-1	-1	-1	-1
BS00036721_51	2B	46088370	-1	1	1	1	1	-1	1	1	1	1	-1	-1	-1	-1	1	1	1	-1	NA	1	-1	-1	-1	1	1	1	-1	-1	-1	1	1	1	-1	1	1	1	1	1	1	-1	1	-1	-1	1	1	1	-1
BS00036767_51	2A	74108007	1	1	-1	1	1	-1	1	-1	-1	1	-1	-1	1	1	1	1	-1	1	1	1	-1	1	1	1	-1	-1	1	1	1	-1	-1	1	-1	-1	1	1	1	1	-1	1	1	1	-1	1	1	1	-1
BS00036830_51	6B	686688263	1	1	1	1	1	1	1	1	1	1	1	1	1	-1	1	1	1	1	1	1	1	1	1	-1	1	1	1	1	1	1	1	1	1	1	1	1	1	1	1	1	1	1	1	1	1	1	1
BS00036851_51	5A	685543216	-1	-1	-1	-1	-1	1	-1	1	-1	-1	-1	-1	-1	-1	-1	-1	-1	-1	-1	-1	1	-1	-1	-1	1	-1	1	-1	1	-1	-1	-1	-1	-1	-1	-1	-1	-1	-1	1	1	-1	-1	-1	-1	-1	-1
BS00036878_51	6A	455646713	-1	1	NA	1	1	-1	-1	-1	1	1	1	-1	1	1	1	1	-1	1	1	1	1	1	1	1	-1	-1	NA	1	1	1	1	1	-1	1	NA	1	1	1	1	-1	-1	1	NA	-1	1	1	-1
BS00037002_51	6A	2972683	-1	-1	-1	-1	1	-1	-1	-1	1	-1	-1	-1	-1	-1	-1	-1	-1	-1	-1	-1	-1	-1	1	-1	-1	-1	-1	-1	-1	-1	-1	1	-1	-1	-1	-1	-1	-1	-1	1	1	1	-1	-1	-1	-1	-1
BS00037006_51	6A	520354827	1	1	1	1	1	1	-1	1	1	1	1	1	1	1	1	1	-1	1	1	1	1	-1	1	1	-1	-1	NA	1	1	1	1	1	-1	1	1	1	1	1	1	-1	-1	1	NA	-1	1	1	1
BS00037023_51	5B	654494343	-1	-1	1	-1	1	-1	1	1	-1	-1	1	1	1	-1	-1	1	1	1	1	1	1	1	1	-1	-1	1	NA	-1	-1	-1	-1	-1	-1	1	1	1	-1	-1	-1	-1	-1	-1	1	1	1	-1	-1
BS00037094_51	4B	12893649	1	-1	-1	-1	1	1	-1	1	-1	-1	-1	1	-1	-1	-1	-1	1	1	-1	1	-1	1	1	-1	1	1	NA	-1	-1	-1	1	1	1	-1	-1	-1	1	-1	-1	1	1	-1	-1	-1	1	1	1
BS00037103_51	5B	622390848	-1	1	1	-1	-1	1	-1	-1	-1	-1	-1	1	-1	-1	-1	1	-1	-1	1	-1	-1	-1	-1	-1	-1	-1	-1	-1	-1	-1	-1	-1	-1	-1	-1	1	-1	-1	-1	-1	-1	-1	-1	-1	-1	-1	-1
BS00037104_51	5B	622390978	1	-1	-1	1	1	-1	1	1	1	1	1	-1	1	1	1	-1	1	1	-1	1	1	1	1	1	1	1	1	1	1	1	1	1	1	1	1	-1	1	1	1	1	1	1	1	1	1	1	1
BS00037189_51	3A	7782448	1	1	1	1	1	1	1	1	1	1	1	-1	1	1	1	1	1	1	1	1	1	1	1	1	1	1	1	1	1	1	-1	1	1	1	1	1	1	1	1	1	1	1	1	1	1	1	1
BS00037223_51	6A	531278379	1	-1	1	-1	1	1	1	-1	1	-1	-1	1	-1	1	-1	1	-1	-1	-1	-1	-1	-1	-1	1	-1	-1	NA	-1	-1	1	-1	-1	-1	-1	1	-1	-1	-1	-1	-1	-1	-1	-1	-1	-1	-1	1
BS00037250_51	1D	478754561	1	-1	-1	1	1	-1	-1	-1	1	1	-1	1	-1	-1	1	-1	1	-1	-1	-1	-1	1	-1	-1	1	-1	1	1	-1	1	1	1	-1	-1	-1	1	1	-1	1	-1	-1	-1	-1	1	-1	1	-1
BS00037278_51	2B	184661676	1	1	-1	1	1	1	1	-1	1	1	1	1	-1	1	1	1	1	1	1	1	1	1	1	1	-1	1	1	1	1	1	1	1	-1	1	1	-1	-1	1	1	-1	-1	1	1	1	1	1	1
BS00037345_51	2B	202484318	-1	-1	-1	-1	-1	-1	-1	-1	-1	-1	-1	-1	1	-1	-1	-1	1	-1	1	-1	-1	-1	1	-1	-1	1	1	-1	-1	-1	-1	-1	1	-1	-1	-1	1	-1	-1	-1	-1	-1	-1	-1	-1	-1	-1
BS00037357_51	4A	610493930	1	1	1	1	1	-1	1	-1	-1	1	1	1	-1	1	1	1	1	1	1	1	1	1	1	1	-1	1	1	1	1	1	1	1	1	1	1	1	1	1	1	-1	1	1	NA	1	-1	1	1
BS00037400_51	3A	430790353	-1	1	-1	-1	-1	1	-1	-1	-1	1	-1	-1	1	-1	1	1	-1	-1	1	-1	1	1	1	-1	-1	-1	NA	1	1	-1	-1	1	-1	-1	1	-1	-1	-1	NA	-1	-1	1	-1	-1	-1	-1	-1
BS00037421_51	Unk	200	-1	1	-1	1	-1	-1	-1	-1	-1	-1	-1	-1	-1	-1	-1	-1	-1	-1	-1	-1	-1	-1	-1	-1	-1	-1	-1	-1	-1	-1	-1	-1	-1	-1	-1	-1	-1	-1	-1	-1	-1	-1	-1	-1	-1	-1	1
BS00037442_51	4B	549131963	1	1	-1	1	1	-1	1	1	1	1	1	1	1	1	1	1	1	1	1	1	1	1	1	1	-1	1	1	1	1	1	1	1	1	1	1	1	1	1	1	-1	-1	1	1	1	1	1	1
BS00037464_51	6B	665512218	-1	-1	-1	-1	-1	-1	-1	-1	-1	-1	-1	-1	-1	-1	-1	-1	-1	1	-1	-1	-1	-1	-1	-1	-1	-1	-1	-1	-1	-1	-1	-1	-1	-1	1	-1	-1	-1	-1	-1	-1	-1	-1	-1	1	1	-1
BS00037469_51	3B	137325236	1	1	1	1	-1	1	1	-1	-1	1	-1	-1	-1	-1	-1	1	-1	1	NA	-1	-1	-1	-1	1	1	-1	1	1	1	-1	1	1	1	-1	-1	1	1	-1	1	-1	-1	-1	-1	-1	-1	1	1
BS00037537_51	3A	559265161	1	1	1	1	-1	1	1	1	NA	1	-1	1	1	1	1	1	1	1	1	-1	1	1	1	1	-1	1	1	1	1	1	1	1	1	1	1	1	1	1	1	1	1	1	1	1	-1	1	1
BS00037871_51	3B	796018586	1	1	-1	1	1	1	1	-1	-1	1	-1	-1	1	-1	1	1	1	-1	1	1	1	1	-1	1	1	1	1	1	-1	1	-1	1	-1	1	1	1	-1	1	1	1	1	-1	NA	1	1	1	1
BS00037898_51	3B	488543168	1	1	1	1	1	1	1	1	1	1	1	1	1	1	1	1	1	1	1	1	1	1	1	1	-1	1	1	1	1	1	-1	1	-1	1	1	1	1	1	-1	-1	-1	-1	1	1	1	1	1
BS00037976_51	1A	544391480	1	1	1	-1	-1	1	-1	1	-1	-1	1	-1	1	1	-1	1	1	1	-1	1	1	-1	-1	1	1	-1	-1	1	1	-1	-1	-1	1	-1	1	-1	-1	-1	1	1	1	1	-1	-1	-1	-1	1
BS00038217_51	2B	99961084	-1	-1	1	-1	1	-1	-1	NA	-1	-1	-1	-1	1	-1	-1	1	-1	-1	1	-1	1	-1	-1	1	1	1	1	-1	1	-1	-1	-1	-1	-1	-1	-1	-1	-1	-1	-1	-1	-1	-1	-1	-1	1	-1
BS00038218_51	2B	99961088	1	1	-1	1	-1	1	1	NA	1	1	1	1	-1	1	1	-1	1	1	-1	1	-1	1	1	-1	-1	-1	-1	1	-1	1	1	1	1	1	1	1	1	1	1	1	1	1	1	1	1	-1	1
BS00038418_51	1D	356154031	-1	-1	1	-1	-1	-1	1	1	-1	-1	1	1	-1	-1	-1	-1	1	1	NA	-1	1	-1	1	-1	1	1	1	1	-1	-1	1	-1	-1	1	-1	-1	-1	1	-1	-1	-1	1	-1	-1	-1	-1	-1
BS00038498_51	2B	25236609	1	-1	-1	1	-1	1	-1	1	1	1	1	1	-1	1	1	1	-1	1	-1	-1	1	1	1	-1	1	-1	NA	1	-1	1	-1	-1	1	1	1	1	1	1	1	1	1	1	1	1	1	1	1
BS00038643_51	1B	542927171	-1	-1	1	-1	-1	-1	1	1	-1	-1	-1	-1	-1	1	-1	-1	1	-1	-1	-1	-1	-1	-1	-1	1	1	NA	-1	-1	-1	1	-1	1	-1	-1	-1	-1	-1	-1	-1	-1	-1	1	-1	-1	-1	-1
BS00038720_51	2B	731895548	1	1	1	1	1	1	1	1	-1	1	-1	1	1	-1	1	1	1	-1	1	-1	1	1	-1	1	1	1	1	1	1	1	1	1	-1	1	1	1	1	1	-1	1	1	1	1	1	-1	1	1
BS00038929_51	1B	424076056	1	1	-1	1	1	1	1	1	1	1	1	-1	1	1	1	-1	1	-1	-1	1	1	1	1	1	1	1	NA	-1	1	1	1	-1	1	1	1	1	1	1	1	1	1	1	1	1	1	1	1
BS00039118_51	7B	656929260	1	-1	1	1	-1	-1	-1	-1	1	1	1	1	-1	-1	1	1	-1	1	-1	1	-1	1	-1	-1	-1	-1	-1	-1	-1	1	-1	1	-1	-1	1	-1	1	1	-1	-1	-1	-1	1	1	1	-1	1
BS00039135_51	1B	636753103	-1	-1	-1	1	-1	-1	-1	-1	-1	-1	-1	-1	-1	1	1	-1	-1	-1	-1	1	-1	-1	-1	-1	-1	1	-1	-1	-1	-1	-1	-1	-1	1	-1	-1	-1	-1	-1	-1	-1	-1	-1	-1	1	1	-1
BS00039147_51	4A	641402910	1	1	1	1	1	1	1	1	-1	1	1	1	1	1	1	1	1	1	1	1	1	-1	1	1	-1	1	-1	1	1	1	1	-1	-1	1	1	1	-1	1	1	1	1	1	1	1	1	1	1
BS00039148_51	4A	641402987	1	1	1	1	1	1	1	1	-1	1	1	1	1	1	1	1	1	1	1	1	1	-1	1	1	-1	1	-1	1	1	1	1	-1	-1	1	1	1	-1	1	1	1	1	1	1	1	1	1	1
BS00039187_51	2B	781584299	-1	1	1	1	1	1	1	1	1	1	1	1	1	1	1	1	NA	1	1	-1	1	-1	-1	1	-1	1	1	1	1	1	1	-1	1	1	1	1	-1	-1	1	1	1	-1	1	1	-1	1	-1
BS00039210_51	2D	74981581	1	1	1	1	1	1	-1	1	1	-1	-1	1	1	1	1	1	1	-1	1	1	1	-1	1	1	1	1	1	1	1	1	1	1	1	1	1	1	1	1	1	1	1	1	1	1	1	1	1
BS00039211_51	2D	74981737	1	1	1	1	1	1	NA	1	1	-1	-1	1	1	1	1	1	1	-1	1	1	1	-1	1	1	1	1	1	1	1	1	1	1	1	1	1	1	1	1	1	1	1	1	1	1	1	1	1
BS00039377_51	1A	522501028	-1	-1	-1	-1	-1	1	-1	1	-1	-1	1	1	-1	-1	-1	1	-1	-1	1	-1	-1	-1	-1	-1	-1	-1	-1	1	-1	-1	-1	-1	1	-1	-1	-1	1	-1	-1	-1	-1	-1	1	-1	1	-1	-1
BS00039378_51	1A	522500993	1	1	1	1	1	-1	1	-1	1	1	-1	-1	1	1	1	-1	1	1	-1	1	1	1	1	1	1	1	1	-1	1	1	1	1	-1	1	1	1	-1	1	1	1	1	1	-1	1	-1	1	1
BS00039402_51	4B	603186311	1	1	-1	1	1	1	1	1	1	-1	1	1	-1	1	-1	1	1	1	-1	-1	1	1	1	1	-1	1	1	-1	1	1	1	-1	1	1	-1	1	-1	1	1	1	1	-1	1	1	-1	1	1
BS00039492_51	5B	487602580	1	1	1	1	1	1	-1	-1	1	1	1	-1	1	1	1	1	1	-1	1	1	1	1	1	1	1	1	NA	-1	1	1	-1	1	-1	1	1	1	-1	-1	-1	1	1	1	1	1	-1	1	1
BS00039561_51	7A	129871521	-1	-1	-1	1	-1	-1	1	-1	-1	-1	-1	-1	-1	-1	-1	-1	1	-1	-1	-1	-1	-1	-1	-1	-1	-1	-1	-1	-1	-1	-1	-1	1	-1	-1	-1	-1	-1	-1	-1	-1	-1	-1	-1	-1	-1	-1
BS00039583_51	1B	505072938	1	-1	1	-1	-1	-1	-1	-1	-1	-1	1	1	1	-1	-1	1	-1	-1	1	-1	-1	1	-1	1	-1	-1	NA	1	1	-1	-1	-1	-1	-1	-1	1	1	1	1	-1	-1	-1	NA	-1	-1	-1	-1
BS00039641_51	4A	702070444	1	-1	1	1	1	-1	-1	1	1	1	1	1	-1	1	1	1	1	1	1	1	1	1	-1	1	1	1	1	1	1	1	1	1	1	1	1	1	1	-1	1	1	1	1	1	1	-1	1	1
BS00039734_51	3B	485693272	1	1	1	1	-1	-1	1	-1	1	-1	-1	-1	-1	1	-1	1	-1	1	1	-1	1	1	1	-1	-1	1	NA	1	-1	1	1	-1	1	1	-1	1	-1	1	1	1	1	1	1	1	1	-1	1
BS00039874_51	5B	672953298	1	-1	-1	-1	1	-1	-1	-1	-1	1	1	-1	1	1	-1	-1	-1	1	-1	1	1	-1	1	-1	-1	1	-1	-1	-1	-1	1	-1	1	-1	-1	1	1	-1	-1	1	1	-1	1	1	-1	-1	1
BS00039936_51	4B	5468492	-1	1	1	1	1	1	1	1	1	-1	1	-1	1	-1	-1	1	1	1	1	1	1	1	1	1	1	1	1	1	1	1	-1	-1	-1	1	1	1	1	-1	1	1	1	1	1	1	1	-1	-1
BS00039972_51	2A	18911953	1	1	-1	1	1	1	-1	-1	1	-1	1	-1	1	1	-1	1	-1	1	1	1	1	1	1	-1	1	1	1	1	-1	-1	-1	1	-1	-1	1	-1	-1	-1	1	1	1	1	1	1	1	1	1
BS00039973_51	2A	18911939	-1	-1	1	-1	-1	-1	1	1	-1	1	NA	1	-1	-1	1	-1	1	-1	-1	-1	-1	-1	-1	1	-1	-1	-1	-1	1	1	1	-1	1	1	-1	1	1	1	-1	-1	-1	-1	-1	-1	-1	-1	-1
BS00039983_51	2A	77163127	1	1	-1	1	1	-1	1	-1	-1	1	-1	-1	1	1	1	1	-1	1	1	1	-1	1	1	1	-1	-1	1	1	1	-1	-1	1	-1	-1	1	1	1	1	-1	1	1	1	-1	1	1	1	-1
BS00040165_51	6A	572571929	1	1	1	1	-1	1	-1	1	1	1	-1	1	1	1	1	1	-1	1	1	1	1	1	1	1	1	1	1	1	1	1	1	1	-1	1	1	-1	1	1	1	1	1	1	1	1	1	1	1
BS00040166_51	6A	572571915	-1	-1	-1	-1	1	-1	1	-1	-1	-1	1	-1	-1	-1	-1	-1	1	-1	-1	-1	-1	-1	-1	-1	-1	-1	-1	-1	-1	-1	-1	-1	1	-1	-1	1	-1	-1	-1	-1	-1	-1	-1	-1	-1	-1	-1
BS00040251_51	2B	154911200	1	1	-1	1	-1	1	1	NA	1	1	1	1	1	1	1	1	1	1	1	1	1	1	1	1	-1	1	1	1	1	1	1	1	-1	1	1	1	-1	1	1	-1	-1	-1	1	1	1	-1	1
BS00040283_51	7B	709256015	-1	-1	-1	-1	-1	-1	1	-1	-1	-1	-1	-1	-1	1	-1	-1	1	-1	-1	-1	-1	-1	1	1	-1	1	-1	-1	-1	-1	-1	-1	-1	-1	-1	-1	-1	-1	1	1	1	-1	NA	-1	-1	-1	1
BS00040285_51	7B	709256358	1	1	-1	1	1	1	1	1	1	1	1	-1	1	1	1	-1	1	-1	-1	1	1	1	1	1	1	1	1	-1	1	1	1	-1	1	1	-1	1	1	1	1	1	1	1	NA	1	1	1	1
BS00040305_51	Unk	210	-1	-1	1	1	-1	-1	-1	-1	1	-1	-1	-1	-1	-1	-1	-1	-1	-1	-1	-1	-1	-1	-1	-1	-1	-1	-1	-1	-1	-1	-1	-1	-1	-1	-1	-1	-1	-1	-1	-1	-1	-1	-1	-1	1	1	-1
BS00040337_51	2A	562509723	1	-1	1	1	-1	-1	1	1	1	1	1	-1	1	1	1	1	1	1	1	1	1	1	1	1	-1	1	1	1	1	1	1	1	1	1	1	1	1	1	1	1	1	-1	1	1	1	1	1
BS00040350_51	5B	404189730	1	-1	-1	-1	-1	-1	1	-1	1	-1	1	1	-1	-1	1	1	1	1	1	1	-1	-1	1	1	-1	1	1	1	1	1	1	-1	1	-1	1	-1	1	1	1	1	1	-1	-1	1	1	-1	-1
BS00040415_51	7B	334806240	-1	1	-1	-1	1	-1	1	-1	-1	-1	-1	1	-1	-1	1	-1	NA	-1	-1	-1	1	-1	-1	-1	1	-1	-1	-1	-1	1	1	1	1	1	-1	1	1	-1	-1	1	-1	1	-1	-1	-1	1	-1
BS00040590_51	7A	511931149	-1	-1	1	1	1	-1	-1	-1	-1	-1	-1	-1	-1	-1	-1	-1	1	-1	NA	1	-1	-1	-1	-1	1	1	-1	-1	1	1	-1	-1	1	-1	-1	-1	1	1	-1	1	1	1	NA	1	-1	1	-1
BS00040600_51	7A	102058800	-1	-1	-1	-1	-1	-1	1	-1	-1	-1	-1	-1	-1	-1	-1	-1	1	-1	-1	1	-1	-1	-1	-1	-1	-1	-1	-1	-1	-1	-1	-1	1	-1	-1	1	-1	-1	-1	-1	-1	-1	-1	-1	-1	-1	-1
BS00040601_51	7A	102058807	1	1	1	1	1	1	-1	1	1	1	1	1	1	1	1	1	-1	1	1	-1	1	1	1	1	1	1	1	1	1	1	1	1	-1	1	1	-1	1	1	1	1	1	1	1	1	1	1	1
BS00040647_51	4A	594663833	-1	1	-1	1	-1	1	-1	-1	-1	-1	-1	-1	1	-1	-1	-1	-1	-1	-1	-1	1	-1	-1	-1	-1	-1	1	-1	-1	-1	-1	-1	-1	-1	-1	-1	-1	-1	-1	-1	-1	-1	-1	-1	-1	-1	-1
BS00040648_51	4A	594663815	1	-1	1	-1	1	-1	1	1	1	1	1	1	-1	1	1	1	1	1	1	1	-1	1	1	1	1	1	-1	1	1	1	1	1	1	1	1	1	1	1	1	1	1	1	1	1	1	1	1
BS00040742_51	3B	741304115	-1	-1	1	-1	1	1	-1	1	1	-1	1	-1	-1	-1	-1	-1	1	-1	-1	-1	-1	-1	-1	1	1	1	-1	-1	1	-1	-1	-1	1	-1	-1	-1	-1	-1	-1	1	1	-1	1	1	-1	-1	-1
BS00040798_51	3A	528555193	1	1	1	1	1	1	-1	1	-1	1	-1	-1	1	1	1	1	1	1	1	1	1	1	1	1	1	1	1	1	1	1	-1	1	-1	-1	1	1	-1	1	NA	1	1	1	1	1	1	1	1
BS00040814_51	6A	610348988	-1	-1	-1	1	-1	-1	-1	1	-1	-1	1	-1	-1	-1	-1	-1	1	1	-1	-1	-1	-1	-1	-1	-1	-1	-1	-1	-1	-1	-1	-1	-1	-1	-1	-1	-1	-1	-1	-1	-1	NA	-1	-1	-1	-1	-1
BS00040868_51	6B	228977167	1	-1	1	-1	1	1	1	1	-1	-1	-1	1	1	1	1	1	1	1	1	-1	1	-1	1	1	-1	-1	-1	1	1	1	1	1	-1	1	-1	1	1	-1	1	1	1	1	1	-1	1	-1	1
BS00040916_51	5A	445277514	-1	-1	-1	-1	-1	-1	-1	-1	1	-1	1	-1	-1	-1	1	-1	1	-1	-1	-1	-1	-1	-1	1	-1	-1	1	-1	-1	1	-1	-1	-1	1	-1	1	1	-1	-1	1	-1	-1	-1	-1	-1	-1	-1
BS00040929_51	7A	83936852	1	1	-1	1	1	1	1	1	1	1	-1	1	1	-1	1	-1	1	1	1	1	1	1	1	-1	1	-1	NA	1	-1	1	1	-1	1	-1	1	-1	1	-1	-1	-1	-1	-1	NA	-1	1	-1	-1
BS00040933_51	5A	28228667	1	-1	1	1	1	1	1	1	1	1	1	1	-1	1	1	1	1	1	1	1	1	1	1	1	1	1	-1	1	1	1	1	1	1	1	1	1	1	1	-1	1	1	1	1	1	1	1	1
BS00040968_51	1A	480755283	NA	-1	1	1	1	-1	1	1	1	1	1	1	-1	1	1	1	1	1	1	1	-1	1	1	-1	1	1	-1	1	-1	1	1	1	-1	-1	-1	1	-1	1	1	-1	-1	-1	-1	-1	1	1	1
BS00041010_51	Unk	220	-1	-1	1	-1	-1	-1	-1	-1	-1	-1	-1	1	-1	-1	-1	1	-1	1	1	-1	-1	-1	-1	-1	-1	-1	-1	1	-1	-1	-1	1	-1	-1	-1	-1	-1	-1	-1	-1	-1	-1	-1	-1	-1	-1	-1
BS00041063_51	5A	594960175	1	-1	-1	-1	-1	1	1	-1	1	1	1	1	-1	-1	1	1	-1	1	1	1	1	1	1	1	-1	-1	-1	1	-1	1	-1	1	-1	-1	1	1	-1	-1	1	-1	-1	-1	1	-1	-1	1	-1
BS00041355_51	1B	489994213	1	-1	1	1	-1	1	-1	-1	1	-1	-1	1	-1	-1	-1	1	-1	-1	1	-1	1	1	1	1	-1	1	1	1	1	1	-1	1	-1	-1	-1	-1	1	1	-1	-1	-1	1	NA	1	1	-1	1
BS00041358_51	1A	381822406	NA	-1	1	1	-1	-1	1	1	1	-1	-1	1	1	-1	-1	1	-1	1	1	-1	-1	-1	-1	-1	-1	-1	NA	-1	-1	-1	-1	-1	-1	-1	-1	-1	-1	-1	-1	-1	-1	-1	-1	-1	-1	-1	-1
BS00041462_51	3A	651587489	-1	-1	-1	-1	-1	-1	-1	1	-1	-1	-1	-1	-1	-1	1	-1	-1	-1	-1	1	-1	-1	-1	-1	-1	-1	-1	-1	-1	-1	-1	1	-1	-1	-1	-1	-1	-1	1	-1	-1	-1	-1	-1	-1	-1	-1
BS00041481_51	6A	176574357	-1	-1	-1	-1	-1	1	-1	-1	-1	-1	-1	1	-1	-1	-1	-1	-1	1	1	1	1	-1	-1	-1	-1	-1	-1	1	1	-1	-1	-1	-1	-1	-1	-1	-1	-1	-1	-1	-1	1	-1	-1	-1	-1	-1
BS00041587_51	2B	47425733	-1	1	1	-1	-1	-1	1	-1	1	1	-1	-1	1	-1	1	1	1	-1	-1	1	-1	-1	-1	1	-1	-1	-1	-1	-1	1	1	-1	-1	-1	1	1	1	1	1	-1	1	-1	-1	-1	1	1	-1
BS00041689_51	5B	128854481	-1	1	-1	-1	-1	-1	-1	-1	-1	-1	-1	-1	1	-1	-1	-1	-1	-1	-1	-1	-1	-1	-1	-1	-1	-1	-1	-1	-1	-1	-1	-1	-1	1	-1	1	-1	-1	-1	-1	-1	-1	1	-1	-1	-1	-1
BS00041707_51	2A	564265282	-1	1	-1	-1	1	1	-1	-1	-1	-1	-1	1	-1	-1	-1	-1	-1	-1	-1	-1	-1	-1	-1	-1	1	-1	-1	-1	-1	-1	-1	-1	-1	-1	-1	-1	-1	-1	-1	-1	-1	1	-1	-1	-1	-1	-1
BS00041735_51	4A	594283597	-1	1	-1	1	-1	1	-1	-1	-1	-1	-1	-1	1	-1	-1	-1	-1	-1	-1	-1	1	-1	-1	-1	-1	-1	1	-1	-1	-1	-1	-1	-1	-1	-1	-1	-1	-1	-1	-1	-1	-1	-1	-1	-1	-1	-1
BS00041742_51	3A	717903314	-1	-1	1	1	1	-1	1	-1	-1	1	1	-1	-1	1	-1	1	-1	-1	-1	-1	1	1	-1	1	-1	-1	1	1	1	1	-1	1	-1	1	-1	-1	-1	1	-1	-1	-1	1	1	1	1	1	1
BS00041912_51	1B	619682601	1	-1	1	1	-1	-1	1	1	1	1	1	1	-1	-1	-1	1	1	1	1	1	1	1	1	1	-1	1	1	1	1	1	1	1	1	-1	-1	-1	-1	1	1	-1	-1	1	1	1	1	-1	1
BS00041922_51	2B	640489948	-1	-1	-1	-1	-1	-1	-1	-1	-1	-1	-1	-1	-1	-1	-1	-1	-1	-1	-1	1	1	-1	1	-1	-1	-1	-1	-1	-1	-1	-1	-1	-1	-1	-1	-1	1	-1	-1	-1	-1	-1	-1	-1	1	-1	-1
BS00042014_51	5B	520552412	-1	-1	-1	-1	-1	-1	-1	1	-1	-1	1	-1	-1	-1	-1	-1	1	-1	-1	-1	-1	-1	-1	-1	1	-1	NA	1	-1	-1	-1	-1	-1	-1	-1	-1	-1	-1	-1	-1	-1	-1	-1	-1	1	-1	-1
BS00042131_51	3D	614366352	1	-1	1	1	1	-1	-1	-1	1	1	1	-1	-1	1	1	-1	-1	-1	1	1	1	-1	1	-1	-1	-1	-1	-1	-1	-1	-1	1	1	-1	-1	1	-1	-1	1	-1	-1	1	1	1	1	1	1
BS00042244_51	1B	591233389	-1	-1	1	-1	-1	-1	-1	1	-1	-1	-1	1	-1	-1	-1	1	-1	-1	1	-1	-1	-1	-1	-1	-1	1	1	-1	-1	-1	-1	-1	-1	-1	-1	-1	-1	-1	-1	-1	-1	-1	NA	-1	-1	-1	-1
BS00042245_51	2A	367588277	-1	-1	1	-1	1	-1	-1	1	-1	-1	1	-1	-1	-1	-1	-1	1	-1	-1	-1	-1	-1	-1	-1	-1	-1	-1	-1	-1	-1	-1	-1	1	-1	-1	-1	-1	-1	-1	1	-1	-1	-1	-1	1	-1	-1
BS00042456_51	3A	558889112	-1	1	-1	-1	-1	1	-1	1	1	-1	-1	-1	-1	1	1	-1	1	1	1	1	1	1	1	-1	-1	1	-1	-1	1	-1	1	1	-1	-1	1	-1	-1	1	-1	-1	-1	-1	1	1	1	1	-1
BS00043082_51	Unk	230	1	-1	1	-1	1	1	-1	-1	1	1	-1	1	-1	1	1	1	1	1	1	1	1	1	1	1	1	1	1	1	1	1	1	1	1	1	1	1	1	1	1	1	1	1	1	1	1	1	1
BS00043099_51	2B	99756510	-1	-1	1	-1	1	-1	-1	-1	-1	-1	-1	-1	1	-1	-1	1	-1	-1	1	-1	1	-1	-1	1	1	1	1	-1	1	-1	-1	-1	-1	-1	-1	-1	-1	-1	-1	-1	-1	-1	-1	-1	-1	1	-1
BS00043103_51	2B	183200569	-1	-1	1	-1	-1	-1	-1	1	-1	-1	-1	-1	1	-1	-1	-1	-1	-1	-1	-1	-1	-1	-1	-1	1	-1	-1	-1	-1	-1	-1	-1	1	-1	-1	1	1	-1	-1	1	1	-1	-1	-1	-1	-1	-1
BS00043286_51	4A	7404947	-1	1	-1	-1	-1	-1	-1	-1	-1	-1	1	-1	1	1	-1	-1	-1	1	-1	1	1	-1	1	1	1	-1	-1	-1	-1	-1	-1	-1	-1	-1	-1	1	-1	-1	-1	1	1	-1	-1	-1	-1	-1	1
BS00043554_51	7B	718363787	-1	-1	-1	-1	NA	-1	1	-1	1	-1	-1	-1	-1	-1	-1	-1	1	-1	-1	-1	-1	1	1	1	-1	-1	NA	-1	1	-1	-1	-1	-1	-1	-1	-1	-1	-1	1	1	1	-1	-1	-1	-1	-1	1
BS00043664_51	3B	543885050	1	1	1	1	-1	-1	1	1	-1	1	-1	-1	-1	1	-1	1	1	-1	1	1	1	1	-1	-1	-1	-1	-1	1	1	1	-1	1	-1	1	-1	1	-1	-1	1	1	1	1	-1	-1	1	-1	1
BS00043676_51	5A	664483630	-1	1	-1	1	-1	1	-1	-1	-1	1	-1	-1	-1	1	1	-1	-1	1	-1	1	1	1	1	-1	1	1	1	-1	-1	1	1	-1	-1	1	-1	-1	-1	-1	1	-1	-1	-1	NA	-1	-1	-1	1
BS00043986_51	2D	27654010	1	1	1	1	-1	1	1	1	-1	1	1	1	1	-1	1	1	-1	-1	1	1	-1	-1	1	-1	1	1	-1	-1	-1	1	1	1	1	1	-1	1	1	1	-1	1	1	1	1	1	1	1	-1
BS00044274_51	2A	47826702	1	1	1	-1	1	1	-1	1	1	-1	1	1	1	-1	1	1	1	-1	1	1	1	-1	-1	1	-1	-1	-1	-1	1	-1	1	1	1	1	1	1	-1	-1	-1	-1	-1	1	-1	-1	-1	-1	-1
BS00044311_51	6A	107113578	-1	-1	-1	-1	-1	-1	1	-1	-1	-1	-1	-1	-1	-1	-1	-1	-1	-1	-1	-1	-1	-1	-1	-1	1	1	NA	-1	-1	-1	-1	-1	-1	-1	-1	-1	-1	-1	-1	1	1	-1	NA	1	-1	-1	-1
BS00044360_51	6A	22693950	1	1	1	1	1	NA	1	-1	-1	1	NA	-1	1	1	-1	1	-1	-1	1	1	1	1	-1	-1	1	1	1	1	1	1	-1	1	-1	-1	1	1	1	1	1	1	1	1	NA	1	-1	1	-1
BS00044408_51	5A	580802763	1	1	1	1	-1	1	1	1	1	1	1	1	1	1	1	1	NA	-1	1	1	1	1	-1	1	1	1	1	1	1	1	-1	1	-1	1	1	1	1	1	1	1	1	1	1	1	1	1	1
BS00044443_51	7B	498149722	-1	-1	-1	-1	-1	-1	-1	-1	-1	-1	-1	-1	-1	-1	-1	-1	-1	-1	-1	-1	-1	-1	1	-1	1	1	-1	-1	-1	-1	-1	-1	-1	-1	-1	-1	-1	1	-1	-1	-1	-1	1	1	1	-1	-1
BS00044694_51	7A	64841086	-1	-1	-1	-1	-1	-1	1	1	1	-1	-1	-1	1	1	-1	1	1	-1	1	-1	1	-1	-1	1	-1	-1	-1	-1	-1	1	1	-1	1	1	-1	-1	-1	-1	1	-1	-1	1	-1	-1	-1	1	1
BS00044720_51	2D	78793706	1	1	1	1	1	1	1	-1	-1	1	-1	1	-1	1	1	1	1	1	1	1	1	1	1	1	1	1	1	1	1	1	1	1	1	1	1	1	1	1	1	1	1	1	1	1	1	1	1
BS00044752_51	3B	23946043	1	1	1	-1	1	1	1	1	1	1	1	1	1	1	1	1	1	1	-1	1	-1	1	1	1	1	1	1	1	1	1	1	1	1	1	1	-1	1	1	1	1	1	1	1	1	1	1	1
BS00044898_51	4A	544390969	-1	-1	-1	1	-1	-1	-1	-1	-1	1	-1	-1	1	-1	1	-1	1	-1	-1	-1	-1	-1	-1	-1	1	-1	1	-1	-1	1	1	-1	-1	1	-1	1	-1	-1	-1	1	1	-1	-1	-1	-1	-1	-1
BS00044983_51	2D	590929944	-1	1	-1	1	-1	1	-1	-1	-1	-1	-1	-1	1	-1	-1	-1	-1	-1	-1	-1	1	1	-1	-1	-1	1	1	-1	1	-1	-1	-1	-1	1	-1	-1	-1	-1	-1	-1	-1	-1	1	1	-1	-1	-1
BS00045327_51	3A	485012145	1	-1	1	1	1	1	1	1	1	1	1	1	1	1	-1	1	1	1	1	1	1	1	1	1	1	1	1	1	1	1	1	-1	1	1	-1	1	1	1	NA	1	1	1	1	1	1	1	1
BS00045330_51	3B	474028941	1	1	1	1	1	-1	1	-1	1	-1	-1	-1	1	1	-1	1	-1	1	1	-1	1	1	1	-1	-1	1	1	1	-1	1	1	-1	1	1	1	1	-1	1	1	1	1	1	1	1	-1	1	1
BS00045446_51	5B	327080439	-1	-1	1	-1	-1	1	1	-1	1	1	1	-1	-1	-1	-1	-1	1	-1	-1	1	1	1	1	-1	-1	-1	NA	-1	1	-1	1	1	1	-1	-1	-1	1	-1	-1	1	1	1	-1	1	1	1	-1
BS00045447_51	5B	327080423	1	1	-1	1	1	-1	-1	1	-1	-1	-1	1	1	1	1	1	-1	1	1	-1	-1	-1	-1	1	1	1	NA	1	-1	1	-1	-1	-1	1	1	1	-1	1	1	-1	-1	-1	1	-1	-1	-1	1
BS00045454_51	Unk	50753729	-1	-1	1	-1	-1	-1	1	1	-1	-1	-1	1	-1	-1	-1	-1	-1	-1	-1	1	-1	-1	-1	-1	-1	-1	-1	-1	-1	-1	1	-1	1	-1	-1	-1	-1	-1	-1	1	1	1	-1	-1	-1	1	1
BS00045546_51	4A	713522946	-1	-1	-1	-1	-1	-1	-1	-1	-1	-1	1	-1	-1	-1	-1	-1	-1	-1	-1	-1	-1	-1	1	-1	-1	-1	-1	-1	-1	-1	-1	-1	-1	-1	-1	-1	-1	1	-1	-1	-1	-1	-1	-1	1	-1	-1
BS00045554_51	4A	713523395	-1	-1	1	-1	-1	-1	1	1	-1	-1	-1	1	-1	-1	-1	-1	-1	-1	-1	1	-1	-1	-1	-1	-1	-1	-1	-1	-1	-1	1	-1	1	-1	-1	-1	-1	-1	-1	1	1	1	-1	-1	-1	1	1
BS00045568_51	1B	655798556	-1	1	-1	-1	-1	-1	-1	-1	-1	-1	-1	1	-1	-1	-1	-1	1	-1	-1	1	-1	-1	-1	-1	-1	-1	-1	1	-1	-1	1	-1	-1	-1	-1	-1	-1	-1	1	-1	-1	-1	-1	-1	1	-1	-1
BS00045740_51	5B	123760296	-1	1	-1	-1	-1	-1	-1	-1	-1	-1	-1	-1	1	-1	-1	-1	-1	-1	-1	-1	-1	-1	-1	-1	-1	-1	-1	-1	-1	-1	-1	-1	-1	1	-1	1	-1	-1	-1	-1	-1	-1	1	-1	-1	-1	-1
BS00045761_51	6B	227070547	-1	-1	-1	-1	-1	-1	-1	-1	1	1	-1	-1	-1	-1	-1	-1	-1	-1	-1	-1	-1	1	-1	-1	1	-1	-1	-1	-1	-1	-1	-1	1	-1	1	-1	-1	1	-1	-1	-1	-1	-1	-1	-1	1	-1
BS00046052_51	3B	82852102	1	1	1	1	-1	1	1	-1	-1	1	-1	-1	-1	1	-1	1	-1	1	1	-1	1	1	1	1	1	1	1	1	1	-1	1	1	1	-1	-1	1	1	-1	1	-1	-1	1	-1	-1	-1	1	1
BS00046164_51	2B	697510373	1	1	1	1	1	1	1	1	1	1	1	1	1	1	1	1	1	1	1	1	1	1	-1	1	-1	1	1	1	1	1	1	1	1	1	1	1	1	1	1	1	1	1	1	1	1	1	1
BS00046165_51	2B	697510384	-1	-1	-1	-1	-1	-1	-1	-1	-1	-1	-1	-1	-1	-1	-1	-1	-1	-1	-1	-1	-1	-1	1	-1	1	-1	-1	-1	-1	-1	-1	-1	-1	-1	-1	-1	-1	-1	-1	-1	-1	-1	-1	-1	-1	-1	-1
BS00046261_51	6A	609288327	1	1	1	NA	1	1	1	1	1	1	1	1	1	1	1	1	1	1	1	1	1	1	1	1	1	1	1	1	1	1	1	1	1	1	1	1	1	1	1	1	1	-1	1	1	1	1	1
BS00046263_51	6B	704974517	1	-1	-1	-1	-1	1	1	1	1	-1	-1	1	NA	-1	-1	1	1	1	1	1	1	-1	1	-1	NA	1	1	-1	1	1	1	1	1	-1	-1	-1	1	1	-1	-1	-1	-1	NA	NA	-1	-1	1
BS00046264_51	6B	704974282	-1	1	1	1	-1	-1	-1	-1	-1	1	1	-1	-1	1	1	-1	-1	-1	-1	-1	-1	1	-1	1	-1	-1	-1	1	-1	-1	-1	-1	-1	1	1	1	-1	-1	1	-1	-1	-1	-1	-1	1	1	-1
BS00046613_51	4B	535085059	-1	1	-1	1	1	-1	-1	-1	-1	1	-1	-1	1	1	1	-1	-1	-1	1	1	-1	-1	-1	-1	-1	1	-1	1	-1	-1	-1	1	-1	-1	1	1	1	-1	-1	-1	-1	-1	1	1	1	1	1
BS00046772_51	5A	49514470	1	-1	1	-1	-1	-1	1	-1	-1	1	1	-1	-1	-1	1	1	-1	1	1	-1	-1	1	1	1	1	1	1	1	1	1	-1	1	-1	1	1	1	1	-1	1	-1	-1	-1	-1	-1	1	-1	-1
BS00046773_51	5A	49514639	1	-1	1	-1	-1	-1	1	-1	-1	1	1	-1	-1	-1	1	1	-1	1	1	-1	-1	1	1	1	1	1	1	1	1	1	-1	1	-1	1	1	1	1	-1	1	-1	-1	-1	-1	-1	1	-1	-1
BS00046890_51	2D	79941364	-1	-1	-1	-1	-1	-1	-1	1	-1	-1	1	-1	1	-1	-1	-1	-1	-1	-1	-1	-1	-1	-1	-1	-1	-1	-1	-1	-1	-1	-1	-1	-1	-1	-1	-1	-1	-1	-1	-1	-1	-1	-1	-1	-1	-1	-1
BS00046963_51	6B	150665070	1	1	1	1	1	1	1	1	1	1	1	1	1	1	1	1	1	-1	1	1	1	-1	1	1	1	1	-1	1	1	1	1	1	-1	1	1	1	1	-1	1	1	1	1	1	1	1	1	1
BS00046964_51	6A	73724747	1	1	1	1	1	1	1	-1	1	1	1	-1	1	1	1	1	-1	1	1	1	1	1	1	1	1	1	1	1	1	1	1	1	-1	1	1	1	1	1	1	1	1	1	1	1	1	1	1
BS00046976_51	7A	88987024	-1	1	-1	-1	-1	-1	1	-1	-1	-1	-1	-1	1	-1	-1	-1	-1	-1	1	-1	1	-1	-1	-1	1	-1	-1	-1	-1	-1	1	-1	1	-1	1	1	-1	-1	-1	-1	-1	-1	-1	-1	-1	-1	-1
BS00046977_51	7A	88986969	1	-1	1	1	1	1	-1	1	1	1	1	1	-1	1	1	1	1	1	-1	1	-1	1	1	1	-1	1	1	1	1	1	-1	1	-1	1	-1	-1	1	1	1	1	1	1	1	1	1	1	1
BS00046998_51	7A	232025818	1	1	1	-1	1	1	1	-1	1	1	-1	1	1	1	1	1	-1	1	1	1	1	1	1	1	1	-1	-1	1	-1	1	1	1	-1	-1	1	-1	1	1	1	1	1	-1	-1	1	1	1	1
BS00047114_51	3B	32278190	1	1	-1	1	-1	1	1	-1	-1	1	-1	1	-1	1	1	1	-1	1	1	1	1	1	1	1	-1	1	1	1	1	-1	-1	1	1	-1	1	1	-1	1	1	1	1	-1	-1	-1	1	1	1
BS00047204_51	3B	729003257	-1	-1	-1	-1	-1	-1	-1	-1	-1	-1	1	-1	-1	-1	-1	-1	-1	-1	-1	-1	-1	1	-1	-1	1	-1	-1	-1	1	-1	-1	-1	1	-1	-1	-1	-1	-1	-1	1	1	-1	-1	1	1	-1	-1
BS00047205_51	3B	729003253	-1	-1	-1	-1	-1	-1	-1	-1	-1	-1	1	-1	-1	-1	-1	-1	-1	-1	-1	-1	-1	1	-1	-1	1	-1	-1	-1	1	-1	-1	-1	1	-1	-1	-1	-1	-1	-1	1	1	-1	-1	1	1	-1	-1
BS00047691_51	7A	118326970	-1	1	-1	-1	-1	-1	-1	-1	-1	-1	-1	-1	-1	-1	1	-1	-1	-1	-1	-1	-1	-1	-1	-1	-1	-1	1	-1	-1	-1	1	-1	-1	-1	-1	-1	1	1	1	-1	-1	-1	-1	-1	-1	-1	-1
BS00047797_51	4D	456087458	1	1	1	1	-1	-1	-1	-1	1	1	-1	1	1	1	1	1	1	1	1	1	-1	-1	-1	-1	1	1	-1	1	-1	1	1	1	-1	-1	1	1	1	-1	1	1	1	1	1	1	1	1	-1
BS00047891_51	2B	654374967	-1	-1	-1	-1	-1	-1	-1	-1	-1	-1	-1	-1	-1	-1	-1	-1	-1	-1	-1	1	1	1	-1	-1	-1	1	-1	-1	1	-1	-1	-1	-1	-1	-1	1	-1	-1	-1	1	1	-1	-1	-1	1	-1	-1
BS00048007_51	7A	631971993	1	-1	1	1	1	1	1	1	1	-1	1	-1	1	1	-1	1	1	1	1	1	1	1	1	1	-1	1	1	1	-1	1	-1	1	1	-1	1	1	-1	1	1	1	1	-1	NA	1	1	1	1
BS00048031_51	3A	535194640	1	-1	1	1	-1	1	1	1	-1	1	1	1	1	-1	-1	1	1	1	NA	-1	1	1	1	1	-1	1	NA	1	1	1	1	-1	1	1	1	1	1	1	NA	1	1	1	1	1	-1	1	1
BS00048090_51	7B	498970858	-1	-1	-1	-1	-1	-1	-1	-1	-1	-1	-1	-1	-1	-1	-1	-1	-1	-1	-1	-1	-1	-1	1	-1	1	1	-1	-1	-1	-1	-1	-1	1	-1	-1	-1	-1	1	-1	-1	-1	-1	1	1	1	-1	-1
BS00048191_51	6B	515184931	1	1	-1	1	1	1	1	1	-1	1	1	1	1	1	1	1	1	1	1	1	1	-1	1	1	-1	1	1	1	1	1	1	1	-1	1	-1	1	1	-1	1	1	1	1	1	-1	-1	-1	1
BS00048316_51	5B	679687636	-1	-1	-1	-1	-1	-1	-1	-1	-1	1	-1	1	-1	-1	-1	-1	-1	-1	-1	-1	-1	-1	-1	-1	-1	1	-1	-1	-1	-1	1	-1	-1	-1	-1	-1	-1	-1	-1	-1	-1	-1	1	-1	-1	-1	-1
BS00048425_51	5B	691152095	-1	-1	-1	-1	-1	-1	-1	-1	-1	-1	-1	1	-1	-1	-1	-1	1	-1	-1	-1	-1	-1	-1	-1	-1	-1	-1	-1	-1	-1	1	1	1	-1	-1	-1	-1	-1	-1	-1	-1	-1	-1	-1	-1	-1	-1
BS00048489_51	3A	12253770	-1	1	-1	-1	-1	1	-1	1	1	1	1	1	-1	-1	1	-1	-1	-1	1	-1	1	-1	-1	-1	-1	-1	-1	-1	-1	1	1	1	1	1	-1	-1	-1	1	NA	1	1	1	-1	-1	-1	-1	-1
BS00048572_51	5B	397435150	1	1	1	1	1	1	1	1	1	1	1	1	1	1	1	1	1	1	1	1	1	1	1	1	1	-1	NA	1	1	1	1	1	1	1	1	-1	1	1	1	1	1	1	1	-1	1	1	1
BS00048633_51	3A	726137811	1	1	NA	1	1	1	1	1	1	1	1	1	-1	1	1	1	1	-1	1	1	1	1	1	1	1	1	1	1	1	1	1	1	1	1	1	1	1	1	1	-1	-1	1	1	1	1	1	1
BS00048754_51	3B	682905538	-1	-1	-1	-1	1	-1	-1	1	-1	-1	1	-1	-1	-1	-1	-1	1	-1	-1	-1	-1	1	-1	-1	-1	-1	-1	-1	1	1	-1	-1	1	1	-1	-1	1	-1	-1	1	1	1	1	1	1	-1	-1
BS00048757_51	3A	38037262	-1	1	-1	-1	-1	1	1	1	-1	-1	-1	1	1	-1	-1	-1	-1	-1	-1	-1	-1	-1	-1	-1	-1	-1	-1	-1	-1	-1	1	-1	1	-1	-1	-1	-1	-1	-1	-1	-1	-1	-1	-1	-1	-1	-1
BS00048794_51	4B	601931300	1	1	-1	1	1	1	1	1	1	-1	1	1	-1	1	-1	1	1	1	-1	-1	1	1	1	1	-1	1	1	-1	1	1	1	-1	1	1	-1	1	-1	1	1	1	1	-1	1	1	-1	1	1
BS00048887_51	1A	274785621	-1	-1	-1	-1	-1	-1	-1	-1	-1	-1	-1	-1	-1	-1	-1	1	-1	1	1	-1	-1	-1	-1	-1	-1	-1	-1	-1	-1	-1	-1	-1	-1	-1	-1	-1	-1	-1	-1	-1	-1	-1	-1	-1	-1	-1	-1
BS00049008_51	3B	542551792	1	1	1	1	-1	-1	1	1	-1	1	-1	-1	-1	1	-1	1	1	1	1	1	1	1	-1	-1	-1	-1	NA	1	1	1	-1	1	-1	1	-1	1	-1	-1	1	1	1	1	-1	-1	1	-1	1
BS00049071_51	1D	28579501	-1	-1	-1	1	1	1	1	1	1	1	1	1	1	1	1	-1	1	-1	NA	1	1	1	1	1	1	1	1	1	1	1	1	1	1	1	1	1	1	1	1	1	1	-1	1	1	-1	1	1
BS00049213_51	5B	589581887	1	-1	1	1	1	-1	1	1	1	1	1	1	1	1	1	1	-1	1	1	1	1	1	-1	1	1	1	1	1	1	-1	1	-1	1	1	1	1	1	1	1	1	1	1	1	1	-1	1	1
BS00049565_51	6B	176401652	1	1	1	1	-1	1	1	-1	1	1	1	1	1	-1	1	1	1	1	1	1	-1	-1	1	1	1	1	1	1	1	1	1	1	-1	1	1	1	1	-1	1	1	1	1	-1	1	1	1	1
BS00049570_51	3B	245509557	1	-1	1	1	1	-1	1	1	-1	-1	-1	-1	-1	1	-1	1	-1	-1	NA	-1	-1	-1	-1	1	1	-1	NA	1	1	1	1	-1	1	1	1	-1	1	-1	1	-1	-1	1	-1	-1	1	1	1
BS00049615_51	3B	252343955	1	-1	1	1	1	-1	1	1	-1	-1	-1	-1	-1	1	-1	1	-1	1	NA	-1	-1	-1	-1	-1	1	-1	-1	1	-1	1	-1	-1	-1	1	1	-1	-1	-1	1	-1	-1	1	-1	-1	1	1	1
BS00049636_51	3A	650008458	-1	-1	-1	-1	-1	-1	-1	1	-1	-1	-1	-1	-1	-1	1	-1	-1	-1	-1	1	-1	-1	-1	-1	-1	-1	-1	-1	-1	-1	-1	1	-1	-1	-1	-1	-1	-1	1	-1	-1	-1	-1	-1	-1	-1	-1
BS00049637_51	3A	650008401	1	1	1	1	1	1	1	-1	1	1	1	1	1	1	-1	1	1	1	1	-1	1	1	1	1	1	1	1	1	1	1	1	-1	1	1	1	1	1	1	-1	1	1	1	1	1	1	1	1
BS00049639_51	3B	419566527	-1	-1	-1	-1	-1	1	-1	-1	1	-1	1	1	-1	-1	1	-1	-1	-1	NA	1	1	1	1	-1	-1	1	NA	-1	-1	-1	1	-1	1	-1	-1	-1	-1	1	1	-1	-1	-1	1	1	-1	-1	-1
BS00049644_51	2A	605184956	1	1	1	1	-1	-1	1	1	1	1	1	-1	1	1	-1	1	1	1	1	1	1	1	1	1	-1	-1	1	1	1	1	1	1	1	1	1	1	1	1	1	1	1	-1	1	1	1	1	-1
BS00049730_51	7B	708558581	1	1	-1	1	1	1	1	1	-1	1	1	-1	1	1	1	-1	1	-1	-1	1	1	1	1	1	1	1	1	-1	-1	1	1	-1	1	1	-1	1	1	1	1	1	1	1	-1	1	1	1	1
BS00049793_51	5B	402843784	1	1	1	1	1	1	-1	1	1	1	1	1	1	-1	1	1	-1	1	1	1	1	1	-1	1	1	1	1	1	-1	1	-1	1	-1	1	1	1	-1	1	1	-1	-1	1	-1	1	1	1	-1
BS00049816_51	2A	778597067	-1	-1	-1	-1	1	-1	1	1	1	-1	-1	1	-1	-1	1	-1	-1	NA	-1	1	1	-1	-1	-1	1	-1	-1	-1	-1	-1	-1	-1	-1	-1	1	1	-1	1	-1	-1	-1	1	-1	1	1	-1	1
BS00049871_51	7A	539856482	1	1	-1	-1	-1	1	1	1	1	1	1	1	1	1	1	1	1	1	1	1	1	1	1	1	1	-1	1	1	1	-1	1	1	1	1	1	1	-1	-1	1	1	1	1	1	-1	1	-1	1
BS00049887_51	7B	180029045	-1	1	-1	-1	1	-1	1	-1	-1	-1	-1	1	-1	-1	1	-1	NA	-1	-1	-1	-1	-1	-1	-1	1	-1	-1	-1	-1	1	1	1	-1	1	-1	1	1	-1	-1	1	-1	1	-1	-1	-1	1	-1
BS00049937_51	2A	43299300	-1	1	1	-1	-1	-1	-1	1	1	-1	1	1	1	-1	1	-1	1	-1	-1	-1	-1	-1	-1	1	-1	-1	-1	-1	1	-1	1	-1	-1	-1	-1	1	-1	-1	-1	1	1	1	-1	-1	1	-1	-1
BS00049941_51	6B	455449027	1	1	-1	1	1	-1	1	1	1	1	1	1	1	1	1	1	1	1	1	1	1	-1	-1	1	1	1	1	1	1	1	1	-1	-1	1	-1	-1	1	-1	-1	-1	-1	1	1	-1	1	-1	1
BS00049942_51	6B	455448950	-1	-1	1	-1	-1	1	-1	-1	-1	1	-1	-1	-1	-1	-1	-1	-1	-1	-1	-1	-1	1	1	-1	1	-1	-1	-1	-1	-1	-1	1	1	-1	1	1	-1	1	1	1	1	-1	-1	1	-1	1	-1
BS00049961_51	7B	711914509	-1	-1	-1	-1	-1	-1	-1	-1	-1	-1	-1	-1	-1	1	-1	-1	-1	-1	-1	-1	-1	-1	1	-1	-1	-1	-1	-1	NA	-1	-1	-1	-1	-1	-1	-1	-1	-1	-1	1	1	-1	-1	-1	-1	-1	-1
BS00049977_51	3A	688688720	1	1	1	1	1	1	1	1	1	1	1	1	1	1	-1	1	1	1	1	-1	1	1	1	1	-1	1	1	1	1	1	1	-1	1	1	1	1	1	1	1	-1	-1	1	1	1	1	1	1
BS00049997_51	5B	626069900	-1	-1	-1	-1	-1	-1	1	1	1	-1	-1	-1	-1	-1	-1	-1	1	1	-1	-1	1	1	1	-1	-1	-1	1	1	1	1	1	-1	-1	-1	-1	-1	1	-1	1	1	1	1	-1	-1	-1	-1	-1
BS00050457_51	1B	288395934	1	1	1	1	-1	1	1	1	1	1	1	1	1	-1	-1	1	1	1	1	-1	1	1	-1	1	1	-1	NA	-1	1	-1	1	1	1	1	-1	-1	-1	1	1	-1	-1	1	NA	-1	1	-1	1
BS00050522_51	1B	1433745	1	1	1	1	1	-1	-1	1	-1	-1	1	-1	-1	1	1	1	-1	-1	1	1	1	1	-1	-1	1	1	1	1	1	1	NA	-1	-1	1	1	1	-1	1	1	1	1	-1	1	1	1	1	1
BS00050775_51	5B	236261272	-1	1	-1	-1	-1	-1	-1	-1	-1	-1	-1	-1	1	-1	-1	-1	-1	-1	-1	-1	-1	-1	-1	-1	-1	-1	-1	-1	-1	-1	-1	-1	-1	1	-1	1	-1	-1	-1	-1	-1	-1	1	-1	-1	-1	-1
BS00050778_51	5B	236260503	1	-1	1	1	1	1	1	1	1	1	1	1	-1	1	1	1	1	1	1	1	1	1	1	1	1	1	1	1	1	1	1	1	1	-1	1	-1	1	1	1	1	1	1	-1	1	1	1	1
BS00050993_51	7B	36490102	1	1	1	1	1	1	1	1	-1	1	NA	1	1	1	1	1	-1	1	1	1	1	1	NA	1	-1	1	1	1	1	1	1	1	1	1	1	1	1	-1	1	1	1	1	NA	1	-1	1	-1
BS00051105_51	1B	99594558	-1	-1	1	-1	-1	-1	-1	-1	-1	-1	-1	-1	1	-1	-1	-1	-1	-1	-1	-1	-1	-1	-1	-1	-1	-1	-1	-1	-1	-1	-1	-1	-1	-1	-1	-1	-1	-1	-1	-1	-1	-1	-1	-1	-1	-1	-1
BS00051607_51	7D	526000766	-1	-1	-1	-1	-1	-1	-1	-1	-1	-1	-1	-1	-1	-1	-1	-1	-1	-1	-1	-1	-1	-1	1	-1	1	-1	-1	-1	-1	1	1	-1	-1	1	-1	-1	-1	-1	-1	-1	-1	-1	-1	-1	-1	-1	-1
BS00051965_51	2B	767021909	1	1	-1	1	-1	-1	-1	-1	-1	1	1	-1	1	1	1	-1	-1	-1	-1	1	-1	-1	-1	-1	1	-1	-1	-1	-1	1	-1	1	-1	1	1	-1	1	-1	-1	-1	-1	1	-1	-1	1	-1	-1
BS00051998_51	6B	166112341	1	1	1	1	-1	1	1	1	-1	1	1	1	1	-1	1	1	1	1	1	1	1	1	1	1	1	1	1	1	1	1	1	1	1	1	1	1	1	1	1	1	1	1	1	1	1	1	1
BS00052043_51	2A	376080025	1	1	-1	1	-1	1	1	-1	1	1	-1	1	1	1	1	1	-1	1	1	1	1	1	1	1	1	1	1	1	1	1	1	1	-1	1	1	1	1	1	1	-1	1	1	1	1	-1	1	1
BS00052057_51	3B	738684513	1	-1	-1	-1	1	-1	1	-1	1	-1	-1	1	-1	-1	-1	1	NA	1	-1	-1	-1	-1	-1	-1	1	1	1	-1	-1	-1	-1	-1	-1	-1	-1	-1	-1	-1	-1	1	1	-1	-1	1	-1	1	-1
BS00052075_51	1B	385162445	-1	-1	1	-1	-1	-1	-1	-1	-1	-1	-1	1	-1	-1	-1	1	-1	1	1	-1	-1	-1	1	-1	-1	-1	-1	1	-1	1	-1	1	-1	-1	-1	-1	1	-1	-1	-1	-1	-1	-1	-1	-1	-1	-1
BS00052423_51	3B	510000893	-1	1	-1	-1	1	1	-1	1	1	1	1	1	1	-1	1	-1	1	-1	1	-1	-1	-1	1	-1	1	-1	NA	-1	-1	-1	1	1	1	-1	1	-1	-1	1	-1	-1	-1	-1	1	1	-1	1	-1
BS00052478_51	6B	239073384	1	1	1	1	1	1	1	1	-1	1	1	1	1	1	1	1	-1	-1	1	1	1	-1	1	1	1	1	1	1	1	1	1	1	-1	1	-1	1	1	-1	1	1	1	1	1	1	-1	-1	1
BS00052668_51	7A	227092362	-1	-1	-1	1	-1	-1	1	1	-1	-1	1	-1	-1	-1	-1	-1	1	-1	NA	-1	-1	-1	-1	-1	-1	1	1	-1	1	-1	-1	-1	1	1	-1	1	-1	-1	-1	-1	-1	1	NA	-1	-1	-1	-1
BS00053286_51	7B	491394251	1	-1	-1	-1	-1	-1	-1	-1	-1	-1	-1	-1	-1	-1	-1	-1	-1	-1	-1	-1	1	-1	1	-1	1	1	-1	-1	-1	-1	-1	-1	1	-1	-1	-1	-1	1	-1	-1	-1	-1	1	1	1	-1	1
BS00053287_51	7B	491394245	1	-1	-1	-1	-1	-1	-1	-1	-1	-1	-1	-1	-1	-1	-1	-1	-1	-1	-1	-1	1	-1	1	-1	1	1	-1	-1	-1	-1	-1	-1	1	NA	-1	-1	-1	1	-1	-1	-1	-1	1	1	1	-1	1
BS00053365_51	7A	692907393	-1	1	1	1	-1	-1	1	NA	-1	1	-1	1	-1	-1	1	1	1	-1	-1	-1	-1	1	-1	1	-1	-1	-1	1	-1	1	1	1	1	1	1	1	1	1	1	-1	1	1	1	1	1	1	-1
BS00054271_51	1A	589445376	-1	1	-1	1	-1	-1	-1	-1	-1	-1	-1	-1	-1	1	-1	-1	-1	-1	-1	1	-1	-1	-1	-1	-1	-1	1	-1	-1	-1	-1	-1	-1	-1	-1	-1	-1	-1	-1	-1	-1	-1	1	-1	-1	-1	-1
BS00054287_51	6B	462149542	-1	-1	-1	-1	1	1	-1	1	1	-1	-1	-1	-1	1	-1	-1	-1	-1	-1	-1	1	1	1	-1	-1	-1	-1	-1	-1	-1	-1	1	1	-1	-1	1	-1	1	1	1	1	-1	1	1	-1	-1	-1
BS00054416_51	7A	501647802	-1	-1	-1	-1	-1	1	-1	-1	-1	-1	-1	-1	1	-1	-1	-1	1	1	-1	-1	-1	-1	-1	-1	1	-1	-1	-1	1	-1	-1	-1	1	-1	-1	-1	-1	-1	-1	-1	-1	1	NA	-1	-1	-1	-1
BS00054496_51	3D	536029042	-1	1	1	1	-1	1	-1	1	-1	-1	1	-1	1	-1	-1	-1	1	-1	-1	1	-1	-1	-1	-1	1	-1	-1	-1	-1	-1	-1	-1	-1	-1	-1	1	-1	-1	-1	1	1	-1	-1	-1	1	-1	-1
BS00054946_51	5B	611385423	1	-1	-1	1	1	-1	1	1	1	1	1	-1	1	1	1	-1	-1	1	-1	1	1	1	-1	1	1	-1	1	1	1	1	1	-1	1	1	1	1	1	1	1	1	1	1	1	1	1	1	1
BS00055445_51	7A	174199635	-1	-1	1	-1	1	-1	-1	-1	-1	-1	-1	-1	-1	-1	-1	-1	-1	-1	-1	-1	-1	-1	-1	-1	-1	-1	-1	-1	-1	1	-1	-1	-1	-1	-1	1	1	1	-1	1	1	-1	-1	1	-1	1	-1
BS00055583_51	7B	704627960	1	-1	-1	-1	1	1	1	1	1	-1	1	1	1	-1	1	-1	1	1	-1	-1	-1	1	-1	1	1	1	1	-1	1	1	1	-1	1	1	1	1	1	1	1	-1	-1	1	1	1	1	1	1
BS00055584_51	7B	704627965	-1	1	1	1	-1	-1	-1	-1	-1	1	-1	-1	-1	1	-1	1	-1	-1	1	1	1	-1	1	-1	-1	-1	-1	1	-1	-1	-1	1	-1	-1	-1	-1	-1	-1	-1	1	1	-1	-1	-1	-1	-1	-1
BS00055864_51	1B	577186908	1	1	1	1	1	-1	1	1	-1	1	1	1	1	1	1	1	1	1	1	1	1	1	1	1	-1	1	1	1	1	1	1	1	1	1	1	1	1	-1	-1	1	1	1	1	-1	1	1	1
BS00055866_51	1B	577186750	1	1	1	1	1	-1	1	1	-1	1	1	1	1	1	1	1	1	1	1	1	1	1	1	1	-1	1	1	1	1	1	1	1	1	1	1	1	1	-1	-1	1	1	1	1	-1	1	1	1
BS00055933_51	2A	77157995	1	1	-1	1	1	-1	1	-1	-1	1	-1	-1	1	1	1	1	-1	1	1	1	-1	1	1	1	-1	-1	1	1	1	-1	-1	1	-1	-1	1	1	1	1	-1	1	1	1	-1	1	1	1	-1
BS00056089_51	3A	616492185	1	-1	-1	-1	-1	-1	1	1	-1	-1	1	1	-1	-1	-1	-1	1	1	-1	-1	1	-1	-1	-1	-1	1	-1	-1	1	-1	1	-1	1	1	-1	-1	1	-1	-1	-1	-1	-1	-1	-1	1	-1	1
BS00056147_51	5B	387904098	-1	-1	-1	-1	-1	-1	-1	-1	-1	-1	-1	-1	-1	1	-1	-1	1	-1	-1	-1	-1	-1	1	-1	-1	-1	-1	-1	1	-1	1	-1	1	-1	-1	-1	1	-1	-1	1	1	-1	1	-1	-1	-1	1
BS00056257_51	Unk	240	1	1	-1	1	1	1	1	1	1	1	-1	1	1	1	1	1	1	1	1	1	1	1	1	1	-1	1	1	1	1	1	-1	1	1	1	-1	1	1	-1	1	-1	-1	1	-1	-1	1	1	1
BS00056258_51	3B	40234319	1	1	-1	1	1	1	1	1	1	1	-1	1	1	1	1	1	1	1	1	1	1	1	1	1	-1	1	1	1	1	1	-1	1	1	1	-1	1	1	-1	1	-1	-1	1	-1	-1	1	1	1
BS00056493_51	4B	622350	1	1	1	1	-1	1	1	1	1	1	1	1	1	1	1	1	1	1	1	1	1	1	1	1	-1	1	1	1	1	1	1	1	1	1	1	1	1	1	1	1	1	1	1	1	1	1	1
BS00056547_51	1A	560463557	1	-1	1	1	-1	1	-1	-1	-1	-1	1	-1	1	1	-1	-1	1	-1	-1	-1	1	-1	1	1	-1	-1	-1	1	1	-1	-1	-1	1	-1	1	-1	-1	-1	-1	1	1	1	-1	-1	-1	-1	1
BS00056624_51	4A	659014450	-1	-1	-1	-1	-1	1	-1	-1	-1	-1	-1	-1	-1	-1	-1	-1	-1	-1	-1	-1	-1	-1	-1	-1	-1	-1	-1	-1	-1	-1	-1	-1	1	-1	-1	-1	-1	-1	-1	-1	-1	-1	-1	NA	-1	1	-1
BS00056645_51	2B	793148680	-1	1	1	1	1	1	1	1	1	1	1	1	1	1	-1	1	1	1	1	-1	1	1	1	1	1	1	1	1	1	-1	1	1	1	-1	1	-1	1	-1	1	1	1	1	1	1	-1	1	-1
BS00056737_51	3B	779577805	1	1	1	1	-1	-1	1	1	1	1	-1	-1	-1	1	1	-1	-1	-1	-1	-1	1	-1	1	-1	1	1	1	-1	-1	1	1	-1	1	1	1	1	1	-1	1	-1	-1	-1	1	1	1	-1	1
BS00056823_51	1A	584478751	-1	1	-1	1	-1	-1	1	-1	1	-1	1	-1	1	1	-1	1	-1	1	1	1	-1	1	1	-1	1	1	1	1	-1	1	1	1	-1	-1	-1	1	1	1	1	-1	-1	1	1	1	-1	-1	1
BS00056933_51	5A	32881026	1	-1	1	1	1	-1	1	1	1	1	1	1	-1	1	1	1	1	1	1	1	-1	1	1	1	1	1	1	1	1	1	1	1	1	1	1	1	1	1	1	1	1	1	1	1	1	1	1
BS00057059_51	2A	729287911	-1	1	-1	-1	-1	1	-1	1	1	1	-1	1	-1	-1	1	-1	1	-1	-1	1	1	-1	-1	-1	1	1	-1	-1	-1	-1	-1	1	1	-1	-1	-1	-1	-1	-1	1	1	-1	-1	-1	1	-1	-1
BS00057060_51	2A	729288308	-1	1	-1	-1	-1	1	-1	1	1	1	-1	1	-1	-1	1	-1	1	-1	-1	1	1	-1	-1	-1	1	1	-1	-1	-1	-1	-1	1	1	-1	-1	-1	-1	-1	-1	1	1	-1	-1	-1	1	-1	-1
BS00057153_51	4B	609317748	-1	-1	-1	-1	-1	-1	1	1	-1	-1	1	-1	-1	-1	-1	-1	1	-1	-1	-1	-1	-1	-1	-1	-1	-1	-1	-1	-1	-1	1	-1	1	-1	-1	-1	-1	-1	-1	-1	-1	-1	-1	-1	-1	-1	-1
BS00057323_51	7B	687591700	1	-1	-1	-1	1	1	-1	1	1	-1	1	1	1	1	-1	1	1	1	1	-1	1	-1	1	1	-1	1	1	1	1	1	1	1	-1	1	1	-1	1	1	-1	-1	-1	-1	-1	1	1	1	1
BS00057445_51	3A	25388020	1	1	1	1	1	1	1	-1	-1	1	-1	-1	1	1	1	1	1	1	1	1	1	1	1	1	-1	1	1	1	1	-1	-1	1	-1	1	1	-1	1	1	1	-1	-1	-1	-1	1	1	1	1
BS00057451_51	3B	493655368	1	1	1	1	1	1	1	1	1	1	1	1	1	1	1	1	1	1	-1	1	-1	-1	1	-1	-1	-1	-1	1	-1	1	-1	1	-1	1	1	1	-1	1	-1	1	1	1	1	1	1	1	1
BS00057475_51	2B	652615059	1	1	-1	1	1	1	1	-1	1	1	1	1	-1	1	1	1	1	1	1	-1	-1	-1	1	1	-1	-1	1	1	-1	1	1	1	1	1	1	1	1	1	1	1	1	1	1	1	-1	1	1
BS00057487_51	6A	610406637	1	-1	1	-1	1	-1	-1	-1	-1	-1	-1	1	-1	-1	-1	1	-1	-1	-1	-1	-1	-1	-1	-1	1	-1	NA	1	-1	-1	-1	-1	-1	-1	1	-1	-1	-1	-1	-1	-1	-1	-1	1	1	-1	-1
BS00057746_51	Unk	250	1	1	1	1	1	1	1	1	-1	1	NA	1	1	1	1	1	1	1	1	1	1	1	-1	-1	1	1	1	1	1	1	1	1	1	1	1	1	1	1	1	1	1	1	1	1	1	1	1
BS00057988_51	3B	759170505	1	1	1	1	1	1	1	1	1	1	1	-1	1	1	1	1	1	1	NA	-1	1	1	1	1	-1	1	1	-1	1	1	1	1	1	1	1	-1	1	1	1	1	1	1	1	1	1	-1	-1
BS00058272_51	3B	689167546	1	1	1	1	-1	1	1	-1	-1	1	-1	1	1	1	1	1	-1	1	1	1	1	-1	1	1	1	1	1	1	-1	-1	1	1	-1	-1	1	1	-1	1	1	-1	-1	-1	-1	-1	-1	1	1
BS00058305_51	6B	201790467	-1	1	-1	1	-1	-1	-1	-1	-1	-1	1	-1	-1	-1	-1	-1	-1	-1	-1	1	-1	1	-1	-1	-1	1	1	-1	-1	-1	-1	-1	1	-1	-1	-1	-1	1	-1	-1	-1	-1	-1	1	-1	-1	-1
BS00058554_51	1D	410792212	-1	-1	-1	1	-1	-1	-1	-1	-1	1	-1	-1	-1	-1	-1	1	-1	-1	1	-1	-1	1	-1	-1	1	1	1	-1	1	-1	-1	-1	-1	-1	1	-1	-1	-1	-1	-1	-1	-1	1	-1	1	1	-1
BS00058659_51	4B	555213918	-1	1	-1	1	1	-1	-1	-1	-1	1	-1	-1	1	1	1	-1	-1	-1	1	1	-1	-1	-1	-1	1	1	-1	1	-1	-1	-1	1	-1	-1	1	1	1	-1	NA	-1	-1	-1	1	1	1	1	1
BS00058815_51	2B	7436731	-1	-1	-1	-1	1	1	-1	1	-1	1	NA	-1	-1	-1	1	-1	-1	1	-1	-1	-1	1	1	-1	1	1	-1	-1	-1	1	-1	1	1	1	1	-1	1	-1	-1	1	1	-1	-1	-1	-1	-1	-1
BS00058860_51	Unk	256598370	-1	1	-1	1	-1	1	-1	-1	1	1	1	-1	-1	-1	1	-1	1	-1	-1	-1	-1	-1	-1	-1	1	-1	-1	-1	-1	-1	-1	1	1	-1	1	1	-1	1	1	1	1	1	-1	1	-1	-1	-1
BS00058861_51	Unk	256598337	-1	1	-1	1	-1	1	-1	-1	-1	NA	-1	-1	-1	-1	1	-1	-1	-1	-1	-1	-1	-1	-1	-1	1	-1	-1	-1	-1	-1	-1	1	1	-1	1	1	-1	-1	1	1	1	-1	-1	-1	-1	-1	-1
BS00058929_51	6A	580280921	-1	-1	-1	-1	-1	-1	1	-1	-1	-1	-1	-1	-1	-1	-1	-1	-1	-1	-1	-1	-1	-1	-1	-1	-1	-1	-1	-1	-1	-1	-1	-1	1	-1	-1	-1	-1	-1	-1	-1	-1	-1	-1	-1	-1	-1	-1
BS00059061_51	7B	545991555	-1	-1	-1	-1	-1	-1	-1	1	-1	-1	-1	-1	-1	-1	-1	1	-1	-1	-1	-1	-1	1	1	-1	-1	-1	-1	1	-1	-1	-1	-1	-1	-1	1	-1	-1	-1	-1	-1	-1	-1	-1	-1	-1	-1	-1
BS00059062_51	7B	545991457	-1	-1	-1	-1	-1	-1	-1	1	-1	-1	-1	-1	-1	-1	-1	1	-1	-1	-1	-1	-1	1	1	-1	-1	-1	-1	1	-1	-1	-1	-1	-1	-1	1	-1	-1	-1	-1	-1	-1	-1	-1	-1	-1	-1	-1
BS00059315_51	2B	138536901	-1	-1	-1	-1	-1	-1	-1	-1	-1	-1	1	-1	-1	1	-1	1	-1	1	1	1	1	-1	1	1	-1	1	1	-1	1	-1	-1	-1	-1	-1	-1	-1	-1	-1	1	-1	-1	-1	-1	-1	-1	-1	-1
BS00059416_51	3B	745289790	1	-1	-1	1	1	1	1	1	1	1	1	1	1	1	1	1	-1	1	-1	1	-1	1	1	-1	-1	1	1	1	-1	1	1	1	-1	1	1	1	-1	1	1	1	1	1	1	1	1	1	1
BS00059475_51	2A	574172996	-1	1	-1	-1	-1	-1	-1	1	1	-1	1	NA	-1	1	-1	-1	-1	-1	-1	-1	-1	1	-1	1	NA	-1	1	1	-1	-1	-1	1	1	-1	-1	-1	1	1	-1	1	1	NA	-1	1	-1	-1	-1
BS00059896_51	2B	683030868	-1	-1	-1	-1	-1	-1	-1	-1	-1	-1	1	-1	-1	-1	-1	-1	-1	-1	-1	-1	1	1	-1	-1	-1	1	1	1	1	-1	-1	-1	-1	-1	-1	1	-1	-1	-1	-1	-1	-1	-1	-1	-1	-1	-1
BS00059928_51	7A	603091602	1	-1	-1	1	-1	1	-1	1	-1	-1	-1	1	1	-1	-1	-1	-1	1	-1	-1	-1	-1	-1	-1	1	-1	-1	-1	1	1	-1	-1	-1	-1	-1	-1	-1	-1	1	-1	-1	1	NA	1	-1	-1	-1
BS00059929_51	7A	603091829	-1	-1	-1	-1	-1	-1	-1	-1	1	-1	-1	-1	-1	-1	-1	-1	1	-1	-1	-1	-1	-1	-1	-1	-1	-1	-1	-1	-1	-1	-1	-1	1	-1	-1	-1	-1	-1	-1	-1	-1	-1	-1	-1	-1	-1	-1
BS00060015_51	5B	41276013	-1	-1	-1	-1	1	1	1	-1	-1	-1	-1	1	-1	-1	1	1	-1	-1	-1	1	-1	-1	-1	-1	1	-1	-1	-1	-1	-1	-1	-1	-1	-1	-1	1	-1	-1	-1	-1	-1	-1	1	-1	-1	-1	-1
BS00060029_51	3A	686254172	1	-1	1	1	1	1	-1	1	1	1	1	1	1	1	1	1	-1	-1	1	-1	-1	1	1	1	-1	1	1	1	1	1	-1	1	-1	1	1	1	-1	1	1	1	1	1	NA	1	1	1	1
BS00060073_51	3B	553065166	-1	-1	-1	-1	-1	-1	-1	1	1	-1	-1	-1	-1	-1	-1	-1	1	1	1	1	1	-1	1	-1	-1	-1	-1	-1	-1	-1	-1	1	-1	-1	-1	-1	-1	1	-1	-1	-1	-1	1	1	-1	-1	-1
BS00060255_51	3B	67413031	-1	-1	-1	-1	1	1	-1	1	1	-1	1	1	1	-1	1	-1	1	1	-1	1	-1	-1	-1	1	1	-1	-1	-1	1	1	-1	-1	1	1	1	-1	1	1	-1	-1	-1	-1	1	1	1	-1	-1
BS00060270_51	1B	412895506	-1	-1	1	-1	-1	-1	-1	-1	-1	-1	-1	1	-1	-1	-1	1	-1	1	1	-1	-1	-1	-1	-1	-1	-1	NA	1	-1	-1	-1	1	-1	-1	-1	-1	-1	-1	-1	-1	-1	-1	NA	-1	-1	-1	-1
BS00060341_51	7B	569419689	-1	-1	-1	-1	-1	-1	-1	-1	-1	1	-1	-1	-1	-1	-1	-1	NA	NA	-1	-1	1	-1	-1	-1	-1	-1	-1	-1	-1	-1	-1	-1	1	-1	-1	-1	-1	-1	1	-1	-1	1	NA	-1	1	-1	1
BS00060460_51	5B	701275379	1	-1	-1	-1	-1	-1	-1	-1	-1	1	-1	-1	-1	1	-1	-1	-1	1	-1	1	-1	-1	-1	1	-1	1	-1	-1	1	-1	-1	NA	-1	-1	-1	-1	1	-1	1	1	1	-1	1	1	1	-1	1
BS00060594_51	2A	766393871	-1	-1	-1	1	-1	-1	-1	-1	-1	-1	-1	-1	1	1	-1	1	-1	1	1	-1	1	-1	-1	-1	-1	-1	-1	1	-1	-1	-1	-1	1	1	-1	-1	-1	-1	-1	1	1	-1	1	-1	1	-1	-1
BS00060618_51	2B	765295892	1	1	-1	1	-1	-1	-1	-1	-1	1	1	-1	-1	1	1	-1	-1	-1	-1	1	-1	-1	-1	-1	-1	1	1	-1	-1	1	-1	1	1	1	1	-1	1	-1	-1	-1	-1	1	-1	-1	1	-1	-1
BS00060653_51	2A	507159246	1	1	-1	1	-1	-1	1	-1	-1	1	-1	-1	-1	1	1	1	-1	1	1	1	1	1	1	1	-1	1	1	1	1	1	1	1	-1	1	1	1	1	1	1	-1	1	1	1	1	1	1	1
BS00060686_51	1B	675320327	1	1	1	1	1	1	1	-1	-1	1	1	-1	1	1	1	1	-1	-1	1	1	1	1	-1	1	1	1	1	-1	1	1	-1	1	1	NA	1	1	-1	1	1	1	1	1	NA	1	1	1	1
BS00060773_51	3D	2194170	-1	-1	-1	-1	-1	-1	-1	-1	-1	-1	-1	-1	-1	-1	-1	-1	-1	-1	-1	-1	-1	-1	-1	-1	-1	-1	-1	-1	-1	-1	-1	-1	-1	-1	-1	-1	-1	1	-1	1	1	-1	-1	NA	1	-1	-1
BS00060838_51	6B	224257152	1	1	1	1	1	1	1	1	1	1	1	1	1	1	1	1	-1	-1	1	1	1	1	1	1	1	1	1	1	1	1	1	1	1	1	1	1	1	1	1	1	1	1	1	1	1	1	1
BS00061125_51	3D	600261870	-1	-1	1	1	1	-1	1	1	1	1	-1	-1	-1	1	1	-1	1	1	1	1	-1	-1	1	1	-1	-1	-1	-1	1	-1	1	-1	1	1	-1	1	-1	-1	1	-1	-1	1	1	-1	-1	1	1
BS00061173_51	3A	625393572	-1	-1	-1	-1	-1	-1	-1	-1	-1	-1	-1	-1	-1	-1	1	-1	1	-1	-1	-1	1	-1	-1	-1	-1	1	-1	-1	-1	-1	-1	1	-1	-1	-1	-1	-1	-1	NA	-1	-1	-1	-1	-1	-1	-1	1
BS00061179_51	3A	625393236	-1	-1	-1	-1	-1	-1	-1	-1	-1	-1	-1	-1	-1	-1	1	-1	1	-1	-1	-1	1	-1	-1	-1	-1	1	-1	-1	-1	-1	-1	1	-1	-1	-1	-1	-1	-1	NA	-1	-1	-1	-1	-1	-1	-1	1
BS00061268_51	2B	239847284	1	1	1	1	1	1	1	-1	1	1	1	1	1	1	1	1	1	1	-1	1	1	-1	1	1	1	-1	-1	1	1	1	1	1	1	1	1	-1	1	1	1	-1	-1	1	1	1	-1	1	1
BS00061326_51	5B	555943761	1	1	1	1	1	1	1	1	1	-1	1	1	1	1	1	1	-1	1	NA	1	1	1	-1	1	1	1	1	1	1	1	1	1	1	-1	1	-1	1	1	1	1	1	1	1	1	-1	1	1
BS00061358_51	1B	283122030	1	1	1	-1	-1	1	1	1	1	1	1	1	1	-1	-1	1	-1	1	1	-1	1	1	-1	1	-1	-1	NA	-1	1	-1	1	1	-1	1	-1	NA	-1	1	-1	-1	-1	1	NA	-1	1	-1	1
BS00061593_51	Unk	260	-1	-1	-1	-1	-1	-1	-1	-1	-1	-1	-1	-1	-1	-1	-1	-1	-1	-1	-1	-1	-1	-1	-1	-1	1	-1	-1	-1	-1	-1	-1	1	-1	1	1	-1	-1	-1	-1	1	1	-1	NA	-1	1	1	-1
BS00061749_51	6B	35377024	-1	1	-1	-1	-1	-1	-1	NA	-1	-1	-1	-1	-1	-1	-1	-1	-1	-1	-1	1	-1	-1	-1	-1	NA	-1	-1	-1	-1	-1	-1	-1	-1	-1	-1	-1	-1	-1	-1	1	1	-1	-1	-1	-1	-1	-1
BS00061911_51	7A	722573912	-1	1	-1	-1	1	1	1	-1	-1	-1	-1	-1	-1	-1	-1	1	1	-1	NA	-1	1	-1	-1	-1	-1	-1	-1	-1	-1	-1	-1	-1	-1	-1	-1	1	-1	-1	-1	1	1	-1	NA	-1	1	-1	-1
BS00062059_51	4A	636971447	1	1	1	-1	-1	1	1	1	-1	-1	-1	1	-1	1	-1	-1	1	-1	-1	-1	-1	1	1	-1	-1	-1	-1	-1	1	-1	1	-1	-1	-1	-1	-1	-1	1	-1	1	1	-1	1	1	-1	-1	1
BS00062304_51	4B	660719506	1	-1	1	1	1	1	1	1	1	-1	1	1	-1	-1	-1	1	1	1	1	1	1	-1	1	1	-1	1	1	1	1	1	1	1	1	1	1	-1	1	1	1	1	1	1	1	1	1	1	-1
BS00062425_51	7A	83784491	1	1	-1	1	1	1	1	1	1	1	-1	1	1	-1	1	-1	1	1	1	1	1	1	1	-1	1	-1	NA	1	-1	1	1	-1	1	1	1	-1	1	-1	-1	-1	-1	-1	NA	-1	1	-1	-1
BS00062427_51	5A	416126459	1	-1	-1	-1	-1	-1	-1	-1	-1	1	-1	-1	-1	-1	-1	-1	-1	-1	-1	-1	-1	-1	-1	-1	-1	-1	-1	-1	-1	-1	-1	1	-1	-1	-1	-1	-1	-1	1	-1	-1	-1	-1	-1	-1	-1	-1
BS00062617_51	5B	21538528	-1	-1	1	-1	-1	1	-1	-1	-1	-1	-1	1	-1	-1	-1	-1	-1	-1	1	-1	-1	1	-1	-1	-1	-1	-1	-1	-1	-1	-1	-1	1	-1	-1	-1	-1	-1	-1	-1	-1	-1	-1	-1	1	-1	-1
BS00062618_51	5B	678515535	1	-1	-1	-1	-1	-1	-1	-1	1	-1	-1	-1	-1	-1	-1	-1	-1	1	-1	-1	1	-1	1	-1	-1	-1	-1	-1	1	-1	-1	1	1	1	-1	-1	-1	-1	-1	-1	-1	1	-1	-1	-1	-1	-1
BS00062619_51	6D	299057191	1	1	1	1	1	-1	-1	-1	1	1	1	-1	1	1	1	1	-1	1	1	1	1	1	1	1	-1	-1	-1	1	1	1	1	1	-1	1	1	1	1	1	1	-1	-1	1	-1	-1	1	1	1
BS00062642_51	2A	732993606	-1	-1	-1	-1	-1	1	-1	1	1	-1	-1	1	-1	-1	1	-1	-1	-1	-1	-1	-1	-1	1	-1	-1	-1	-1	-1	-1	-1	1	-1	1	1	-1	-1	-1	-1	-1	-1	-1	-1	-1	-1	-1	-1	1
BS00062644_51	7A	641320677	-1	-1	-1	1	1	-1	-1	1	-1	1	-1	-1	-1	1	1	-1	-1	-1	1	1	-1	-1	1	-1	1	-1	-1	-1	-1	1	-1	1	1	1	-1	1	1	-1	1	-1	-1	-1	1	1	1	1	1
BS00062645_51	3D	355428521	1	-1	1	1	1	-1	-1	1	-1	1	-1	-1	-1	1	-1	-1	1	1	-1	1	-1	1	1	1	1	1	NA	1	-1	1	-1	-1	1	1	-1	1	-1	1	-1	1	1	-1	1	1	1	1	1
BS00062708_51	3D	585088559	1	-1	1	-1	1	-1	1	1	1	-1	1	1	1	-1	1	1	1	1	1	1	-1	1	1	1	1	-1	-1	1	-1	1	1	1	1	1	-1	-1	-1	1	1	1	1	-1	-1	1	1	1	-1
BS00062715_51	1A	333776320	-1	-1	1	1	-1	-1	1	1	1	-1	-1	1	1	-1	-1	1	-1	1	1	-1	-1	-1	-1	-1	-1	-1	-1	1	-1	-1	-1	1	-1	-1	-1	-1	-1	-1	-1	-1	-1	-1	-1	-1	-1	-1	-1
BS00062724_51	7A	36544822	1	-1	-1	1	-1	-1	1	1	1	-1	-1	1	1	-1	-1	1	1	-1	1	-1	1	-1	1	1	-1	-1	1	1	1	1	1	1	1	-1	-1	1	1	-1	1	-1	-1	1	-1	-1	-1	-1	1
BS00062728_51	2D	648547588	-1	-1	-1	-1	-1	1	-1	-1	-1	-1	-1	-1	-1	-1	-1	-1	-1	-1	-1	-1	-1	-1	-1	-1	-1	-1	-1	-1	-1	-1	-1	-1	-1	-1	-1	1	-1	-1	-1	-1	-1	-1	-1	-1	-1	-1	-1
BS00062731_51	5B	571616182	-1	1	-1	-1	1	1	-1	1	-1	1	-1	-1	-1	-1	-1	-1	-1	-1	-1	-1	-1	-1	1	-1	1	-1	-1	-1	-1	-1	1	-1	-1	-1	-1	-1	-1	-1	-1	-1	-1	-1	-1	-1	1	-1	-1
BS00062732_51	2A	747090455	-1	-1	1	-1	1	1	1	1	1	-1	1	1	-1	-1	-1	1	NA	1	1	-1	-1	1	1	-1	-1	-1	-1	-1	-1	1	1	-1	1	-1	1	-1	1	-1	-1	-1	-1	1	1	-1	-1	1	1
BS00062734_51	Unk	270	1	1	1	1	1	1	1	-1	-1	1	1	1	1	1	1	1	-1	1	-1	-1	-1	1	-1	1	1	-1	1	1	1	1	1	-1	-1	1	1	1	1	-1	1	1	1	1	-1	-1	-1	1	1
BS00062740_51	1B	390712986	-1	-1	1	-1	-1	-1	-1	-1	-1	-1	-1	1	-1	-1	-1	1	-1	1	1	-1	-1	-1	-1	-1	-1	-1	NA	1	-1	-1	-1	1	-1	1	-1	-1	-1	-1	-1	-1	-1	-1	-1	-1	-1	-1	-1
BS00062759_51	1A	585822061	1	-1	1	1	1	1	-1	1	1	1	-1	-1	-1	-1	1	-1	-1	1	-1	1	1	-1	1	1	-1	-1	-1	-1	1	-1	-1	-1	1	1	1	-1	-1	-1	1	1	1	1	-1	-1	1	1	1
BS00062781_51	6A	580199509	-1	-1	-1	-1	1	-1	1	-1	1	-1	-1	-1	-1	-1	-1	1	-1	1	-1	-1	-1	1	-1	-1	-1	-1	-1	-1	-1	-1	-1	-1	1	-1	-1	1	-1	-1	-1	-1	-1	1	-1	-1	-1	-1	-1
BS00062807_51	6B	147057891	-1	-1	-1	-1	1	1	-1	1	1	-1	-1	-1	1	1	-1	-1	-1	1	-1	-1	1	-1	1	-1	-1	-1	-1	-1	-1	-1	-1	1	-1	-1	-1	1	-1	-1	-1	1	1	1	1	-1	-1	1	1
BS00062808_51	3A	477592042	1	-1	1	1	1	-1	-1	1	-1	1	-1	-1	-1	1	-1	-1	1	1	-1	1	-1	1	1	1	1	1	-1	1	-1	1	-1	-1	1	1	-1	1	-1	1	-1	1	1	-1	1	1	1	1	1
BS00062823_51	6A	447421298	-1	-1	-1	-1	-1	1	1	1	-1	1	-1	1	-1	-1	-1	-1	1	-1	-1	-1	-1	1	1	-1	1	1	NA	-1	-1	-1	-1	1	1	-1	-1	-1	1	-1	-1	1	1	-1	NA	1	-1	-1	-1
BS00062827_51	3B	338606233	-1	-1	-1	-1	-1	-1	-1	-1	1	-1	1	1	-1	-1	-1	-1	-1	-1	-1	-1	-1	-1	1	-1	-1	-1	NA	-1	-1	-1	-1	-1	-1	-1	-1	-1	-1	1	-1	-1	-1	1	1	1	-1	-1	-1
BS00062829_51	7B	475663888	1	1	1	-1	1	1	1	1	1	1	1	1	1	1	1	1	1	1	NA	1	1	1	1	1	1	-1	1	1	1	-1	1	1	1	1	1	NA	1	1	1	1	1	1	1	-1	1	1	1
BS00062865_51	2D	69251614	1	1	1	1	1	1	1	1	-1	1	-1	1	1	1	1	1	1	1	1	1	1	1	1	1	1	1	1	1	1	1	1	1	1	1	1	1	1	1	1	1	1	1	1	1	1	1	1
BS00062876_51	1A	529788828	1	-1	-1	1	1	-1	1	-1	1	1	-1	-1	1	1	1	-1	-1	1	-1	1	1	1	1	1	-1	1	1	-1	1	1	-1	1	-1	1	1	1	-1	1	1	-1	-1	1	-1	1	-1	1	1
[truncated: 14,059 more rows]
[truncated: 252 more columns]

## Sheet: HWWAMP_GWAS
marker	chrom	pos_(bp)_RefSeqv1.0	Genetic_Distance_(Wang_et._al._2014)	kernel_width_-LOG(P-value)	spikelet_number_-LOG(P-value)	thousand_kernel_weight_-LOG(P-value)	heading_date_-LOG(P-value)
RAC875_c21411_162	Unk	6030	105.742	5.1575	0.0101436	3.76838	2.64927
Ku_c4397_1536	5D	100931514	69.1316	4.65884	1.70015	4.04158	0.630597
Ra_c2557_2531	6B	696151765	104.585	4.16187	0.922839	4.10805	0.584195
IWA3435	1A	540051956	105.742	3.6788	0.10721	2.30834	2.28849
Tdurum_contig46797_585	2A	44836524	81.4886	3.6581	1.15713	3.23073	0.879793
TA004097-0977	6A	255325658	77.8658	3.51326	0.022757	2.08995	0.488177
BS00013851_51	6A	342527012	78.5016	3.51326	0.022757	2.08995	0.488177
IAAV1263	6D	239806739	78.5016	3.51326	0.022757	2.08995	0.488177
BS00021901_51	5A	230072818	69.965	3.49799	1.91364	3.07488	0.369415
IWA4550	5D	192270194	69.965	3.49799	1.91364	3.07488	0.369415
RAC875_c30315_692	5A	242855658	69.1316	3.49047	1.78887	2.47076	0.840262
BobWhite_c17086_197	6A	225313011	78.6388	3.49001	0.0304592	2.10571	0.48142
RAC875_c50011_126	5D	188337759	69.1316	3.45173	1.37453	2.41804	0.834187
GENE-4153_101	6D	306711417	82.1426	3.43188	0.524508	1.42536	1.59529
CAP12_c590_307	1B	661633407	135.963	3.42451	0.22841	3.54893	2.33998
CAP11_c3666_426	7A	708624800	211.687	3.42346	2.15368	1.21831	3.04841
Tdurum_contig29087_757	1B	661633146	135.963	3.41657	0.225271	3.40003	2.2951
IWA7517	5D	123499728	69.965	3.41256	1.83907	2.95713	0.317997
IACX5994	1A	540051810	105.742	3.41114	0.0834949	2.11861	2.38454
IWA6052	5D	188335487	69.1316	3.37383	1.69583	2.42871	0.98199
D_GBUVHFX02FY8QG_158	5D	188336510	69.1316	3.37383	1.69583	2.42871	0.98199
BobWhite_c22638_135	6B	496988214	67.2402	3.35826	0.255466	3.68611	0.0905878
GENE-3945_245	6A	499207285	82.3833	3.34527	0.135791	0.828897	0.650746
RAC875_c26265_146	5D	188337693	69.1316	3.3177	1.76166	2.49175	0.854723
IAAV622	6A	496841056	82.3833	3.28605	0.203695	0.748473	0.992859
IWA3482	6A	496841056	81.1656	3.28605	0.203695	0.748473	0.992859
IWA8306	6D	346696867	82.3833	3.28605	0.203695	0.748473	0.992859
BS00064905_51	Unk	314905429	82.768	3.27504	1.14285	2.48986	0.708726
GENE-3709_393	6A	496844226	82.3833	3.27099	0.160267	0.810251	1.07721
CAP7_c4056_108	2A	752092834	144.414	3.26643	0.0450158	3.11708	0.407706
Kukri_c13045_302	5D	241250896	69.1316	3.23503	1.18446	3.36234	1.07916
tplb0025i05_1836	6A	497462317	82.3833	3.23321	0.105411	0.723674	0.894462
IWA3434	1A	540051821	105.742	3.21553	0.0761779	2.13014	2.19869
Excalibur_c22768_963	1A	540056839	105.742	3.21553	0.0761779	2.13014	2.19869
BobWhite_c5967_537	Unk	970	105.742	3.21553	0.0761779	2.13014	2.19869
RAC875_c26265_117	5D	188337722	67.4921	3.1639	1.38383	2.05383	0.814369
Kukri_c25281_99	2B	541088704	102.472	3.14315	0.589919	1.42274	0.602702
IWA3483	6A	496842791	82.3833	3.11586	0.0797573	0.696674	0.859072
BS00022848_51	1A	536665375	104.816	3.08537	0.239143	1.17896	0.927374
Tdurum_contig42125_5692	6A	545828569	85.0722	3.07604	0.0142286	2.11969	0.486152
BS00038418_51	1D	356154031	82.8171	3.06519	0.81546	2.49282	1.8549
IWA3463	6A	497789707	83.0358	3.05635	0.0891431	0.785161	0.558369
GENE-4154_365	6A	498951610	82.3833	3.04611	0.0792801	0.666025	0.592239
RAC875_c62614_191	6A	498953690	82.7906	3.04611	0.0792801	0.666025	0.592239
Excalibur_rep_c69275_346	6A	499007758	82.7906	3.02994	0.0757866	0.654137	0.577967
Kukri_c24262_918	2A	36930945	73.9498	3.02267	0.6412	1.55879	0.418173
IWA7184	7A	708143282	208.714	2.93754	1.95282	0.993283	2.94341
Kukri_rep_c73094_348	5D	278625735	72.2782	2.89969	0.657462	1.80872	1.44796
Kukri_c38436_280	4A	40540441	68.4522	2.88377	1.42302	3.00477	0.876193
Kukri_c16868_1062	6A	335779976	78.5016	2.84075	0.0506314	1.60655	0.587263
Kukri_c33967_97	6A	356201731	78.5016	2.84075	0.0506314	1.60655	0.587263
RAC875_c49166_240	6A	440255624	79.0751	2.84075	0.0506314	1.60655	0.587263
TA002565-0478	5D	107584022	67.4921	2.78739	1.57913	4.02761	0.224562
IWA5366	5D	107584042	67.4921	2.78739	1.57913	4.02761	0.224562
RFL_Contig1115_407	2B	789601631	161.415	2.7844	0.833466	2.05919	2.45462
IWA3804	1A	540145069	106.27	2.76213	0.114937	1.3105	0.528425
IWA6042	1A	540143911	105.742	2.75111	0.174328	1.25068	0.482084
Tdurum_contig21114_255	1A	539900017	105.742	2.72358	0.279902	0.670309	0.450991
IWA2812	6A	498587685	82.3833	2.72101	0.104638	0.439775	0.862554
RAC875_c13778_650	6A	297711312	78.5016	2.69037	0.0577289	1.50651	0.556503
tplb0057m18_546	6A	297718722	78.5016	2.66616	0.0517593	1.51601	0.550836
BS00037006_51	6A	520354827	83.7298	2.64597	0.291236	0.721632	0.911427
Ku_c12037_482	2B	611065411	106.563	2.64153	1.14464	2.91832	2.82547
BS00056645_51	2B	793148680	161.415	2.62989	0.469228	1.7402	1.68079
Kukri_c8274_502	6A	297714501	78.5016	2.62478	0.07354	1.46713	0.598852
Excalibur_rep_c66355_301	6A	297717493	78.5016	2.62478	0.07354	1.46713	0.598852
CAP11_c1820_244	2B	782534064	153.083	2.61632	1.67031	2.57477	2.00866
RAC875_rep_c119322_54	2B	782534412	157.214	2.61632	1.67031	2.57477	2.00866
RAC875_c33060_790	6D	227388861	78.5016	2.61378	0.0409096	1.47674	0.591624
IAAV544	1A	540143911	105.742	2.6032	0.197639	1.28912	0.44242
BobWhite_c30423_262	6B	493511559	69.5622	2.59839	0.482833	3.686	0.153008
IWA5471	6B	503543229	68.4027	2.59839	0.482833	3.686	0.153008
Kukri_c14765_1655	6A	41083892	61.3564	2.59532	0.0148513	0.960945	0.758603
Excalibur_rep_c66355_52	6A	297718664	78.5016	2.58461	0.0178402	1.55617	0.281234
Excalibur_c91176_326	2D	629203237	150.288	2.58407	0.36843	1.46271	0.639944
IACX8469	6D	229397468	78.5016	2.58373	0.071757	1.46064	0.599668
BS00072840_51	2B	789605603	161.415	2.57899	0.716059	2.2458	1.41049
BobWhite_c721_74	1A	540150500	105.742	2.57479	0.142758	1.19274	0.505252
BS00072839_51	2B	789605639	161.415	2.57423	0.700699	2.22311	1.41815
Tdurum_contig61601_159	3B	750355852	95.3887	2.57353	0.201943	1.59211	0.353967
Excalibur_c22768_811	1A	540056687	105.742	2.55813	0.0901135	1.65969	1.067
IWA4146	3B	730285426	80.9916	2.55677	0.209269	1.21937	0.373345
RAC875_c27536_611	4B	32250770	54.637	2.55286	0.482545	1.62036	1.93103
Kukri_c15043_326	Unk	4500	83.7961	2.55007	0.0403765	0.808394	0.052382
Kukri_c7119_392	Unk	5340	105.742	2.54953	0.106251	1.64301	1.0728
RAC875_c26415_350	Unk	6160	83.7961	2.54882	0.00674118	0.822329	0.00543492
Excalibur_c31383_82	7A	31879097	61.8842	2.49713	0.0558337	0.629571	0.767374
IWA6453	2B	611065528	106.563	2.47467	1.48648	3.01941	2.20207
BobWhite_c44404_312	7B	17656905	44.3408	2.46895	1.29523	1.58819	0.922069
Kukri_c10296_1074	5B	473879105	59.6758	2.46187	0.192846	0.798794	0.266694
Excalibur_c42255_425	5A	702166708	144.137	2.44862	2.74861	1.34007	0.333253
RAC875_c5638_1010	7B	345990552	88.8634	2.44594	0.528778	1.56787	0.46012
Ku_c6386_1034	7A	64727696	90.7524	2.44454	0.413429	1.76823	1.17039
tplb0042a21_1091	2A	769496591	161.415	2.42487	0.810359	1.85883	1.29844
Excalibur_c25335_306	6A	41080294	61.3564	2.42375	0.0489032	0.861316	0.827821
Kukri_c11415_1074	4B	520214509	68.4522	2.41435	1.42257	2.74764	0.792649
Excalibur_c37358_676	6A	369172152	79.0751	2.40403	0.0187223	1.64378	0.458988
Ku_c47168_563	5A	487844882	57.0841	2.39547	0.111501	2.28823	0.0696546
IWA2724	7A	694546597	185.86	2.37804	1.38024	1.92779	1.25143
IWA3083	5A	680209898	127.626	2.37566	0.212132	1.24734	0.917381
Kukri_c6386_2065	7A	64728726	90.7524	2.36748	0.330441	1.62901	1.32253
Ku_c24158_1468	6B	696150409	104.968	2.36138	0.591073	2.39251	0.0970507
IWA2363	5A	547647310	74.7839	2.3535	1.3441	2.04882	1.34084
Excalibur_c1954_930	5A	680503202	128.247	2.32949	0.178371	1.38513	0.845431
BS00063977_51	6A	233343130	79.0751	2.32154	0.10197	1.52341	0.428948
IWA128	1B	466089787	70.8518	2.31811	0.667405	2.29928	2.12147
TA001600-1603	1A	540146970	105.742	2.31331	0.110582	1.09445	0.515622
Ex_c36309_435	2D	628938332	151.292	2.31256	1.19958	1.60329	0.67103
IAAV6535	6A	324286918	79.0751	2.30891	0.215479	1.23275	0.512959
JD_c6195_347	6A	381033743	79.0751	2.30891	0.215479	1.23275	0.512959
IWA3782	6A	384731790	79.0751	2.30891	0.215479	1.23275	0.512959
RAC875_c60707_1852	6A	387067797	79.0751	2.30891	0.215479	1.23275	0.512959
RAC875_c5819_1450	6A	399834020	79.0751	2.30891	0.215479	1.23275	0.512959
IAAV2245	6D	221850750	79.0751	2.30891	0.215479	1.23275	0.512959
IAAV3994	6D	271295267	79.0751	2.30891	0.215479	1.23275	0.512959
IAAV2585	2A	36631178	74.9781	2.30281	1.40683	0.824964	1.0114
BS00078400_51	7A	31875912	61.8842	2.30091	0.00239869	0.664652	0.690546
RAC875_rep_c72890_63	1A	540145112	106.27	2.2976	0.201556	1.08136	0.449682
Excalibur_c43482_141	2B	100088851	83.7961	2.29479	0.0182064	0.582494	0.018272
IWA2978	Unk	3660	80.9916	2.29288	0.18758	1.18074	0.267167
Ra_c1897_2401	4A	707040362	134.658	2.2873	0.487705	1.81934	1.02249
Excalibur_c6416_1712	6B	446837457	67.2402	2.28506	0.438632	1.11433	0.731953
Kukri_c94033_432	4B	520221801	68.4522	2.28393	1.21514	2.25818	0.509999
IWA787	3B	779542567	115.359	2.28052	1.01684	1.32673	1.18713
Kukri_c34647_218	2B	723334015	80.4414	2.26905	0.0215547	1.80585	1.08043
Tdurum_contig8348_831	5A	700443596	141.749	2.26889	0.206828	1.54524	0.472636
CAP11_c59_418	3B	779542307	115.359	2.26733	1.28996	1.42249	1.49744
Tdurum_contig12556_183	2A	758923508	151.292	2.25729	0.370456	1.39202	0.645914
BS00023089_51	6A	270610287	79.0751	2.2522	0.0856382	1.31085	0.630874
Ku_c9134_782	4B	673099198	119.446	2.251	0.453793	2.34105	1.25556
IWA3227	6A	398544170	79.0751	2.24628	0.0879585	1.30468	0.629913
CAP12_c2472_60	2B	611282889	106.563	2.2437	0.809654	2.88578	2.10172
IWA8134	6B	123844719	57.074	2.24321	0.796676	2.33438	1.13458
Ra_c7721_225	Unk	7590	57.074	2.24321	0.796676	2.33438	1.13458
RAC875_rep_c104791_336	7A	16301401	139.145	2.23602	0.809874	0.351794	0.132678
Tdurum_contig15734_221	7B	686887233	120.91	2.23526	0.166408	1.75448	3.38027
CAP8_c42_161	3B	779542612	115.359	2.23354	1.27853	1.31334	1.51072
RAC875_c24972_708	3B	779544986	115.359	2.23263	1.38963	1.5182	1.59621
IWA6388	6D	16294933	35.3297	2.22556	2.26169	1.08997	0.370468
IAAV8892	3B	779535654	115.359	2.22246	1.07415	1.40912	1.29375
IWA785	3B	779542088	115.359	2.22246	1.07415	1.40912	1.29375
IACX987	2A	751006094	143.216	2.21584	0.0136617	1.8778	0.352852
Tdurum_contig62852_302	2B	104062916	84.6911	2.21256	0.11256	0.462809	0.0385232
IWA3623	5A	616522499	98.901	2.2084	0.419019	1.6314	1.14901
IAAV6217	5D	129165633	67.4921	2.20587	0.532099	2.53879	0.255918
IWA3705	5A	611562283	98.7153	2.2015	0.0429111	1.01889	0.303052
IWA141	1B	465700749	70.8518	2.19345	0.596145	2.21979	2.04758
BobWhite_rep_c66032_270	Unk	1140	70.7816	2.19345	0.596145	2.21979	2.04758
IWA786	3B	779542500	115.799	2.18491	1.23709	1.7219	1.35803
Excalibur_c77910_272	Unk	2570	144.137	2.18144	2.27782	1.22136	0.336555
IWA3805	1A	540146970	105.742	2.17191	0.107167	0.957639	0.461134
IWA5174	1A	498048808	81.5404	2.16521	0.0450427	1.31572	0.325052
Tdurum_contig30065_537	5B	407640250	46.9868	2.16096	0.431901	0.643387	0.489192
RAC875_c2105_740	5B	555011224	95.4317	2.1537	1.23057	1.90168	0.874114
BS00036211_51	6A	394618398	79.0751	2.13859	0.0101027	1.34395	0.749386
BobWhite_c14291_666	Unk	580	75.9583	2.13821	0.891381	1.50152	0.504914
GENE-1074_108	6B	633906357	73.4185	2.13123	0.442546	2.7415	0.622028
RAC875_rep_c116598_137	5B	473115672	59.4344	2.12888	1.02039	1.44956	0.188539
TA004297-0876	6A	497791893	81.6435	2.12767	0.0301742	0.579533	0.303056
Kukri_c75566_265	Unk	5350	57.074	2.1215	0.439047	1.7081	1.71074
Excalibur_c17000_557	2D	628940995	151.292	2.11447	1.18819	1.52986	0.62772
Kukri_c63145_262	6D	286630701	67.2402	2.11349	0.390701	1.10347	0.698951
IWA784	Unk	4090	115.359	2.11036	1.09485	1.33039	1.24697
IWA7289	1A	589028327	161.355	2.10519	0.737663	1.39735	0.476492
RAC875_c16967_68	2A	729286752	71.1878	2.10432	0.0272536	1.73633	1.01825
Excalibur_c38928_307	6A	67642427	57.074	2.10059	0.858825	2.01494	1.06401
RAC875_c36614_344	4B	159569451	106.563	2.09981	0.762461	2.52692	3.09753
BS00022599_51	6B	646707165	75.7492	2.099	0.146791	2.14668	0.00648766
IWA8102	5D	129165633	67.4921	2.08875	0.547878	2.30073	0.246526
IWA176	2D	579902131	76.3936	2.08796	0.0717937	1.74705	0.882705
Tdurum_contig29467_99	Unk	7970	57.074	2.08128	0.57839	1.50818	2.08747
Excalibur_c2795_1518	5D	546921468	198.189	2.08101	0.0432842	0.875595	0.202998
CAP7_c4827_53	Unk	1270	157.214	2.0803	0.298542	1.40856	1.51503
BS00110490_51	2B	77170646	81.7505	2.07854	0.469189	0.765729	0.676133
RAC875_c67998_96	3A	635151811	105.667	2.07037	0.447203	1.69891	1.36539
IWA7707	1A	570449126	127.732	2.0695	0.600977	0.715864	0.239767
BobWhite_c10343_320	6A	610899344	140.866	2.06199	1.04674	2.19994	0.493792
BS00043099_51	2B	99756510	84.6911	2.06196	0.0160749	0.49042	0.0167969
BobWhite_rep_c63648_306	5B	473878759	59.6758	2.06148	0.116138	0.780169	0.242843
Kukri_c32355_1027	2A	727241687	76.3936	2.05826	0.0317404	1.67985	0.920985
RAC875_c54248_724	4A	717740388	142.285	2.05792	0.565039	0.483523	0.141512
Tdurum_contig81450_90	4A	717740388	142.285	2.05792	0.565039	0.483523	0.141512
BobWhite_c7156_643	5A	436605691	79.0751	2.05596	0.0713466	1.20729	0.638268
Tdurum_contig94541_217	6B	632966314	NA	2.05569	0.444255	2.68747	0.609283
Excalibur_c16947_114	1A	570449923	130.086	2.05499	0.577684	0.754088	0.168664
Excalibur_c16947_81	Unk	1720	127.732	2.05499	0.577684	0.754088	0.168664
BS00075960_51	7B	708482422	143.23	2.05317	0.158335	2.5236	0.458506
RAC875_c10218_91	2B	722631411	NA	2.05243	0.0335794	1.67618	0.921948
BS00023023_51	7B	683445833	120.813	2.04862	0.600513	1.01354	3.36808
Kukri_c50603_164	6B	456769523	66.3618	2.04668	0.546564	1.20041	0.0458322
Tdurum_contig63161_121	5B	473878721	59.6758	2.04618	0.108573	0.78362	0.252483
IWA6383	5B	473878759	59.4344	2.04618	0.108573	0.78362	0.252483
GENE-0703_5	2A	717824100	76.5687	2.03868	0.058594	1.70509	0.862512
GENE-3066_157	2A	726025003	76.3936	2.03868	0.058594	1.70509	0.862512
IAAV2142	2B	719965293	85.0775	2.03868	0.058594	1.70509	0.862512
BobWhite_c4704_351	2D	590071465	76.3936	2.03868	0.058594	1.70509	0.862512
Excalibur_c1027_927	2D	590678517	71.1878	2.03868	0.058594	1.70509	0.862512
IWA6962	6A	498528193	82.3833	2.03836	0.0667913	0.74432	0.433925
BobWhite_c8906_83	5A	680209988	127.626	2.03738	0.256512	1.13555	0.93208
RAC875_c34994_183	6B	123836356	57.074	2.0295	0.555459	1.61202	2.04897
Tdurum_contig43119_297	6B	123836356	57.074	2.0295	0.555459	1.61202	2.04897
BS00049942_51	6B	455448950	66.3618	2.02907	0.148511	1.29488	0.13902
BobWhite_c38001_579	Unk	880	76.3936	2.0271	0.0327765	1.56728	0.613946
IAAV8847	5B	473114356	58.443	2.02478	1.04727	1.40903	0.227071
IWA4318	5A	572818193	95.4317	2.02403	1.34997	1.7988	0.893642
BobWhite_c3995_536	Unk	910	95.4317	2.02403	1.34997	1.7988	0.893642
Kukri_c16087_281	5A	702166151	144.137	2.02261	2.59574	1.12318	0.441045
D_contig04581_932	2D	594551431	73.6529	2.02202	0.0529922	1.69489	0.864609
Tdurum_contig76997_664	6B	645659960	75.7492	2.01253	0.116521	1.78787	0.0329362
GENE-1016_565	2D	587292505	71.1878	2.01246	0.00061156	1.87578	0.870366
IWA8537	5D	433022337	74.7839	2.00904	1.45127	1.51961	1.35231
BobWhite_c23632_322	1A	539762811	105.742	2.00369	0.378228	0.689925	0.288923
BobWhite_c27318_380	6B	449446970	67.2402	2.00194	0.502718	1.14379	0.6509
BS00073413_51	1A	537082527	105.742	2.00169	0.0379974	0.915434	0.754034
Ku_c674_915	2A	728069573	70.6478	1.99897	0.0678281	1.68412	0.890334
Excalibur_c77484_60	2D	587702127	71.1878	1.99359	0.042937	1.62655	0.851401
Kukri_c32355_1089	2D	592787604	73.1502	1.99359	0.042937	1.62655	0.851401
Kukri_c85862_95	2D	594547712	76.3936	1.99359	0.042937	1.62655	0.851401
RAC875_c3302_1411	2B	102977102	83.7961	1.99109	0.113187	0.617698	0.2025
BS00049941_51	6B	455449027	66.3618	1.99016	0.515901	1.10057	0.102052
RAC875_c21305_118	2A	725251504	76.3936	1.98986	0.0592433	1.701	0.861326
GENE-0684_1033	Unk	3030	76.3936	1.97963	0.0298355	1.67113	0.914655
IWA4346	5B	473178586	59.4344	1.97923	1.07962	1.66968	0.282739
Ku_c11172_1085	5B	473178587	59.4344	1.97923	1.07962	1.66968	0.282739
GENE-0689_30	2A	346205761	135.185	1.977	0.152202	0.871469	1.39991
BS00091561_51	4A	705178372	135.185	1.977	0.152202	0.871469	1.39991
Tdurum_contig93100_149	4A	705178373	135.185	1.977	0.152202	0.871469	1.39991
IWA5881	7B	706812439	142.687	1.97281	0.194994	0.749449	0.339208
BS00093252_51	3A	739519042	181.543	1.97257	2.55512	1.5087	1.57044
Kukri_rep_c72959_145	2B	721113057	76.3936	1.97009	0.0400698	1.61764	0.856407
RAC875_c1706_1888	2A	755776336	151.292	1.96729	0.291347	0.444757	0.0430383
RFL_Contig4718_1269	2B	553623420	103.616	1.9602	1.30215	0.642626	1.02475
IAAV5536	6A	233959213	79.0751	1.95525	0.115824	1.24356	0.687188
BobWhite_c26374_339	Unk	770	73.9498	1.94941	1.74582	0.94832	0.813055
Excalibur_c74714_108	2A	722521149	76.3936	1.94868	0.0583563	1.609	1.00821
BobWhite_c8899_200	2A	728605201	76.3936	1.94868	0.0583563	1.609	1.00821
tplb0062d15_1382	2B	705353883	76.3936	1.94868	0.0583563	1.609	1.00821
RAC875_c32340_462	2B	710979311	73.6529	1.94868	0.0583563	1.609	1.00821
RAC875_c13142_1890	2B	714790168	76.3936	1.94868	0.0583563	1.609	1.00821
TA001249-1083	2B	722633334	76.3936	1.94868	0.0583563	1.609	1.00821
D_contig80448_280	2D	585720681	72.5879	1.94868	0.0583563	1.609	1.00821
Excalibur_c16438_318	2D	591031321	76.3936	1.94868	0.0583563	1.609	1.00821
RAC875_c21300_131	3B	775565659	76.3936	1.94868	0.0583563	1.609	1.00821
tplb0045o20_699	Unk	8440	87.1857	1.94867	0.0180411	0.412951	0.0308827
BobWhite_c12090_117	2A	725346975	76.3936	1.94207	0.0619182	1.60677	1.00558
IAAV8870	5D	393055942	58.443	1.93905	1.05138	1.36529	0.223046
BS00092666_51	2D	583233146	76.3936	1.93503	0.0379755	1.73549	0.715954
RAC875_rep_c70595_321	5D	154539793	67.4921	1.93005	0.54217	2.33939	0.172198
RAC875_rep_c86919_52	Unk	7100	67.4921	1.93005	0.54217	2.33939	0.172198
RAC875_rep_c72115_351	2A	724621212	71.1878	1.92867	0.0865063	1.63274	0.948762
BobWhite_c8680_918	4A	705179194	51.3579	1.92817	0.12333	0.87366	1.5975
BS00038218_51	2B	99961088	83.7961	1.92012	0.0415646	0.373814	0.0196593
IWA5520	4B	660727642	112.691	1.91799	0.393733	0.558684	0.585051
BS00103461_51	2B	104580548	83.7961	1.9156	0.0550985	0.345578	0.00993954
Ex_c2510_477	2B	612066162	106.563	1.91544	0.781724	2.43588	2.53848
Kukri_c54059_654	2A	516395163	54.211	1.91409	0.964677	1.84297	0.403404
IWA4870	5A	335618	8.12291	1.91323	0.540732	0.936213	1.25161
IWA6696	7A	16300390	142.285	1.91251	0.655603	0.380417	0.235147
RAC875_c76533_442	2B	98360670	83.7961	1.90043	0.0623984	0.33213	0.0187254
RAC875_c19672_342	2A	717940992	85.975	1.89812	0.0165485	1.82504	0.423387
Kukri_c9256_1485	3D	582018924	115.359	1.89667	1.09239	0.987664	1.0887
BS00029713_51	2B	99773056	83.7961	1.89424	0.0155517	0.363786	0.0465473
IACX3317	6A	388059029	79.0751	1.89277	0.068034	1.08874	0.579264
BS00022126_51	2B	12076713	26.4778	1.88909	0.0609501	1.21162	2.58484
BobWhite_c4580_669	6B	39764367	43.0971	1.88443	0.217719	0.93218	0.344256
Excalibur_c25430_183	2B	104063845	83.7961	1.87965	0.0680068	0.340611	0.0152462
Tdurum_contig68806_537	2B	104578573	83.7961	1.87965	0.0680068	0.340611	0.0152462
BS00044360_51	6A	22693950	42.0415	1.8778	0.515722	0.678949	0.0999203
Kukri_rep_c101477_475	6D	246438363	79.0751	1.87725	0.151602	1.09058	0.531137
BS00083329_51	2B	781830247	153.176	1.87596	0.974337	2.28904	1.05093
Excalibur_rep_c68458_1536	7A	36859656	68.1945	1.87565	0.0669265	2.67642	0.0197455
RAC875_c36089_179	1A	573333383	130.086	1.87463	0.267998	1.12	0.369473
RAC875_c16009_223	2B	99765505	84.6911	1.87106	0.096175	0.299635	0.00900384
BS00023050_51	6B	645659960	75.7492	1.86854	0.0710431	1.73607	0.102927
Tdurum_contig62852_538	2A	67069083	83.7961	1.86516	0.0692697	0.357402	0.0583683
Tdurum_contig59780_988	2B	98365757	83.7961	1.86516	0.0692697	0.357402	0.0583683
tplb0045o20_1168	2B	99760923	83.7961	1.86516	0.0692697	0.357402	0.0583683
IWA4673	2B	99760924	83.7961	1.86516	0.0692697	0.357402	0.0583683
IWA4135	2B	102977549	84.6911	1.86516	0.0692697	0.357402	0.0583683
RAC875_rep_c69388_778	2D	580386052	76.3936	1.86487	0.0318296	1.77805	0.718416
BobWhite_c2453_282	3B	6252252	11.8742	1.86046	0.0289284	1.02709	0.873765
Excalibur_c15704_1460	2D	591956520	76.3936	1.85938	0.0427317	1.52891	0.994218
Kukri_c22513_1780	2B	14047161	26.4778	1.85438	0.614216	1.3184	3.82082
D_contig79410_237	5D	542659972	190.801	1.85219	0.492684	1.10352	0.420708
Tdurum_contig10246_1749	2A	728600534	70.6478	1.84969	0.0138585	1.75488	0.426026
RAC875_c5342_1312	2B	721278287	80.5866	1.84969	0.0138585	1.75488	0.426026
BS00065717_51	2D	582490175	76.5687	1.84969	0.0138585	1.75488	0.426026
GENE-0638_677	2D	593274814	85.0775	1.84969	0.0138585	1.75488	0.426026
GENE-1908_742	2D	594546705	80.5866	1.84969	0.0138585	1.75488	0.426026
Kukri_c26015_510	2D	594546982	76.5687	1.84969	0.0138585	1.75488	0.426026
Jagger_c9471_247	Unk	4280	85.0775	1.84969	0.0138585	1.75488	0.426026
Kukri_c101063_1234	Unk	4380	76.3936	1.84969	0.0138585	1.75488	0.426026
RAC875_rep_c69388_413	Unk	6990	71.1878	1.84969	0.0138585	1.75488	0.426026
Kukri_c5904_80	2A	66580923	84.6911	1.84865	0.10125	0.324256	0.00697433
Tdurum_contig62852_592	2B	104063845	83.7961	1.84865	0.10125	0.324256	0.00697433
IWA5818	2B	99759678	83.7961	1.84813	0.0673867	0.350907	0.0529188
BobWhite_c44947_277	1A	589023953	154.061	1.84702	0.220607	1.09482	0.0188539
CAP8_c6370_254	6B	559356967	71.7641	1.83993	0.578097	1.26891	0.258917
tplb0046h22_935	2B	26312108	47.2174	1.83355	0.126319	0.715925	0.165756
BS00001921_51	4A	717964576	138.335	1.83331	0.517883	0.312424	0.198528
IWA6409	5D	542660036	190.801	1.82127	0.419614	1.07974	0.427961
Kukri_rep_c103890_185	2D	580194817	71.1878	1.81978	0.044085	1.77678	0.724836
RAC875_c6094_675	Unk	6570	43.0971	1.8152	0.0331132	0.759955	0.462738
BS00074855_51	5A	609870544	98.5954	1.81362	0.0247264	0.942369	0.34071
Kukri_c48943_1149	4A	684998641	102.435	1.81307	0.0308502	1.87851	2.05037
BS00104690_51	5B	682183523	161.323	1.81235	0.499873	0.743915	0.299961
TA001900-1836	5A	559013945	81.9581	1.81203	0.41655	0.773154	0.298679
IWA2253	2B	541106633	102.225	1.80907	0.128023	0.578108	0.022514
RAC875_c4198_1065	6B	556487920	70.6075	1.80771	0.525091	1.54328	0.0527126
Tdurum_contig12556_431	2A	758923115	152.357	1.80733	1.54333	1.32392	1.18399
IAAV873	6B	450644147	65.864	1.80462	0.197384	1.47032	0.596071
IWA3698	4A	666149050	105.871	1.80383	0.198406	1.06361	0.362582
IWA4305	7B	683513247	120.813	1.80315	0.578905	0.820274	3.23363
IWA7402	7B	683514683	120.813	1.80315	0.578905	0.820274	3.23363
IWA7403	7B	683514692	120.813	1.80315	0.578905	0.820274	3.23363
BS00022478_51	2B	783226978	153.176	1.80158	0.81559	1.97674	1.04647
RAC875_c79649_582	5B	11457617	11.7298	1.80158	0.824387	1.23363	0.539467
BobWhite_c6166_319	2B	128943239	89.6367	1.80132	0.528589	1.10363	0.302578
Kukri_c3115_279	2A	722141663	76.3936	1.80109	0.0152422	1.74814	0.426375
Kukri_c29592_559	2A	724622599	76.5687	1.80109	0.0152422	1.74814	0.426375
Excalibur_rep_c101767_219	3A	47551110	76.4418	1.80064	0.0990775	0.707063	1.74102
RFL_Contig1175_354	Unk	7150	89.2255	1.79846	0.541637	0.210634	2.03925
BS00104265_51	6B	645659866	75.7492	1.79808	0.0558307	1.68265	0.117325
IWA4957	5B	473115587	59.9816	1.79675	1.00081	1.27383	0.180922
GENE-1908_884	2A	729169231	85.0775	1.79654	0.0685431	1.71825	0.708904
IWA1498	6A	315604317	79.0751	1.79151	0.162463	0.872295	0.576463
RAC875_c37592_348	7A	4891699	147.151	1.78967	0.758791	1.79748	0.790044
Excalibur_c10538_1153	1D	484402786	140.929	1.78955	0.110332	1.09063	0.0470544
BS00065292_51	5A	555542319	79.9169	1.78898	0.22794	0.809143	0.737343
IWA6458	1A	581830839	140.929	1.78643	0.131709	0.837391	0.301964
IWA437	7B	614220417	89.1283	1.78403	0.0476221	0.372423	1.03834
IWA436	7B	614220466	89.1283	1.78403	0.0476221	0.372423	1.03834
tplb0058k20_1741	2B	720581257	74.5355	1.78096	0.0277683	1.70042	0.713659
BobWhite_c16917_732	2B	702726046	72.3496	1.78036	0.0383729	1.36456	0.938745
BS00012351_51	6D	229397458	79.0751	1.7738	0.0267061	0.917105	0.728186
Excalibur_c49977_170	Unk	2340	75.051	1.77207	0.717469	0.769297	1.04875
IWA939	3B	783466086	119.377	1.76512	0.0557064	1.60964	0.881672
IACX3991	7B	37854719	52.9148	1.7646	0.0553513	1.12706	1.44966
IWA1558	1A	581585605	141.531	1.76184	0.0831715	0.992316	0.132448
Excalibur_c63044_314	3B	769471363	105.355	1.75973	2.0488	0.840919	0.978496
Tdurum_contig29886_139	1A	581585512	140.929	1.75864	0.122092	1.09634	0.0293331
IWA1557	1A	581585515	140.929	1.75864	0.122092	1.09634	0.0293331
BS00065105_51	2B	69648893	81.7505	1.75762	0.0350889	1.67194	0.799498
RAC875_rep_c69388_134	2D	580387061	76.3936	1.75752	0.0176977	1.64366	0.822289
IWA4629	5A	488262535	57.9289	1.75253	0.561448	1.5843	0.0790836
IWA2421	6A	349884273	79.0751	1.75048	0.201597	1.15836	0.545774
Kukri_c18420_705	3A	663180825	148.484	1.74942	1.35422	1.69975	2.45302
BS00070455_51	3B	24940122	34.1999	1.74911	0.200308	0.406133	0.153152
TA003012-1666	2B	697709284	76.5687	1.74747	0.0469918	1.80288	0.395025
BS00064155_51	2B	50290471	71.9994	1.74656	0.758629	1.90471	0.691347
IWA6708	1A	498141767	81.9711	1.74616	0.115195	1.2273	0.323525
Tdurum_contig11678_1131	2A	722137023	70.6478	1.74528	0.097854	1.70096	0.841057
Ex_c8482_488	6A	358151280	79.0751	1.73911	0.159513	0.865429	0.593056
BobWhite_c2453_253	3D	3989873	11.8742	1.73724	0.102784	0.583072	1.07234
Excalibur_rep_c70308_701	2B	716594308	76.3936	1.73454	0.0470914	1.68149	0.853908
IWA7438	6A	290259274	79.0751	1.73347	0.141942	0.855076	0.596369
IWA621	6A	34981365	56.0013	1.73261	0.19819	0.265475	0.860038
Ku_c42436_461	6A	230701197	79.0751	1.73233	0.143745	0.8515	0.602331
Excalibur_c61509_69	6A	233345803	79.0751	1.73233	0.143745	0.8515	0.602331
Ku_c71238_1537	6A	322060754	79.0751	1.73233	0.143745	0.8515	0.602331
IWA5441	6A	349521697	79.0751	1.73233	0.143745	0.8515	0.602331
BS00065079_51	6A	367145698	79.0751	1.73233	0.143745	0.8515	0.602331
BS00024191_51	6A	381025610	79.0751	1.73233	0.143745	0.8515	0.602331
Ex_c66635_550	6A	381030683	79.0751	1.73233	0.143745	0.8515	0.602331
Ex_c50864_326	6A	381032912	79.0751	1.73233	0.143745	0.8515	0.602331
TA002574-0890	6A	384688242	79.0751	1.73233	0.143745	0.8515	0.602331
IAAV1385	6A	388213961	79.0751	1.73233	0.143745	0.8515	0.602331
BS00011122_51	6B	320411778	79.0751	1.73233	0.143745	0.8515	0.602331
BS00065309_51	6D	202263694	79.0751	1.73233	0.143745	0.8515	0.602331
Excalibur_s105534_234	Unk	2980	79.0751	1.73233	0.143745	0.8515	0.602331
BS00022742_51	1B	530061223	75.2746	1.73141	0.287189	0.592579	0.371928
Excalibur_c76665_98	2B	687206986	109.245	1.72991	0.627417	0.864491	0.931968
IAAV211	2B	553613770	103.616	1.72574	1.26314	0.590658	0.754107
TA001414-0867	6A	230706740	79.0751	1.72531	0.168086	0.865065	0.580406
RAC875_c68969_492	Unk	6650	117.671	1.72523	2.09652	0.81877	1.59042
Tdurum_contig70803_475	1A	580445849	139.928	1.72473	0.0508879	0.952255	0.00245933
IAAV3391	7B	84215733	62.5101	1.72345	0.181492	1.97022	0.209175
IWA3683	5A	476602486	55.1268	1.71977	0.180803	0.938722	0.251674
BobWhite_rep_c64054_499	6A	399879105	79.0751	1.71888	0.15918	0.859882	0.60641
IWA3356	6A	235026940	79.391	1.71144	0.119451	0.836824	0.666425
IAAV3369	4A	627820076	161.323	1.71109	0.552185	0.707143	0.231811
BS00064423_51	4A	627822186	161.323	1.71109	0.552185	0.707143	0.231811
Excalibur_rep_c115261_135	Unk	194635497	65.2829	1.71031	0.104177	1.06956	0.26167
IAAV5967	6A	273168266	79.0751	1.70534	0.144324	0.84967	0.601971
IAAV894	6A	311856582	79.0751	1.70534	0.144324	0.84967	0.601971
CAP11_c7700_247	5B	682183489	161.323	1.70465	0.562772	0.712755	0.237609
Excalibur_c99271_71	6A	359076160	79.0751	1.70291	0.107359	0.82998	0.665554
RAC875_c11609_62	2A	67527362	86.4498	1.69315	0.642586	0.256347	0.0363461
Kukri_c66123_88	2A	67530354	86.4498	1.69315	0.642586	0.256347	0.0363461
IAAV2328	5A	555540549	80.6319	1.69312	0.254105	1.02445	1.02043
IWA6084	6A	276294996	79.0751	1.69309	0.123005	0.844788	0.619775
BS00044274_51	2A	47826702	81.8951	1.69187	0.964943	2.91015	0.254821
BS00024286_51	1A	589447447	154.554	1.69066	0.485564	0.853667	0.0269994
BS00022673_51	5B	584127508	115.688	1.68999	0.735385	0.694094	0.484634
BS00054271_51	1A	589445376	154.554	1.68891	0.56142	0.819877	0.103562
RAC875_c378_310	5B	407638719	46.9868	1.68814	0.622918	0.52195	0.275978
IWA7592	7A	731269587	228.371	1.68405	0.146179	2.6927	0.452215
Excalibur_c4372_363	2A	758396922	151.292	1.68392	1.05946	0.981482	0.422277
RAC875_rep_c120646_120	Unk	6960	154.554	1.68388	0.457731	0.811045	0.0118913
Tdurum_contig62155_325	6B	559356967	71.7641	1.6829	0.68089	1.18377	0.168037
Kukri_c10296_1512	5B	473878667	59.6758	1.67851	0.0177347	0.642197	0.147375
BS00060653_51	2A	507159246	104.132	1.67574	0.171758	0.180166	0.118759
IACX8190	6D	181730826	79.0751	1.67527	0.124185	0.820294	0.647834
RAC875_rep_c76107_118	Unk	7070	79.0751	1.6734	0.111444	0.799732	0.76792
Kukri_c36879_83	2B	95761959	83.3938	1.66994	0.637503	0.261429	0.033738
IWA1597	2A	117390903	101.974	1.66851	0.754126	1.69323	0.388505
IWA7492	6A	322057621	79.0751	1.66808	0.128187	0.816384	0.647569
Excalibur_c3341_519	3A	683435519	81.5917	1.66579	0.46223	0.95783	0.137358
BobWhite_c17445_83	5B	588160550	96.7819	1.66554	0.211792	1.87109	0.333586
BS00046890_51	2D	79941364	47.1097	1.66525	0.568099	1.38396	0.246881
IWA6707	1A	498141736	81.9711	1.6645	0.161979	1.15974	0.25907
Excalibur_c94546_61	3B	6178322	11.8742	1.6631	0.0949387	0.53138	1.19001
D_contig18193_134	4D	124263575	NA	1.65974	0.600676	0.215929	0.622417
GENE-1252_145	2B	553617545	103.616	1.65958	1.24396	0.60561	0.739216
TA003848-0787	1A	589442272	154.554	1.65845	0.341045	0.824049	0.05762
GENE-0638_732	2D	593274766	76.3936	1.65764	0.0808279	1.49261	1.14295
IAAV8135	4A	742552310	154.055	1.65491	0.735937	0.812942	0.383398
Excalibur_c5438_274	2D	631790196	142.764	1.65393	0.0522901	0.564248	1.25847
Tdurum_contig50755_190	2A	758927827	152.357	1.65375	0.698993	1.24107	0.899985
Tdurum_contig81323_527	2B	104237089	86.4498	1.65131	0.657867	0.277779	0.0440495
RFL_Contig2231_346	2B	104574455	86.4498	1.65131	0.657867	0.277779	0.0440495
RFL_Contig2231_1297	Unk	7180	86.4498	1.65131	0.657867	0.277779	0.0440495
BS00064336_51	7A	268183539	115.576	1.64689	0.170218	2.14569	0.288022
BS00106597_51	Unk	440	161.415	1.64555	0.0221239	1.22375	0.810045
Excalibur_c12675_1147	2B	788656700	173.352	1.64262	1.95238	0.684601	1.22453
Kukri_rep_c107630_127	2A	686857836	NA	1.64197	1.06474	0.432878	0.512082
Ra_c4452_3073	6D	177993976	79.0751	1.63818	0.221311	0.800907	0.491672
TA003955-1138	1A	499621543	82.907	1.63641	0.113549	1.62381	0.00246955
BS00022841_51	7B	84186281	62.5101	1.63564	0.18464	1.90892	0.209679
BS00072791_51	1B	629262992	105.829	1.63467	0.120876	0.579571	0.566596
Kukri_rep_c103845_165	2B	131575347	44.9648	1.63338	0.544156	1.47442	0.176476
IWA1858	2D	97275572	47.1097	1.63178	0.523237	1.16184	0.212283
Kukri_rep_c110868_147	2D	97275572	47.1097	1.63178	0.523237	1.16184	0.212283
Ex_c24554_1583	3A	686141173	123.006	1.63148	0.602639	2.87585	1.24494
Kukri_rep_c69214_641	2B	131572094	44.9648	1.63108	0.590073	1.47175	0.229514
IAAV1674	4D	1876448	9.3295	1.63026	1.31342	1.84426	1.10097
tplb0051b16_1324	Unk	8460	48.9814	1.62593	1.07798	1.49505	0.030338
Excalibur_c17633_111	2A	67530507	86.4498	1.62456	0.636266	0.253171	0.0487239
IAAV9053	5D	451674853	84.1272	1.6243	0.524012	0.669226	0.230371
IWA1832	7A	519171370	131.564	1.62369	2.16334	0.923501	0.550964
IAAV3506	7D	476681669	131.564	1.62369	2.16334	0.923501	0.550964
TA005387-0575	5B	473642332	59.6758	1.62348	1.07742	1.27944	0.323494
IAAV6070	2A	758399278	151.292	1.62215	1.00551	1.01026	0.442725
IWA2011	7A	634959397	136.266	1.62166	2.09393	0.829482	2.28635
BS00014923_51	2B	126731281	88.8634	1.61884	0.473671	1.26169	0.665119
RAC875_c52566_644	2B	126949416	88.8634	1.61884	0.473671	1.26169	0.665119
RAC875_c52566_551	6D	79067388	88.8634	1.61884	0.473671	1.26169	0.665119
Tdurum_contig10208_447	2A	260553	16.8796	1.61764	0.889971	2.5293	0.600527
Kukri_c16197_1315	5D	344544552	46.9868	1.6168	0.581456	0.48973	0.327232
Excalibur_c91745_337	5D	541945313	190.801	1.61647	0.636886	1.01229	0.0596772
BS00022660_51	6A	23410200	43.0971	1.61417	0.0333276	0.68294	0.422503
BobWhite_c6759_365	5D	386652357	57.9289	1.6127	0.51335	1.47023	0.0913285
D_contig14507_369	1D	365846043	82.0458	1.61188	0.548152	2.43343	0.940875
Kukri_c45015_363	2A	117180659	101.974	1.61079	0.605897	1.68998	0.430793
Kukri_c45015_145	2A	117180877	101.974	1.61079	0.605897	1.68998	0.430793
RAC875_c52566_447	6D	79066266	90.9714	1.61075	0.549532	1.20426	0.648231
BS00038217_51	2B	99961084	83.7961	1.60982	0.0113409	0.229282	0.0181147
IWA5403	5B	40787345	39.3998	1.60157	0.872354	0.576137	0.0058396
BS00039135_51	1B	636753103	110.156	1.6014	0.160696	2.7595	1.37822
BS00062304_51	4B	660719506	110.84	1.60122	0.875044	0.338584	0.697471
RAC875_c20989_1049	2B	14047614	26.4778	1.59915	0.512702	1.17573	3.9408
Kukri_c25034_2042	6B	651430589	76.0684	1.59787	0.141775	1.32304	0.0397122
RFL_Contig4718_1323	2B	553623474	103.616	1.59765	1.15521	0.53341	0.598727
RFL_Contig2814_604	7A	731272684	228.371	1.59667	0.151067	2.71189	0.246605
IWA2808	6D	157321509	82.1426	1.59478	0.80433	0.776265	0.484466
TA014111-0612	2B	122266002	80.5866	1.59337	0.0127535	1.69214	0.867278
Ex_c67202_741	2B	782534236	153.176	1.59277	0.432259	1.49451	0.254445
IWA5093	2B	783228849	153.176	1.59277	0.432259	1.49451	0.254445
BS00095568_51	1B	470000745	70.0795	1.59122	0.286988	1.74658	1.35385
Tdurum_contig10208_452	2A	260558	16.8796	1.59116	0.789475	2.41489	0.595606
GENE-1617_188	3D	456632715	73.253	1.5896	0.0528706	1.70294	0.147302
GENE-1617_131	3D	456632768	73.253	1.5896	0.0528706	1.70294	0.147302
BS00064740_51	2B	715310683	NA	1.58927	0.131008	1.33381	1.04341
IAAV7519	5A	17840136	32.0183	1.58813	0.0353335	0.474739	0.350935
Excalibur_rep_c103592_955	1A	535064440	94.5744	1.58586	0.466955	0.537039	1.04387
IWA579	1B	595181366	92.3885	1.58469	0.504961	0.541775	0.917381
IWA4601	7A	556170449	131.564	1.58363	0.104386	0.82741	0.0115448
Excalibur_c3557_66	1D	439028568	92.3885	1.58086	0.577079	0.525334	1.00925
Ra_c58335_189	3B	5954045	12.6468	1.57836	0.224777	0.39071	0.0780335
BS00010698_51	5A	536814357	68.9479	1.57769	0.09149	0.916946	0.550492
Tdurum_contig46583_1457	4A	738782042	150.713	1.56866	0.0437608	1.43748	0.59524
IWA3673	7A	112265315	125.471	1.56805	1.23317	0.293409	1.07363
RFL_Contig2751_1562	2B	774945112	142.783	1.56441	0.0120592	1.65655	1.02556
TA002989-0535	Unk	7690	157.214	1.56424	0.555488	1.15517	0.457341
Kukri_rep_c70185_854	6A	228535896	79.0751	1.56185	0.116645	0.747372	0.612952
Ra_c28538_971	6A	249158525	79.0751	1.56185	0.116645	0.747372	0.612952
IWA1606	6A	256465962	79.0751	1.56185	0.116645	0.747372	0.612952
Ku_c104762_377	6A	273167594	79.0751	1.56185	0.116645	0.747372	0.612952
BS00068469_51	6A	288411615	79.0751	1.56185	0.116645	0.747372	0.612952
Ra_c41794_1690	6A	387065069	79.0751	1.56185	0.116645	0.747372	0.612952
IWA5656	Unk	391013492	79.0751	1.56185	0.116645	0.747372	0.612952
Excalibur_c9752_619	2B	760950576	NA	1.56154	0.00324688	0.562267	0.625169
Excalibur_c60816_99	6A	225313080	79.0751	1.56135	0.117168	0.736339	0.607309
Excalibur_c11398_913	2A	118446604	102.437	1.56048	0.769548	1.55952	0.602622
IWA2012	7A	634959295	136.427	1.5499	2.10562	0.811741	2.27689
IWA5404	5B	40789947	39.3998	1.54887	1.23579	0.407532	0.235645
Kukri_c29142_747	3D	539906483	91.1944	1.54809	0.157107	1.81763	0.0409347
Tdurum_contig27907_216	2B	708197580	NA	1.547	0.525443	1.35756	0.0971308
TA003443-0646	6A	340046283	79.0751	1.54583	0.123445	0.756117	0.606527
BS00011892_51	1A	582865993	160.244	1.5428	0.327729	0.688116	0.481533
Excalibur_c47557_418	6A	384683527	79.0751	1.54049	0.117125	0.748895	0.633167
BobWhite_c31322_391	1B	666258380	134.546	1.54011	0.644933	1.08424	0.778172
Kukri_rep_c70983_923	2A	80591574	44.9648	1.53976	0.577819	1.36392	0.230115
TA001373-1517	2B	131572468	44.9648	1.53976	0.577819	1.36392	0.230115
RAC875_c60563_531	2D	79986661	44.9648	1.53976	0.577819	1.36392	0.230115
Kukri_c26576_329	2D	79987846	44.9648	1.53976	0.577819	1.36392	0.230115
IWA5368	Unk	3860	32.0183	1.53962	0.0777196	0.424743	0.429962
Tdurum_contig81911_179	6B	124632777	98.7236	1.5378	2.46903	1.16931	0.962966
GENE-1125_32	2A	678962777	109.136	1.53732	1.0734	0.681363	4.0677
BS00088489_51	2B	637573913	108.038	1.53732	1.0734	0.681363	4.0677
Ra_c70331_779	5D	132880061	67.4921	1.53654	0.385709	2.01829	0.320644
IWA2445	5A	470033480	53.465	1.53639	1.23837	0.732469	2.08978
RAC875_rep_c113906_294	3D	417741097	71.6503	1.53633	0.774914	1.47951	1.15035
IAAV8023	5B	682699266	161.323	1.53559	0.46886	0.492067	0.264971
Kukri_c1016_1123	Unk	4400	86.4498	1.53524	0.667052	0.168074	0.00568863
CAP8_c1066_309	5A	488262170	57.9289	1.52977	0.421872	1.02042	0.0544057
CAP11_c3942_361	2D	79987027	44.9648	1.52957	0.565448	1.32938	0.231074
TA012840-0369	2A	128252225	49.5898	1.52738	0.0630295	0.647485	0.114
tplb0059e14_515	1A	458908111	74.286	1.52659	0.261833	0.898252	0.107355
Excalibur_c7241_284	Unk	337511597	143.216	1.52638	0.134167	1.27093	0.724778
Tdurum_contig46717_2021	7A	731267923	228.371	1.52628	0.139303	2.64058	0.360916
RAC875_c60929_180	Unk	249009265	65.7762	1.52485	0.185008	0.488806	1.38283
Excalibur_c47967_382	6B	556495371	71.7641	1.52473	0.448081	1.70502	0.519182
Tdurum_contig54925_202	2B	637574450	107.389	1.52316	1.08241	0.681123	4.04432
IWA6393	5B	663225963	143.548	1.52313	0.650667	2.68617	0.501964
BobWhite_c20706_135	6A	352662865	79.0751	1.52147	0.123686	0.754248	0.606293
Excalibur_c63622_125	Unk	2500	152.357	1.52015	0.809078	1.16679	1.00617
Tdurum_contig10194_765	6D	402494612	85.0722	1.51971	0.0195322	1.16024	0.345664
IWA6895	5B	545403388	82.9712	1.51833	0.142183	2.06094	0.805724
IWA3667	3B	737764203	86.975	1.51765	0.172639	0.597856	0.0558735
IWA1611	3A	684299567	123.053	1.51578	0.288615	3.26261	0.300107
RAC875_c67063_703	7A	112265416	125.471	1.51553	0.901096	0.29018	0.348433
RAC875_c67063_984	7A	112265789	125.471	1.51553	0.901096	0.29018	0.348433
BS00074255_51	2B	8567369	16.8796	1.51512	0.190169	1.43271	0.251195
Excalibur_c21117_99	2A	772964853	157.214	1.51366	0.0585475	1.23831	0.539231
BobWhite_c45118_495	3B	818275897	140.508	1.51355	0.174705	1.6552	0.234371
IACX11291	1B	530959658	75.8139	1.51345	0.395257	0.56176	0.104351
Ra_c71973_691	1B	443998525	70.0827	1.50949	0.709681	1.56052	0.404554
Kukri_c21276_816	1B	641632530	112.39	1.50858	0.242143	1.95694	0.114086
CAP11_c3138_241	Unk	1180	118.398	1.505	0.692754	1.48461	0.886357
Tdurum_contig50755_97	2A	758927734	152.357	1.50455	0.831995	1.13716	0.930888
Kukri_c30643_112	5B	554821658	95.5154	1.50417	1.02774	1.82702	1.17198
BS00068399_51	Unk	322591722	144.743	1.50354	0.244562	0.847141	0.998052
Kukri_c49091_371	1A	303853976	65.3567	1.50319	0.532016	0.285222	1.05859
Excalibur_c16197_748	3A	47549530	76.2408	1.50274	0.0870552	0.636386	1.63996
TA006300-0258	7A	690412656	177.084	1.49922	0.00922802	1.49998	0.109973
BS00110902_51	6A	23356743	43.0971	1.49777	0.161711	0.462083	0.137804
IWA4440	6B	462157374	67.5974	1.49373	0.149549	2.01011	0.0505458
Kukri_c35661_63	6A	33954717	54.6548	1.49276	0.039761	0.111539	0.931192
BS00023075_51	2A	754339185	143.84	1.49197	1.03611	1.02587	0.326598
Excalibur_c85790_65	Unk	2620	73.253	1.49121	0.0905701	1.73199	0.194629
BS00078982_51	1A	24247379	51.0947	1.48573	1.7007	0.602358	0.0137503
IWA571	2B	760882831	134.46	1.48411	0.244945	0.284812	0.141745
IWA6710	1A	518019189	91.9977	1.4836	0.338081	1.29777	0.0989874
D_GDRF1KQ02JZS7N_128	4D	468296246	9.82133	1.48228	0.0778837	0.26529	0.0922468
Kukri_c46526_103	5D	454111197	23.9422	1.48197	0.296048	1.25934	0.0713705
Tdurum_contig90488_115	7B	588288270	77.1279	1.4813	1.33206	0.862586	0.270337
IWA1563	2A	4216166	18.5719	1.48087	1.55507	1.67222	0.177036
BS00097541_51	3B	723506621	80.9916	1.4784	0.367179	0.78156	0.348907
Kukri_c7972_1529	6A	116709604	64.0838	1.47675	0.925715	2.04709	0.357057
BS00081132_51	7B	11962600	40.3303	1.47557	0.335626	0.667547	0.180889
IWA7293	7A	519171716	131.564	1.47502	1.60712	0.935693	0.394189
Tdurum_contig47508_250	2A	754339185	143.84	1.47184	1.02491	1.04173	0.320891
IWA390	3D	592576172	159.671	1.46957	0.0757467	1.01223	0.467548
Kukri_c28080_887	5A	570187361	86.3142	1.46935	0.0417638	0.390904	0.411444
RAC875_c22244_61	1B	334307189	66.0715	1.46846	0.0456168	0.482869	0.944635
TA005542-0450	2D	618701230	82.8209	1.46636	0.641109	1.0091	0.45312
Excalibur_c12849_228	7D	36063100	65.2829	1.46591	0.104466	0.985514	0.180393
RFL_Contig1691_2249	2B	715029537	71.1878	1.46585	0.110843	1.27734	1.10238
Excalibur_rep_c104237_78	3A	13040185	21.3331	1.46287	0.779642	1.3469	1.0701
IWA5013	3B	739124535	NA	1.46268	0.530708	0.914459	0.234264
BobWhite_c3714_659	6D	7740194	21.1205	1.46247	1.17604	1.51182	0.550555
Kukri_c19247_53	1B	614452510	95.487	1.45923	0.706855	0.403202	0.0171782
GENE-3619_813	5D	441104741	76.939	1.45837	0.598078	0.853379	0.265299
BS00085434_51	3B	750357915	95.3887	1.45612	0.803716	1.06081	1.27216
IWA3972	5B	663135264	143.548	1.45467	0.471937	2.52695	0.24447
BS00063368_51	2A	754356931	150.115	1.4541	0.752828	1.57643	0.747963
tplb0053o16_915	2B	790586683	159.656	1.45299	0.222523	0.948943	1.01981
IWA24	1A	547966508	130.086	1.4528	0.079898	1.38932	0.531139
IWA2085	6B	485543057	67.2402	1.45262	0.368118	2.05688	0.451315
IWA4008	1A	24943674	51.9432	1.45204	1.19048	0.4565	0.0472356
BS00034450_51	Unk	190	103.975	1.44697	0.0592495	0.490984	0.205223
BS00023048_51	2A	734256887	133.572	1.44576	0.570609	0.265573	1.09223
Kukri_c12032_508	3D	67058764	77.805	1.44362	0.055798	1.69075	1.01384
IWA573	1B	530481020	75.8139	1.43929	0.387792	0.489492	0.0710749
IWA2084	1B	524154647	74.0429	1.43885	0.630214	0.691763	0.639853
Tdurum_contig32437_257	1B	539549143	81.5112	1.43705	0.144148	1.02747	0.318212
IACX5778	6B	422702991	64.8216	1.4361	0.261659	0.33351	1.25743
BS00067639_51	3A	594807591	68.1945	1.43498	0.423147	1.69804	0.0866856
IWA6530	1A	578563413	137.205	1.43393	0.0518961	0.310987	0.677532
TA003012-1303	2D	579759284	76.3936	1.43156	0.152071	2.01334	0.678503
IWA3289	6B	521035796	67.2402	1.43138	0.545379	0.657382	0.746981
Excalibur_rep_c66942_58	3B	734430792	82.1568	1.43126	0.0649571	0.584889	0.541621
IWA6591	5A	698359248	153.688	1.43029	0.691995	0.791043	0.960381
Tdurum_contig59566_2309	3B	822971761	143.293	1.42706	0.272922	1.17555	1.55434
Ra_c16330_1160	7D	36205238	65.2829	1.42665	0.102851	1.01039	0.0511585
BS00069723_51	1B	456253786	70.0795	1.42524	0.198746	1.68414	1.37764
RAC875_c8888_802	1D	391741633	75.8139	1.42483	0.322368	0.415818	0.021421
GENE-1010_148	2D	79877812	47.1097	1.42459	1.12354	1.44688	0.164076
Tdurum_contig68806_321	Unk	8230	86.4498	1.42414	0.791689	0.179271	0.034939
Kukri_c1214_2686	Unk	4460	170.51	1.42354	0.769584	1.20443	0.398035
Excalibur_c55959_651	1D	12313564	37.2506	1.42324	1.00522	1.44928	1.39653
tplb0027f12_503	4B	638588950	81.7157	1.42097	0.0530829	1.25587	1.46797
BS00004413_51	2B	784551365	152.543	1.42066	0.568295	1.0596	0.116333
BobWhite_c39092_629	1D	470894196	130.086	1.42044	0.202807	2.718	0.625389
tplb0030f06_593	2D	651415785	146.016	1.42032	0.307514	2.15904	0.728465
IWA6520	2D	89388861	47.1097	1.42013	0.321896	1.10009	0.14316
BS00078055_51	4B	326085412	75.1023	1.41856	0.260875	0.759086	1.43087
RAC875_c1643_1548	2A	36629096	74.9781	1.41761	0.973769	0.569266	0.706524
RAC875_c88279_291	6B	246361273	64.7074	1.41388	0.395327	0.531037	0.480918
RAC875_c754_120	4A	38006546	40.7326	1.41362	1.08789	1.02854	1.20213
RAC875_rep_c73201_205	2A	80591885	44.9648	1.41332	0.558381	1.42185	0.212939
RAC875_rep_c71350_1712	2D	79421800	101.974	1.41236	0.0826503	1.92014	1.72883
BS00010332_51	3B	32286178	46.8117	1.41093	0.0811183	0.778729	0.529922
BS00010130_51	1B	530959475	76.0916	1.40946	0.446888	0.470661	0.0705875
IACX9510	1B	530959547	75.8139	1.40946	0.446888	0.470661	0.0705875
BobWhite_c5511_323	2B	97952872	81.7567	1.4082	0.56024	0.0606366	0.0815433
BS00046977_51	7A	88986969	118.398	1.40809	0.573885	1.45674	1.0079
Ku_c269_2643	2A	36632023	74.9781	1.40714	0.821949	0.519851	0.878868
IWA2062	6B	542568973	69.5622	1.40697	0.179484	2.7942	0.019444
BobWhite_c32883_84	7A	731271409	228.371	1.40634	0.267738	2.20412	0.349831
Tdurum_contig59566_4435	3B	822969635	143.293	1.40572	0.203035	1.05542	1.47083
Excalibur_c23296_820	6B	652003196	76.0684	1.40554	0.20751	1.2333	0.0609413
IWA675	5A	609872851	98.4356	1.40372	0.0464944	0.560192	0.410213
BS00090599_51	3B	723443994	80.129	1.40291	0.867072	0.844161	0.0877611
BS00021739_51	2A	79748588	106.299	1.40269	1.07766	0.932827	0.310724
Ku_c24488_1050	Unk	311047606	8.96379	1.40207	0.393969	1.1334	0.659454
Excalibur_c62255_986	2D	579535661	71.1878	1.40174	0.368147	1.70447	0.451543
IAAV5722	4A	664478197	106.718	1.40061	0.45115	1.27305	0.573428
BS00010316_51	3A	683253271	80.9916	1.39751	0.60541	0.760929	0.143456
BobWhite_c30622_180	6B	129303376	82.4334	1.39683	1.81952	1.27462	0.807058
Tdurum_contig87938_342	1B	531004768	75.8139	1.39627	0.428098	0.464228	0.0626636
BS00065532_51	3B	787272882	122.518	1.39557	0.408	1.78524	0.604462
IAAV8554	3B	702361876	80.9916	1.39479	1.12517	1.61749	1.47461
IAAV8042	5B	609143030	98.901	1.39418	0.68963	1.25368	0.20627
Kukri_c1911_222	Unk	51345420	154.298	1.39109	1.15464	1.53218	1.01612
BS00100510_51	5A	596010510	93.75	1.3901	0.87143	1.48676	0.577357
Kukri_c20062_389	1A	480548864	82.8171	1.38934	0.037511	1.45526	0.157631
IWA618	6B	574024040	71.7641	1.38862	0.340103	0.837982	0.263679
BS00068182_51	6B	403727676	62.5805	1.38781	1.5658	1.42742	1.11794
Kukri_c8913_655	3D	512675121	119.414	1.38777	0.0564638	0.303774	0.26838
RAC875_rep_c71114_699	4B	14122587	36.7777	1.38679	0.13799	1.85285	0.0270459
Kukri_c26240_68	2B	752491306	82.8209	1.3853	0.492874	1.07512	0.452893
Excalibur_c54115_317	2A	745026413	82.8209	1.38485	0.680357	0.977871	0.426902
BS00068203_51	2B	751264787	82.8209	1.38485	0.680357	0.977871	0.426902
Excalibur_c19305_473	2B	751577146	82.8209	1.38485	0.680357	0.977871	0.426902
RAC875_c29259_751	2B	752491279	86.2803	1.38485	0.680357	0.977871	0.426902
CAP12_c6281_285	2B	752787947	82.8209	1.38485	0.680357	0.977871	0.426902
BS00110411_51	2D	616073566	82.4634	1.38485	0.680357	0.977871	0.426902
IWA8178	4B	14124066	36.7777	1.38405	0.0902459	1.71253	0.0254656
RAC875_c5427_447	3B	750139000	91.7207	1.38377	0.0363406	0.803366	0.159632
BS00015519_51	1B	660528121	132.59	1.38274	0.931016	0.850507	1.85751
RAC875_c103988_92	5B	555177293	95.9339	1.38257	0.395164	0.780686	0.555492
JD_c19177_1462	7A	87307542	118.398	1.3824	0.558158	1.4647	0.978925
GENE-2794_534	5D	473794660	109.527	1.3824	0.373359	0.669801	0.324319
Ku_c13514_146	6B	256176943	64.7074	1.37975	0.324878	0.957947	1.18992
BS00052057_51	3B	738684513	86.975	1.37902	0.156799	0.345291	0.0525463
Kukri_s110874_162	2D	580635246	NA	1.37874	0.148304	1.10906	0.850674
Tdurum_contig65853_534	Unk	8210	104.444	1.37854	0.0686218	0.517237	0.192489
JD_c19177_1284	7A	87307849	118.398	1.37751	0.572222	1.46607	0.984155
IAAV6043	7A	87308568	118.398	1.37751	0.572222	1.46607	0.984155
Tdurum_contig57153_1356	1B	661517151	133.26	1.37724	0.505255	1.83991	1.23349
RAC875_c8459_1291	3B	12288958	27.5615	1.3767	0.344365	0.96129	0.951877
Excalibur_c50999_269	7D	4994998	147.151	1.37472	0.838448	1.29389	0.814017
IWA5892	3B	822970271	143.293	1.37303	0.234101	1.08408	1.46708
Kukri_c12602_861	6A	573497130	75.3451	1.37295	0.0561184	1.46123	0.195921
GENE-1273_395	2A	10600355	26.4778	1.37121	0.683218	1.00417	3.94752
BS00110412_51	2D	616073576	82.8209	1.37116	0.579061	1.06996	0.41819
RAC875_s110519_303	1B	530959814	75.8139	1.36851	0.385501	0.366584	0.0595942
Kukri_c22047_313	2A	734148891	133.142	1.36762	0.302064	0.431231	0.379323
IWA684	2A	734347773	130.891	1.36762	0.302064	0.431231	0.379323
RAC875_c48283_1574	4D	134127549	62.9995	1.36695	1.13044	1.03029	0.257777
Excalibur_rep_c66613_510	6A	538096986	71.9017	1.36684	0.489876	1.16199	0.206559
RFL_Contig337_1432	2B	637574237	108.038	1.36653	1.01365	0.671486	3.27398
IWA1765	2B	719969997	NA	1.36569	1.62738	1.57449	0.402631
Excalibur_c42248_663	2B	6715737	16.8796	1.36564	0.00690725	0.828599	0.56037
IACX9622	1B	530959358	75.8139	1.36538	0.518918	0.480636	0.135951
IWA7787	1B	527001491	75.1023	1.36535	0.335394	0.686319	1.762
IWA1959	1B	527001776	75.1023	1.36535	0.335394	0.686319	1.762
Tdurum_contig76559_124	4B	14110534	36.7777	1.36488	0.0582094	0.968481	0.565309
Excalibur_c1935_1234	7A	706907277	NA	1.36436	0.381712	1.39723	0.276535
BobWhite_c24096_57	7D	614543873	209.94	1.36436	0.381712	1.39723	0.276535
BobWhite_c34125_183	1B	676271684	160.244	1.36414	0.227306	0.525237	0.304613
Kukri_c2101_1551	4A	738750342	147.151	1.36397	0.828925	1.26651	0.781619
RAC875_c1997_2590	3A	691712394	86.975	1.36396	0.200884	0.567302	0.195878
RAC875_c61824_194	2A	756524676	144.743	1.36313	0.074479	1.10663	0.0674748
BS00011794_51	5D	547273607	194.937	1.36276	0.0424877	0.540345	2.41801
BS00012012_51	1B	660529225	132.59	1.36274	0.923212	0.70512	2.03557
BS00022396_51	1A	535434598	102.918	1.36242	0.354212	0.401753	0.42432
Ku_c10106_313	1A	402807106	70.0795	1.36189	0.138909	0.730629	0.0732972
JD_c6360_288	1A	403026115	68.35	1.36189	0.138909	0.730629	0.0732972
RAC875_c18090_752	5D	563754715	66.9543	1.36136	0.380006	1.00393	0.635355
IAAV1346	6D	148483482	78.5016	1.35864	1.19296	1.77876	0.590914
BS00041481_51	6A	176574357	77.4252	1.35749	1.40806	1.81304	1.20154
Kukri_c94792_127	2B	785890263	153.491	1.35738	0.358206	0.392128	1.17589
CAP8_c1113_199	3B	723646801	81.2017	1.35729	0.648404	0.772398	0.14381
IWA5106	3B	7064685	20.1354	1.35726	1.23244	0.989909	1.66854
Kukri_c59939_94	Unk	5220	71.9994	1.3569	0.313985	2.19281	0.00402625
TA002089-1495	3D	548015835	81.2017	1.35539	0.611795	0.638025	0.161015
Ku_c1575_338	Unk	4300	81.2017	1.35539	0.611795	0.638025	0.161015
RFL_Contig337_1645	2B	637574450	108.038	1.3539	1.01167	0.662702	3.21063
Excalibur_c25445_978	2A	10599813	26.4778	1.35363	0.568828	0.801061	3.26975
Excalibur_c52842_317	2B	14047866	26.4778	1.35363	0.568828	0.801061	3.26975
Excalibur_c25445_1061	2B	14048067	26.4778	1.35363	0.568828	0.801061	3.26975
Kukri_c1214_544	5B	692633948	170.51	1.35301	0.721798	1.21608	0.3926
Kukri_c5228_1011	Unk	5180	170.51	1.35301	0.721798	1.21608	0.3926
Tdurum_contig59566_1534	3B	822972536	143.293	1.35235	0.200649	1.06124	1.45703
BS00022292_51	6A	23356743	43.0971	1.35191	0.126455	0.405183	0.170571
[truncated: 15,350 more rows]

## Sheet: COP-RIL_Data
Line	Spikelet_number_per_spike_BLUEs	Spikelet_number_per_spike_Fort_Collins_2017-rep1	Spikelet_number_per_spike_Fort_Collins_2017-rep2	Spikelet_number_per_spike_Fort_Collins_2019	Spikelet_number_per_spike_Fort_Collins_2020	Kernel_Width(mm)_Fort_Collins_2017-rep1	Kernel_Width(mm)_Fort_Collins_2017-rep2	Kernel_Length(mm)_Fort_Collins_2017-rep1	Kernel_Length(mm)_Fort_Collins_2017-rep2	Thousand_kernel_weight(g)_Fort_Collins_2017-rep1	Thousand_kernel_weight(g)_Fort_Collins_2017-rep2	Heading_date(JD)_Fort_Collins_2020	QSn.csu-6B	WAPO-A1	PPD-B1	VRN-D3	Number_of_superior_alleles
[truncated: 215 more rows]

[truncated: 1 more sheets: HIF_Data]
